# Supplementary material for: Nutrition-wide association study of microbiome diversity and composition in colorectal cancer patients
Source: BMC Cancer. 2022 Jun 14;22:656. doi: 10.1186/s12885-022-09735-6 (PMC9199192; doi:10.1186/s12885-022-09735-6)
Supplement: Supplementary file 2 — Additional file 2: Table S1. Daily diet consumption and Spearman correlation between dietary factors and microbial alpha-diversity. Table S2. Pairwise correlations for relative abundances of different phylogenetical levels in low fruit-vegetable and high fruit/low meat-poultry dietary groups. Table S3. Spearman correlation coefficients between dietary factors and relative abundance of microbial taxonomy. Table S4. Crude p-values for Spearman correlation between dietary factors and relative abundance of microbial taxonomy. Table S5. False discovery rate adjusted p-values for Spearman correlation between dietary factors and relative abundance of microbial taxonomy. [file 12885_2022_9735_MOESM2_ESM.xlsx]

## Sheet: Table S1
Table S1. Daily diet consumption and Spearman correlation between dietary factors and microbial alpha-diversity
English name	Korean name	Abbreviation	Daily consumption	Chao1			Shannon			Simpson
				Coefficient	Crude p-value	FDR p-value	Coefficient	Crude p-value	FDR p-value	Coefficient	Crude p-value	FDR p-value
Food items	식품항목
Cooked rice (g/day)	쌀밥	Item 1	170.81 (269.07)	-0.018	0.852	0.991	-0.096	0.309	0.98845	-0.105	0.264	0.9752
Cooked rice with soy beans (g/day)	콩밥	Item 2	35.94 (138.8)	0.124	0.187	0.733167	0.091	0.335	0.98845	0.089	0.346	0.989333
Cooked rice with other cereals (g/day)	잡곡밥	Item 3	118.2 (227.38)	-0.029	0.757	0.960235	-0.005	0.955	0.996	-0.003	0.976	0.994
Cooked rice and cooked rice with soy beans almolst same (g/day)	반반콩밥	Item 4	19.13 (103.23)	0.108	0.249	0.733167	0.084	0.373	0.98845	0.115	0.219	0.974385
Cooked rice and cooked rice with other cereals almost same (g/day)	반반잡곡	Item 5	175.04 (257.97)	-0.165	0.079	0.733167	-0.052	0.583	0.989333	-0.039	0.678	0.994
Ramen (g/day)	라면	Item 6	14.95 (19.46)	0.041	0.661	0.960235	0.026	0.784	0.989333	0.018	0.849	0.994
Wheat noodles with soup (g/day)	칼국수	Item 7	12.46 (21.36)	0.063	0.505	0.948517	-0.001	0.99	0.996	0.022	0.814	0.994
Chajangmyeon/ jambbong (g/day)	짜장면	Item 8	21.47 (36.01)	-0.038	0.69	0.960235	-0.017	0.86	0.989333	0.003	0.975	0.994
Buckwheat vermicelli/ buckwheat noodle (g/day)	냉면/메밀	Item 9	5.24 (6.82)	0.035	0.707	0.960235	0.012	0.901	0.994854	-0.022	0.816	0.994
Dumping/dumping with soup (g/day)	만두	Item 10	8.07 (10.5)	-0.185	0.048	0.733167	-0.134	0.154	0.8162	-0.144	0.124	0.974385
Rice cake (plain rod shape)/ rice cake with soup (g/day)	흰떡/떡국	Item 11	6.4 (7.21)	0.122	0.195	0.733167	0.102	0.277	0.98845	0.064	0.494	0.989333
Rice cake (g/day)	떡	Item 12	2.37 (5.2)	-0.037	0.697	0.960235	-0.125	0.183	0.843391	-0.121	0.197	0.974385
Cereals and corn flakes (g/day)	콘푸레이크	Item 13	0.79 (3.39)	-0.028	0.77	0.960235	-0.056	0.553	0.989333	-0.083	0.376	0.989333
Loaf bread/ sandwich/ toast (g/day)	식빵	Item 14	3.07 (5.51)	0.117	0.214	0.733167	0.092	0.33	0.98845	0.072	0.446	0.989333
Jam/ honey/ butter/ margarine (when with put on bread) (g/day)	쨈(2)	Item 15	0.23 (0.95)	0.013	0.89	0.991	0.074	0.43	0.989333	0.075	0.424	0.989333
Bread with small red bean (g/day)	팥빵/호빵	Item 16	6.04 (29.04)	-0.004	0.967	0.991	0.056	0.555	0.989333	0.024	0.799	0.994
Other bread (g/day)	기타빵	Item 17	7.69 (21.06)	0.13	0.166	0.733167	0.131	0.162	0.817714	0.103	0.274	0.9752
Cakes/ chocopie (g/day)	케익/초코파이	Item 18	3.99 (7.06)	-0.089	0.342	0.84307	0.078	0.409	0.989333	0.105	0.266	0.9752
Pizza/ hamburger (g/day)	피자/햄버거	Item 19	3.48 (7.04)	-0.076	0.421	0.910735	-0.007	0.944	0.996	0.004	0.967	0.994
Parched cereal powder (g/day)	선식(0.667,1.335)	Item 20	1.63 (5.13)	-0.097	0.305	0.8162	-0.02	0.834	0.989333	-0.024	0.8	0.994
Cookie/ cracker/ snack (g/day)	쿠키(2)	Item 21	2.54 (7.41)	-0.034	0.716	0.960235	0.034	0.716	0.989333	0.037	0.697	0.994
Candy/ chocolate (g/day)	사탕/초콜릿	Item 22	0.58 (1.72)	-0.121	0.198	0.733167	-0.002	0.984	0.996	0.02	0.832	0.994
Nuts (g/day)	땅콩/아몬드	Item 23	1.87 (2.64)	-0.115	0.222	0.733167	-0.237	0.011	0.8162	-0.242	0.009	0.477
Legumes (including beans, excluding cooked rice with bean) (g/day)	콩/콩자반	Item 24	1.13 (3.62)	-0.158	0.092	0.733167	-0.07	0.459	0.989333	-0.08	0.398	0.989333
Soup and stew with soybean paste/ soybean paste (g/day)	된장국/청국장	Item 25	31.35 (33.29)	0.036	0.702	0.960235	-0.035	0.708	0.989333	-0.035	0.71	0.994
Eggs/ quail eggs (g/day)	계란/메추리알	Item 26	15.83 (14.4)	-0.048	0.609	0.960235	-0.09	0.34	0.98845	-0.059	0.533	0.994
Tofu (including tofu in soups and stews) (g/day)	두부	Item 27	12.76 (21.05)	0.01	0.919	0.991	0.032	0.738	0.989333	-0.004	0.962	0.994
Starch jelly (g/day)	묵	Item 28	3.58 (7.11)	0.033	0.725	0.960235	0.044	0.637	0.989333	0.028	0.769	0.994
Potato (including fried, steamed boiled potatoes) (g/day)	감자	Item 29	13.56 (19.37)	0.003	0.975	0.991	-0.017	0.855	0.989333	-0.005	0.958	0.994
Sweet potatoes (g/day)	고구마	Item 30	7.15 (8.72)	0.044	0.637	0.960235	0.017	0.859	0.989333	-0.024	0.797	0.994
Starch vermicelli (g/day)	잡채	Item 31	3.29 (4.8)	0.1	0.287	0.800579	0.141	0.132	0.8162	0.113	0.231	0.974385
Kimchi and Korean cabbage (g/day)	배추김치	Item 32	55.24 (49.73)	-0.142	0.13	0.733167	-0.143	0.127	0.8162	-0.111	0.239	0.974385
Kkakduki/ small radish kimchi (g/day)	깍두기/무김치	Item 33	9.92 (13.89)	-0.146	0.12	0.733167	-0.176	0.06	0.8162	-0.134	0.154	0.974385
Kimchi and radish with water (g/day)	나박김치/동치미	Item 34	10.3 (14.69)	0.053	0.572	0.960235	0.092	0.328	0.98845	0.118	0.209	0.974385
Other kimchi (green onion/ kodubalbbagi/ mustard leaves) (g/day)	기타김치	Item 35	5.45 (8.63)	0.001	0.991	0.991	0.021	0.823	0.989333	-0.021	0.821	0.994
Korean style pickles (g/day)	장아찌	Item 36	1.7 (2.46)	0.102	0.279	0.799297	0.016	0.868	0.989333	0.028	0.764	0.994
radish/ salted radish (g/day)	무/단무지	Item 37	9.61 (10.23)	-0.002	0.985	0.991	0.032	0.733	0.989333	-0.005	0.96	0.994
Korean cabbages/ Korean cabbage soup (g/day)	배추/배추국	Item 38	6.9 (7.73)	0.006	0.95	0.991	0.012	0.896	0.994854	-0.01	0.912	0.994
Spinach (g/day)	시금치	Item 39	4.84 (6.67)	-0.133	0.157	0.733167	-0.036	0.704	0.989333	-0.014	0.879	0.994
Lettuce (g/day)	상추	Item 40	2.95 (5.29)	0.111	0.239	0.733167	0.149	0.112	0.8162	0.185	0.048	0.965778
Perilla leaf (g/day)	들깻잎	Item 41	0.89 (0.94)	0.129	0.169	0.733167	0.153	0.102	0.8162	0.165	0.077	0.965778
Vegetable wrap/ vegetable salad (g/day)	야채쌈/야채샐러드	Item 42	5.05 (5.39)	-0.03	0.749	0.960235	-0.143	0.128	0.8162	-0.145	0.121	0.974385
Other green vegetables (g/day)	기타녹색채소	Item 43	4.64 (5.57)	0.046	0.623	0.960235	-0.002	0.984	0.996	0.007	0.937	0.994
Deokduck/ doraji (g/day)	더덕/도라지	Item 44	1.72 (2.88)	-0.229	0.014	0.733167	-0.107	0.257	0.98845	-0.063	0.504	0.989333
Bean sprouts (g/day)	콩나물/숙주나물	Item 45	7.41 (11.97)	-0.061	0.519	0.948517	0.031	0.744	0.989333	0.074	0.431	0.989333
Bracken/ sweet potato stalk/ stem of taro (g/day)	고사리	Item 46	4.01 (12.59)	-0.124	0.187	0.733167	-0.102	0.278	0.98845	-0.112	0.231	0.974385
Oyster mushroom (g/day)	느타리버섯	Item 47	2.14 (2.73)	-0.081	0.392	0.884085	0.035	0.712	0.989333	0.064	0.497	0.989333
Other mushrooms (g/day)	기타버섯	Item 48	2.04 (2.95)	-0.139	0.139	0.733167	-0.075	0.423	0.989333	-0.071	0.449	0.989333
Pepper leaves/ chamnamul/ asterscaber (g/day)	고춧잎	Item 49	1.45 (1.84)	-0.046	0.627	0.960235	0.053	0.573	0.989333	0.041	0.666	0.994
Crown daisy/ leek/ water dropwort (g/day)	쑥갓/부추	Item 50	1.17 (1.42)	-0.241	0.009	0.733167	-0.126	0.181	0.843391	-0.076	0.418	0.989333
Cucumber (g/day)	오이	Item 51	2.87 (3.58)	-0.034	0.717	0.960235	0.016	0.863	0.989333	0.013	0.888	0.994
Carot/ carrot juice (g/day)	당근	Item 52	2.17 (2.88)	-0.176	0.06	0.733167	-0.14	0.137	0.8162	-0.163	0.082	0.965778
Onion (g/day)	양파	Item 53	2.53 (2.13)	-0.15	0.109	0.733167	-0.144	0.124	0.8162	-0.118	0.208	0.974385
Green pepper (g/day)	풋고추	Item 54	1.68 (2.71)	-0.164	0.079	0.733167	-0.034	0.722	0.989333	-0.001	0.994	0.994
Immature pumpkin (g/day)	애호박	Item 55	6.21 (7.98)	-0.139	0.138	0.733167	-0.062	0.509	0.989333	-0.059	0.529	0.994
Mature pumpkin/ pumpkin juice (g/day)	늙은호박	Item 56	2.21 (3.46)	-0.181	0.053	0.733167	-0.019	0.842	0.989333	-0.001	0.993	0.994
Pork (belly) (g/day)	삼겹살	Item 57	9.63 (10.52)	0.065	0.493	0.948517	0.066	0.484	0.989333	0.053	0.572	0.994
Roasted pork (g/day)	돼지고기구이/볶음	Item 58	10.21 (25.13)	-0.019	0.84	0.989333	0.003	0.972	0.996	0.009	0.924	0.994
Braised pork (g/day)	돼지고기찜(보쌈,장조림)	Item 59	2.17 (2.76)	-0.145	0.121	0.733167	-0.092	0.326	0.98845	-0.096	0.309	0.977556
Ham/ sausage (g/day)	가공육(햄,소시지)	Item 60	2.36 (4.64)	0.001	0.99	0.991	0.02	0.829	0.989333	0.013	0.892	0.994
Edible viscera (g/day)	부산물(곱창볶음, 내장육)	Item 61	3.06 (3.99)	-0.015	0.872	0.991	0.085	0.365	0.98845	0.097	0.301	0.977556
Steak/ roasted beef (g/day)	스테이크/쇠고기구이	Item 62	9.58 (10.66)	-0.042	0.652	0.960235	0.087	0.356	0.98845	0.066	0.482	0.989333
Dog meat (g/day)	개고기	Item 63	2.06 (4.43)	-0.172	0.066	0.733167	-0.056	0.549	0.989333	-0.027	0.772	0.994
Fried chicken/ chicken stew (g/day)	치킨(0.5/1.3666)	Item 64	4.09 (5.13)	-0.012	0.903	0.991	-0.001	0.989	0.996	-0.018	0.85	0.994
Beef soup (g/day)	탕류	Item 65	9.2 (15.91)	0.057	0.547	0.960235	-0.066	0.484	0.989333	-0.08	0.398	0.989333
Beef soup with vegetables (g/day)	국류	Item 66	12.86 (28.81)	-0.041	0.666	0.960235	-0.06	0.521	0.989333	-0.028	0.768	0.994
Sushi (g/day)	생선회	Item 67	1.26 (2.58)	-0.061	0.517	0.948517	-0.034	0.718	0.989333	-0.043	0.645	0.994
Mackerel/ Pacific saury/ Spanish mackerel (g/day)	고등어/꽁치	Item 68	3.37 (3.83)	-0.069	0.463	0.94	-0.049	0.6	0.989333	-0.004	0.964	0.994
Hair tail (g/day)	갈치	Item 69	0.92 (1.72)	-0.096	0.308	0.8162	0.016	0.868	0.989333	0.015	0.871	0.994
Eel (g/day)	장어	Item 70	0.47 (0.92)	0.085	0.367	0.864489	0.084	0.372	0.98845	0.095	0.311	0.977556
Yellow croaker/ sea bream/ flat fish (g/day)	조기/돔	Item 71	1.38 (1.84)	0.117	0.211	0.733167	0.208	0.026	0.8162	0.226	0.015	0.53
Alaska Pollack (g/day)	명태/동태	Item 72	1.66 (1.98)	0.062	0.513	0.948517	0.141	0.133	0.8162	0.118	0.211	0.974385
Cuttlefish/ octopus (g/day)	오징어	Item 73	1.94 (2.41)	0.117	0.215	0.733167	0.04	0.673	0.989333	0.048	0.609	0.994
Dried anchovy (g/day)	멸치	Item 74	1.83 (1.75)	-0.028	0.763	0.960235	-0.175	0.061	0.8162	-0.246	0.008	0.477
Canned tuna (g/day)	참치-캔	Item 75	2.41 (4.37)	-0.07	0.456	0.94	-0.034	0.72	0.989333	-0.006	0.953	0.994
Salted-fermented fish (g/day)	젓갈(오징어젓)	Item 76	0.92 (1.9)	0.023	0.807	0.9805	0.038	0.688	0.989333	0.065	0.488	0.989333
Clam/whelk (g/day)	조개/골뱅이	Item 77	0.47 (0.76)	-0.109	0.245	0.733167	-0.02	0.833	0.989333	0.029	0.762	0.994
Oyster (g/day)	굴	Item 78	0.78 (1.52)	0.01	0.915	0.991	0.068	0.472	0.989333	0.092	0.33	0.977556
Crab (g/day)	게/게장(2)	Item 79	1.38 (3.39)	-0.005	0.96	0.991	0.139	0.138	0.8162	0.115	0.222	0.974385
Shrimp (g/day)	새우(2)	Item 80	0.55 (1.04)	-0.091	0.335	0.84307	-0.009	0.923	0.996	0.027	0.777	0.994
Fish paste/ crab flavored (g/day)	어묵/게맛살	Item 81	2.59 (3.69)	0.033	0.729	0.960235	0	0.996	0.996	0.009	0.926	0.994
Dried laver (g/day)	김	Item 82	0.79 (0.72)	0.082	0.386	0.884085	0.008	0.935	0.996	-0.018	0.845	0.994
Kelp/ sea mustard (g/day)	미역/다시마	Item 83	0.44 (0.61)	-0.015	0.877	0.991	-0.052	0.58	0.989333	-0.046	0.628	0.994
Milk (g/day)	우유(2)	Item 84	55.62 (63.57)	0.094	0.319	0.824732	0.089	0.342	0.98845	0.058	0.537	0.994
Yogurt (g/day)	요쿠르트(2)	Item 85	21.47 (37.64)	0.024	0.801	0.9805	-0.093	0.325	0.98845	-0.065	0.491	0.989333
Ice cream (g/day)	아이스크림(2)	Item 86	5.4 (9.54)	0.03	0.749	0.960235	0.135	0.149	0.8162	0.13	0.165	0.974385
Cheese (g/day)	치즈(2)	Item 87	0.84 (1.6)	0.042	0.654	0.960235	0.043	0.649	0.989333	0.028	0.767	0.994
Soybean milk (g/day)	두유(2)	Item 88	10.8 (23.48)	-0.069	0.465	0.94	-0.142	0.13	0.8162	-0.164	0.079	0.965778
Coffee (g/day)	커피(0.5185/2)	Item 89	2.81 (2.26)	0.137	0.145	0.733167	0.039	0.682	0.989333	0.014	0.886	0.994
Coffee sugar (g/day)	차에넣는 설탕	Item 90	2.82 (3.4)	-0.007	0.939	0.991	-0.019	0.838	0.989333	-0.072	0.446	0.989333
Coffee cream (g/day)	차에넣는 프림	Item 91	2.17 (2.68)	-0.012	0.897	0.991	-0.044	0.642	0.989333	-0.093	0.321	0.977556
Green tea (g/day)	녹차(2)	Item 92	8.48 (16.83)	-0.159	0.09	0.733167	-0.176	0.06	0.8162	-0.148	0.115	0.974385
Carbonated drinks (g/day)	청량음료(2)	Item 93	10.25 (20.66)	-0.035	0.708	0.960235	-0.058	0.537	0.989333	-0.05	0.594	0.994
Other drinks (g/day)	기타음료(2)	Item 94	19.45 (34.87)	0.116	0.215	0.733167	0.164	0.08	0.8162	0.179	0.055	0.965778
Strawberry (g/day)	딸기	Item 95	6.44 (26.57)	-0.059	0.531	0.954	-0.022	0.812	0.989333	-0.055	0.562	0.994
Muskmelon/ melon (g/day)	참외/멜론(2)	Item 96	3.59 (13.55)	-0.054	0.563	0.960235	0.043	0.651	0.989333	0.017	0.858	0.994
Watermelon (g/day)	수박(2)	Item 97	7.8 (13.11)	-0.085	0.365	0.864489	-0.013	0.893	0.994854	-0.019	0.839	0.994
Peach/ plum (g/day)	복숭아/자두(2)	Item 98	3.28 (7.53)	-0.174	0.063	0.733167	0.038	0.689	0.989333	0.068	0.473	0.989333
Banana (g/day)	바나나(2)	Item 99	10.15 (21.2)	-0.077	0.415	0.910735	0.075	0.425	0.989333	0.091	0.332	0.977556
Hard/ dried persimmon (g/day)	감/곶감(2)	Item 100	5.87 (11.6)	0.045	0.634	0.960235	0.102	0.276	0.98845	0.124	0.186	0.974385
Tangerine (g/day)	귤(2)	Item 101	10.33 (32.41)	0.112	0.232	0.733167	-0.063	0.505	0.989333	-0.102	0.276	0.9752
Pear/ pear juice (g/day)	배(0.6667,1.3333)	Item 102	2.66 (5.04)	-0.126	0.178	0.733167	-0.03	0.748	0.989333	-0.011	0.908	0.994
Apple/ apple juice (g/day)	사과(2)	Item 103	23.34 (50.25)	0.02	0.829	0.987348	-0.135	0.151	0.8162	-0.172	0.066	0.965778
Orange/ orange juice (g/day)	오렌지/주스(2)	Item 104	5.57 (17.3)	-0.068	0.47	0.94	-0.04	0.669	0.989333	-0.068	0.47	0.989333
Grape/ grape juice (g/day)	포도/주스(2)	Item 105	9.52 (19.47)	-0.118	0.208	0.733167	-0.12	0.202	0.892167	-0.128	0.172	0.974385
Tomato/ cherry tomato/ tomato juice (g/day)	토마토/주스(2)	Item 106	10.87 (19.73)	-0.022	0.814	0.9805	-0.143	0.129	0.8162	-0.15	0.111	0.974385
Food groups	식품군
Cereals and grains (g/day)	곡물	Group 1	591.63 (125.2)	-0.122	0.196	0.860818	-0.035	0.71	0.91	-0.027	0.776	0.901
Potatoes and starches (g/day)	감자 및 전분	Group 2	27.82 (22.89)	0.083	0.376	0.860818	-0.011	0.91	0.91	-0.008	0.93	0.93
Sugars and sweets (g/day)	설탕 및 과자	Group 3	4.13 (3.79)	-0.065	0.49	0.860818	-0.016	0.864	0.91	-0.034	0.721	0.901
Legumes (g/day)	콩류	Group 4	37.62 (35.56)	-0.013	0.887	0.887	-0.023	0.804	0.91	-0.06	0.527	0.814455
Seeds and nuts (g/day)	씨앗 및 견과류	Group 5	3.98 (5.05)	-0.069	0.465	0.860818	-0.166	0.077	0.8262	-0.174	0.063	0.796571
Vegetables (g/day)	채소	Group 6	191.36 (89.17)	-0.114	0.224	0.860818	-0.128	0.172	0.8262	-0.092	0.328	0.796571
Mushrooms (g/day)	버섯	Group 7	6.04 (5.03)	-0.105	0.262	0.860818	-0.062	0.51	0.91	-0.05	0.599	0.848583
Fruits (g/day)	과일	Group 8	89.59 (134.15)	-0.04	0.674	0.868133	-0.11	0.243	0.8262	-0.129	0.17	0.796571
Meat and poultry (g/day)	육류 및 가금류	Group 9	56.83 (44.3)	-0.018	0.847	0.887	-0.014	0.883	0.91	-0.018	0.848	0.901
Eggs (g/day)	달걀	Group 10	18.57 (14.33)	-0.055	0.557	0.860818	-0.121	0.199	0.8262	-0.092	0.328	0.796571
Fish and shellfish (g/day)	생선 및 조개류	Group 11	26.02 (12.79)	0.06	0.521	0.860818	0.044	0.64	0.91	0.068	0.47	0.814455
Seaweed (g/day)	해초	Group 12	1.58 (1.05)	0.033	0.724	0.868133	-0.053	0.573	0.91	-0.066	0.481	0.814455
Milk and dairy (g/day)	우유 및 유제품	Group 13	83.34 (78.54)	0.118	0.211	0.860818	0.069	0.461	0.91	0.066	0.484	0.814455
Oils and fats (g/day)	오일 및 지방	Group 14	3.9 (2.98)	-0.068	0.468	0.860818	-0.087	0.353	0.91	-0.111	0.238	0.796571
Beverages (g/day)	음료수	Group 15	41 (45.11)	0.046	0.623	0.868133	0.082	0.386	0.91	0.107	0.254	0.796571
Seasonings (g/day)	조미료	Group 16	10.21 (5.35)	-0.028	0.766	0.868133	-0.126	0.181	0.8262	-0.117	0.215	0.796571
Dietary patterns	식이 패턴
Low fruit-vegetable diet (pattern score)	덜 건강한 식단	Pattern 1	0 (164.72)	-0.034	0.722	0.722	0.064	0.495	0.495	0.075	0.423	0.423
High fruit/low meat-poultry diet (pattern score)	더 건강한 식단	Pattern 2	0 (102.01)	-0.072	0.446	0.722	-0.067	0.475	0.495	-0.106	0.262	0.423
Macronutrients	다량 영양소
Plant protein (g/day)	식물성단백질	Nutrient 1	32.8 (4.13)	-0.131	0.163	0.941317	-0.136	0.146	0.942378	-0.119	0.205	0.97152
Animal protein (g/day)	동물성단백질	Nutrient 2	20.18 (8.56)	0.024	0.8	0.941317	-0.023	0.808	0.964821	-0.011	0.909	0.996
Plant fat (g/day)	식물성지질	Nutrient 3	12.51 (4.83)	0.005	0.957	0.995461	-0.035	0.714	0.942378	-0.035	0.712	0.97152
Animal fat (g/day)	동물성지질	Nutrient 4	14.32 (8.58)	0.051	0.586	0.941317	0.037	0.691	0.942378	0.031	0.739	0.97152
Carbohydrate (g/day)	당질	Nutrient 5	278.33 (30.44)	-0.038	0.684	0.941317	-0.01	0.913	0.978637	-0.015	0.872	0.99042
Fiber (g/day)	식이섬유	Nutrient 6	13.87 (4.44)	-0.047	0.616	0.941317	-0.067	0.479	0.942378	-0.055	0.562	0.97152
Ash (g/day)	회분	Nutrient 7	11.25 (3.16)	0.028	0.77	0.941317	-0.117	0.215	0.942378	-0.119	0.206	0.97152
Micronutrients	미량 영양소
Plant calcium (mg/day)	식물성칼슘	Nutrient 8	196.14 (73.72)	0.022	0.814	0.941317	0.014	0.88	0.978637	0.033	0.726	0.97152
Animal calcium (mg/day)	동물성칼슘	Nutrient 9	138.83 (88.03)	0.109	0.248	0.941317	0.038	0.686	0.942378	0.017	0.855	0.99042
Phosphorus (mg/day)	인	Nutrient 10	683.16 (125.01)	0.081	0.389	0.941317	-0.018	0.852	0.978637	-0.042	0.653	0.97152
Plant iron (mg/day)	식물성철분	Nutrient 11	7.39 (1.93)	-0.004	0.963	0.995461	-0.055	0.562	0.942378	-0.045	0.632	0.97152
Animal iron (mg/day)	동물성철분	Nutrient 12	2.7 (1.08)	0.015	0.875	0.958333	-0.045	0.635	0.942378	-0.026	0.779	0.97152
Sodium (mg/day)	나트륨	Nutrient 13	2359.95 (914.39)	-0.057	0.546	0.941317	-0.142	0.13	0.942378	-0.118	0.21	0.97152
Potassium (mg/day)	칼륨	Nutrient 14	1717.71 (519.83)	0.056	0.554	0.941317	-0.058	0.537	0.942378	-0.064	0.5	0.97152
Zinc (mg/day)	아연	Nutrient 15	8.11 (1.05)	-0.035	0.708	0.941317	-0.036	0.703	0.942378	-0.043	0.651	0.97152
Vitamin A (μg/day)	비타민A	Nutrient 16	421.32 (190.2)	-0.001	0.994	0.997	-0.061	0.515	0.942378	-0.069	0.464	0.97152
Retinol (μg/day)	레티놀	Nutrient 17	69.77 (32.84)	0.118	0.211	0.941317	0.056	0.553	0.942378	0.057	0.547	0.97152
Beta-carotene (μg/day)	β-카로틴	Nutrient 18	2116.38 (1092.19)	-0.037	0.698	0.941317	-0.074	0.429	0.942378	-0.081	0.389	0.97152
Vitamin B1 (mg/day)	비타민B1	Nutrient 19	0.76 (0.23)	0	0.997	0.997	-0.065	0.489	0.942378	-0.061	0.514	0.97152
Vitamin B2 (mg/day)	비타민B2	Nutrient 20	0.74 (0.2)	0.08	0.393	0.941317	-0.075	0.424	0.942378	-0.086	0.36	0.97152
Vitamin B6 (mg/day)	비타민B6	Nutrient 21	1.07 (0.2)	-0.074	0.433	0.941317	-0.124	0.188	0.942378	-0.1	0.285	0.97152
Niacin (mg/day)	나이아신	Nutrient 22	10.37 (2.59)	0.036	0.706	0.941317	-0.07	0.454	0.942378	-0.057	0.548	0.97152
Vitamin C (mg/day)	비타민C	Nutrient 23	61.87 (46.95)	0.013	0.894	0.967624	-0.05	0.594	0.942378	-0.056	0.551	0.97152
Folate (μg/day)	엽산	Nutrient 24	348.39 (118.02)	-0.062	0.51	0.941317	-0.103	0.272	0.942378	-0.089	0.344	0.97152
Vitamin E (μg/day)	비타민E	Nutrient 25	7.05 (2.24)	-0.04	0.675	0.941317	-0.12	0.201	0.942378	-0.126	0.179	0.97152
Cholesterol (μg/day)	콜레스테롤	Nutrient 26	176.84 (78.31)	0.058	0.535	0.941317	-0.031	0.744	0.942378	-0.025	0.792	0.97152
Total fatty acid (g/day)	총지방산	Nutrient 27	16.66 (8.31)	0.043	0.651	0.941317	0.004	0.963	0.978637	0.004	0.97	0.996
Saturated fat (g/day)	포화지방산	Nutrient 28	6.71 (3.49)	0.104	0.268	0.941317	0.082	0.381	0.942378	0.078	0.408	0.97152
Monounsaturated fat (g/day)	단일불포화지방산	Nutrient 29	6.93 (3.83)	0.075	0.428	0.941317	0.024	0.801	0.964821	0.031	0.744	0.97152
Polyunsaturated fat (g/day)	다불포화지방산	Nutrient 30	4.05 (1.41)	-0.009	0.925	0.989535	-0.037	0.697	0.942378	-0.007	0.939	0.996
Butyric acid (mg/day)	4:0	Nutrient 31	2.5 (4.74)	0.042	0.654	0.941317	0.043	0.649	0.942378	0.028	0.767	0.97152
Caproic acid (mg/day)	6:0	Nutrient 32	15.98 (16.96)	0.111	0.237	0.941317	0.123	0.192	0.942378	0.096	0.305	0.97152
Caprylic acid (mg/day)	8:0	Nutrient 33	11.76 (12.53)	0.11	0.24	0.941317	0.117	0.211	0.942378	0.091	0.336	0.97152
Capric caid (mg/day)	10:0	Nutrient 34	43.58 (34.4)	0.16	0.088	0.941317	0.153	0.102	0.942378	0.129	0.169	0.97152
Decenoic acid (mg/day)	10:1	Nutrient 35	0.38 (0.52)	0.046	0.628	0.941317	-0.051	0.591	0.942378	-0.065	0.487	0.97152
Lauric acid (mg/day)	12:0	Nutrient 36	56.15 (50.56)	0.135	0.151	0.941317	0.135	0.152	0.942378	0.114	0.227	0.97152
Myristic acid (mg/day)	14:0	Nutrient 37	360.42 (208.62)	0.104	0.268	0.941317	0.105	0.263	0.942378	0.099	0.29	0.97152
Myristoleic acid (mg/day)	14:1	Nutrient 38	21.51 (15.5)	0.107	0.257	0.941317	0.06	0.522	0.942378	0.047	0.615	0.97152
Palmitic acid (mg/day)	16:0	Nutrient 39	3929.68 (2043.47)	0.056	0.551	0.941317	0.03	0.746	0.942378	0.027	0.773	0.97152
Palmitolic acid (mg/day)	16:1	Nutrient 40	326.71 (250.99)	0.028	0.768	0.941317	-0.012	0.898	0.978637	-0.005	0.959	0.996
Stearic acid (mg/day)	18:0	Nutrient 41	1513.02 (961.4)	0.089	0.342	0.941317	0.055	0.561	0.942378	0.047	0.621	0.97152
Oleic acid (mg/day)	18:1	Nutrient 42	5912.29 (3510.97)	0.041	0.663	0.941317	-0.022	0.818	0.964821	-0.02	0.83	0.99042
Linoleic acid (mg/day)	18:2 (n-6)	Nutrient 43	3469.51 (1250.03)	-0.041	0.66	0.941317	-0.073	0.435	0.942378	-0.058	0.535	0.97152
Alpha-linolenic acid (mg/day)	18:3 (n-3)	Nutrient 44	259.56 (113.7)	-0.038	0.688	0.941317	-0.013	0.889	0.978637	0	0.996	0.996
Stearidonic acid (mg/day)	18:4 (n-3)	Nutrient 45	6.03 (6.09)	-0.048	0.611	0.941317	-0.03	0.754	0.942378	0.01	0.911	0.996
Arachidic acid (mg/day)	20:0	Nutrient 46	45.9 (14.52)	0.017	0.856	0.948819	-0.08	0.393	0.942378	-0.06	0.523	0.97152
Eicodenoic acid (mg/day)	20:1	Nutrient 47	104.03 (65.01)	0.019	0.838	0.941317	-0.037	0.692	0.942378	-0.027	0.773	0.97152
Eicosadienoic acid (mg/day)	20:2 (n-6)	Nutrient 48	39.76 (33.57)	0.15	0.11	0.941317	0.127	0.175	0.942378	0.102	0.278	0.97152
Dihomo-gamma-linolenic acid (mg/day)	20:3 (n-6)	Nutrient 49	51.81 (28.75)	-0.036	0.702	0.941317	-0.059	0.534	0.942378	-0.028	0.769	0.97152
Eicosatetraenoic acid (mg/day)	20:4 (n-3)	Nutrient 50	0.51 (0.33)	0.032	0.737	0.941317	0.004	0.962	0.978637	-0.03	0.749	0.97152
Arachidonic acid (mg/day)	20:4 (n-6)	Nutrient 51	9.99 (11.93)	0.019	0.839	0.941317	0.047	0.619	0.942378	0.041	0.66	0.97152
Eicosapentaenoic acid (mg/day)	20:5 (n-3)	Nutrient 52	49.67 (42.31)	-0.03	0.752	0.941317	-0.02	0.836	0.97357	0.02	0.833	0.99042
Behenic acid (mg/day)	22:0	Nutrient 53	25.77 (17.47)	-0.074	0.43	0.941317	-0.211	0.024	0.942378	-0.205	0.028	0.97152
Docosenoic acid (mg/day)	22:1	Nutrient 54	11.74 (10.25)	-0.038	0.689	0.941317	-0.043	0.65	0.942378	-0.001	0.991	0.996
Docosapentaenoic acid (mg/day)	22:5 (n-3)	Nutrient 55	0.1 (0.17)	0.03	0.75	0.941317	0.115	0.219	0.942378	0.089	0.343	0.97152
Docosahexaenoic acid (mg/day)	22:6 (n-3)	Nutrient 56	95.4 (92.79)	-0.052	0.581	0.941317	-0.009	0.924	0.978637	0.041	0.664	0.97152
Lignoceric acid (mg/day)	24:0	Nutrient 57	9.43 (2.79)	-0.079	0.4	0.941317	-0.034	0.72	0.942378	-0.032	0.735	0.97152
Tetrcosenoic acid (mg/day)	24:1	Nutrient 58	13.55 (10.31)	-0.05	0.595	0.941317	-0.114	0.226	0.942378	-0.087	0.355	0.97152
Other fatty acid (mg/day)	기타지방산	Nutrient 59	258.27 (145.87)	0.106	0.258	0.941317	0.073	0.439	0.942378	0.064	0.495	0.97152
Isoleucine (mg/day)	이소루신	Nutrient 60	1378.48 (412.06)	0.055	0.559	0.941317	-0.043	0.644	0.942378	-0.037	0.694	0.97152
Leucine (mg/day)	루신	Nutrient 61	2269.94 (666.76)	0.052	0.579	0.941317	-0.055	0.56	0.942378	-0.057	0.546	0.97152
Lysine (mg/day)	라이신	Nutrient 62	1663.13 (571.01)	0.022	0.817	0.941317	-0.048	0.607	0.942378	-0.05	0.599	0.97152
Methionine (mg/day)	메티오닌	Nutrient 63	623.13 (198.79)	0.068	0.47	0.941317	-0.042	0.653	0.942378	-0.041	0.665	0.97152
Cysteine (mg/day)	시스테인	Nutrient 64	242.91 (85.75)	-0.022	0.817	0.941317	-0.08	0.393	0.942378	-0.067	0.479	0.97152
Sulfur containing amino acid (mg/day)	함황아미노산	Nutrient 65	866.05 (272.49)	0.04	0.67	0.941317	-0.068	0.47	0.942378	-0.064	0.496	0.97152
Phenylalanine (mg/day)	페닐알라닌	Nutrient 66	1280.97 (358.05)	0.046	0.628	0.941317	-0.065	0.493	0.942378	-0.066	0.486	0.97152
Tyrosine (mg/day)	티로신	Nutrient 67	943.94 (279.42)	0.049	0.604	0.941317	-0.057	0.544	0.942378	-0.06	0.522	0.97152
Aromatic arnino acids (mg/day)	방향족아미노산	Nutrient 68	2224.9 (634.67)	0.046	0.626	0.941317	-0.062	0.508	0.942378	-0.063	0.502	0.97152
Threonine (mg/day)	트레오닌	Nutrient 69	1117.33 (348.05)	0.043	0.646	0.941317	-0.053	0.574	0.942378	-0.054	0.564	0.97152
Tryptophan (mg/day)	트립토판	Nutrient 70	310.95 (91.4)	0.022	0.813	0.941317	-0.08	0.396	0.942378	-0.086	0.359	0.97152
Valine (mg/day)	발린	Nutrient 71	1575.18 (474.25)	0.04	0.674	0.941317	-0.064	0.498	0.942378	-0.059	0.53	0.97152
Histidine (mg/day)	히스티딘	Nutrient 72	1151.35 (355.37)	0.031	0.742	0.941317	-0.068	0.47	0.942378	-0.056	0.553	0.97152
Arginine (mg/day)	아르기닌	Nutrient 73	1739.6 (487.42)	0.036	0.703	0.941317	-0.058	0.539	0.942378	-0.063	0.501	0.97152
Alanine (mg/day)	알라닌	Nutrient 74	1686.22 (535.81)	0.027	0.773	0.941317	-0.054	0.566	0.942378	-0.053	0.574	0.97152
Aspartic acid (mg/day)	아스파르트산	Nutrient 75	2455.88 (736.83)	0.045	0.635	0.941317	-0.033	0.723	0.942378	-0.038	0.684	0.97152
Glutamic acid (mg/day)	글루탐산	Nutrient 76	4181.12 (1121.03)	0.065	0.491	0.941317	-0.007	0.937	0.978637	-0.016	0.869	0.99042
Glycine (mg/day)	글리신	Nutrient 77	1192.35 (501.01)	0.001	0.989	0.997	-0.013	0.892	0.978637	-0.011	0.911	0.996
Proline (mg/day)	프롤린	Nutrient 78	1767.39 (540.68)	0.073	0.437	0.941317	0.002	0.986	0.986	-0.004	0.966	0.996
Serine (mg/day)	세린	Nutrient 79	1126.61 (331.87)	0.039	0.681	0.941317	-0.029	0.758	0.942378	-0.027	0.775	0.97152
Taurine (mg/day)	타우린	Nutrient 80	1.94 (1.64)	0.14	0.134	0.941317	0.13	0.167	0.942378	0.133	0.156	0.97152
Vitamin D (μg/day)	비타민D	Nutrient 81	2.01 (1.07)	0.034	0.715	0.941317	-0.007	0.938	0.978637	0.001	0.991	0.996
Vitamin K (μg/day)	비타민K	Nutrient 82	124.42 (67.72)	-0.085	0.365	0.941317	-0.056	0.55	0.942378	-0.018	0.852	0.99042
Vitamin B12 (μg/day)	비타민B12	Nutrient 83	5.77 (2.38)	0.06	0.523	0.941317	-0.099	0.291	0.942378	-0.11	0.244	0.97152
Pantothenic acid (μg/day)	판토텐산	Nutrient 84	3.89 (0.53)	-0.059	0.528	0.941317	-0.044	0.637	0.942378	-0.027	0.778	0.97152
Biotin (μg/day)	비오틴	Nutrient 85	15.41 (4.76)	-0.042	0.654	0.941317	-0.141	0.132	0.942378	-0.127	0.178	0.97152
Chlorine (mg/day)	염소	Nutrient 86	3783.11 (981.71)	-0.077	0.412	0.941317	-0.026	0.784	0.961707	-0.031	0.745	0.97152
Magnesium (mg/day)	마그네슘	Nutrient 87	90.47 (15.75)	-0.054	0.566	0.941317	-0.032	0.738	0.942378	0.005	0.956	0.996
Copper (mg/day)	구리	Nutrient 88	0.94 (0.2)	-0.021	0.826	0.941317	-0.04	0.671	0.942378	-0.029	0.76	0.97152
Fluorine (μg/day)	불소	Nutrient 89	225.06 (59.63)	-0.132	0.158	0.941317	-0.082	0.382	0.942378	-0.078	0.408	0.97152
Manganese (mg/day)	망간	Nutrient 90	5.47 (0.97)	-0.144	0.125	0.941317	-0.12	0.2	0.942378	-0.11	0.24	0.97152
Iodine (μg/day)	요오드	Nutrient 91	481.79 (326.01)	0.006	0.953	0.995461	-0.004	0.968	0.978637	-0.025	0.791	0.97152
Selenium (μg/day)	셀레늄	Nutrient 92	83.12 (13.61)	-0.109	0.248	0.941317	-0.102	0.277	0.942378	-0.081	0.391	0.97152
FDR, false discovery rate.
Green color represents positive correlation and red color represents negative correlation.
Yellow color indicates p-values are less than 0.05.
Alpha-diversity indices are log-transformed before calculating for correlation coefficients.

## Sheet: Table S2
Table S2. Pairwise correlations for relative abundances of different phylogenetical levels in low fruit-vegetable and high fruit/low meat-poultry dietary groups
Phylum						Class						Order						Family						Genus
Low fruit-vegetable			High fruit/low meat-poultry			Low fruit-vegetable			High fruit/low meat-poultry			Low fruit-vegetable			High fruit/low meat-poultry			Low fruit-vegetable			High fruit/low meat-poultry			Low fruit-vegetable			High fruit/low meat-poultry
Node A	Node B	Correlation	Node A	Node B	Correlation	Node A	Node B	Correlation	Node A	Node B	Correlation	Node A	Node B	Correlation	Node A	Node B	Correlation	Node A	Node B	Correlation	Node A	Node B	Correlation	Node A	Node B	Correlation	Node A	Node B	Correlation
Actinobacteria	Bacteroidetes	-0.19	Actinobacteria	Bacteroidetes	0.23	[Lentisphaeria]	4C0d-2	0.04	Actinobacteria	Bacteroidia	0	[Cerasicoccales]	Bifidobacteriales	-0.07	Alteromonadales	Bifidobacteriales	-0.04	[Methanomassiliicoccaceae]	[Odoribacteraceae]	-0.01	[Odoribacteraceae]	Actinomycetaceae	-0.02	[Prevotella]	[Ruminococcus]	-0.08	Akkermansia	Alistipes	0.12
Actinobacteria	Cyanobacteria	-0.15	Actinobacteria	Cyanobacteria	-0.06	[Lentisphaeria]	Actinobacteria	-0.12	Actinobacteria	Betaproteobacteria	0.01	Actinomycetales	Bifidobacteriales	-0.07	Bacteroidales	Bifidobacteriales	0.03	[Mogibacteriaceae]	[Odoribacteraceae]	-0.06	[Tissierellaceae]	Actinomycetaceae	0.06	[Ruminococcus]	Akkermansia	0.04	Acidaminococcus	Anaerostipes	0.04
Actinobacteria	Elusimicrobia	-0.27	Bacteroidetes	Cyanobacteria	0	4C0d-2	Actinobacteria	-0.11	Bacilli	Betaproteobacteria	0.03	Aeromonadales	Bifidobacteriales	-0.06	Bacteroidales	Burkholderiales	0.13	[Odoribacteraceae]	[Paraprevotellaceae]	-0.02	[Odoribacteraceae]	Alcaligenaceae	0.13	1-68	Alistipes	-0.02	Acidaminococcus	Anaerotruncus	0.01
Bacteroidetes	Elusimicrobia	-0.06	Actinobacteria	Elusimicrobia	-0.19	[Lentisphaeria]	Alphaproteobacteria	0.01	Bacteroidia	Betaproteobacteria	0.1	Alteromonadales	Bifidobacteriales	-0.04	Bifidobacteriales	Burkholderiales	0.04	[Odoribacteraceae]	[Tissierellaceae]	0.18	[Paraprevotellaceae]	Alcaligenaceae	-0.15	Abiotrophia	Alistipes	-0.02	Alistipes	Bacteroides	0.1
Actinobacteria	Euryarchaeota	-0.04	Cyanobacteria	Elusimicrobia	0.42	Actinobacteria	Alphaproteobacteria	-0.24	Actinobacteria	Coriobacteriia	0.09	Bacteroidales	Bifidobacteriales	-0.15	Burkholderiales	Clostridiales	0	[Paraprevotellaceae]	[Tissierellaceae]	-0.06	[Tissierellaceae]	Alcaligenaceae	-0.07	Acidaminococcus	Alistipes	-0.05	Anaerococcus	Bacteroides	-0.01
Bacteroidetes	Euryarchaeota	-0.05	Actinobacteria	Euryarchaeota	-0.14	4C0d-2	Bacilli	-0.06	Bacteroidia	Coriobacteriia	0.08	[Cerasicoccales]	Burkholderiales	-0.16	Bacteroidales	Coriobacteriales	0.1	[Odoribacteraceae]	Aerococcaceae	-0.01	[Odoribacteraceae]	Bacteroidaceae	0.13	Akkermansia	Alistipes	0.04	[Eubacterium]	Bifidobacterium	-0.08
Cyanobacteria	Euryarchaeota	0.17	Bacteroidetes	Euryarchaeota	-0.03	Actinobacteria	Bacilli	0.11	Actinobacteria	Deltaproteobacteria	-0.04	Actinomycetales	Burkholderiales	-0.07	Bifidobacteriales	Coriobacteriales	0.12	[Barnesiellaceae]	Alcaligenaceae	0.05	[Paraprevotellaceae]	Bacteroidaceae	0.06	Alistipes	Anaerococcus	-0.05	Alistipes	Bifidobacterium	0.14
Elusimicrobia	Firmicutes	0.01	Actinobacteria	Fusobacteria	-0.39	Alphaproteobacteria	Bacilli	0.23	4C0d-2	Elusimicrobia	0.14	Aeromonadales	Burkholderiales	-0.07	Bacteroidales	CW040	-0.03	[Cerasicoccaceae]	Alcaligenaceae	-0.01	Actinomycetaceae	Bacteroidaceae	-0.07	[Ruminococcus]	Anaerostipes	-0.06	Alistipes	Bilophila	0.11
Actinobacteria	Fusobacteria	-0.27	Bacteroidetes	Fusobacteria	0.09	Actinobacteria	Bacteroidia	-0.19	Actinobacteria	Elusimicrobia	-0.12	Alteromonadales	Burkholderiales	-0.06	Bifidobacteriales	Desulfovibrionales	-0.02	[Methanomassiliicoccaceae]	Alcaligenaceae	-0.04	Alcaligenaceae	Bacteroidaceae	0.17	Akkermansia	Anaerostipes	0.05	[Eubacterium]	Blautia	0.08
Cyanobacteria	Fusobacteria	-0.07	Elusimicrobia	Fusobacteria	-0.11	Alphaproteobacteria	Bacteroidia	-0.07	Betaproteobacteria	Elusimicrobia	-0.05	Bacteroidales	Burkholderiales	0.04	Bifidobacteriales	Elusimicrobiales	-0.09	[Odoribacteraceae]	Alcaligenaceae	-0.14	[Odoribacteraceae]	Bifidobacteriaceae	0.11	[Eubacterium]	Anaerotruncus	-0.04	Alistipes	Blautia	0.07
Elusimicrobia	Fusobacteria	-0.14	Euryarchaeota	Fusobacteria	-0.13	Bacilli	Bacteroidia	-0.17	Bacilli	Epsilonproteobacteria	0.02	Bifidobacteriales	Burkholderiales	-0.08	Burkholderiales	Elusimicrobiales	-0.02	[Paraprevotellaceae]	Alcaligenaceae	-0.06	[Tissierellaceae]	Clostridiaceae	-0.08	[Ruminococcus]	Anaerotruncus	0.03	Actinomyces	Bulleidia	0.08
Euryarchaeota	Fusobacteria	-0.16	Bacteroidetes	Proteobacteria	0.05	4C0d-2	Betaproteobacteria	-0.07	Betaproteobacteria	Erysipelotrichi	-0.11	Bacteroidales	Campylobacterales	-0.02	Burkholderiales	Erysipelotrichales	-0.09	[Tissierellaceae]	Alcaligenaceae	-0.09	Alcaligenaceae	Clostridiaceae	0.21	Alistipes	Arcobacter	-0.05	Anaerococcus	Bulleidia	0.18
Firmicutes	Fusobacteria	-0.08	Cyanobacteria	Proteobacteria	-0.07	Actinobacteria	Betaproteobacteria	-0.12	Actinobacteria	Fusobacteriia	-0.12	Bifidobacteriales	Campylobacterales	-0.08	Alteromonadales	Fusobacteriales	0.28	[Barnesiellaceae]	Bacteroidaceae	0.1	Bifidobacteriaceae	Clostridiaceae	-0.17	[Eubacterium]	Bacteroides	-0.02	Bacteroides	Bulleidia	-0.07
Actinobacteria	Lentisphaerae	-0.15	Elusimicrobia	Proteobacteria	-0.08	Alphaproteobacteria	Betaproteobacteria	0.01	Betaproteobacteria	Fusobacteriia	0.17	Burkholderiales	Campylobacterales	-0.13	Bifidobacteriales	Fusobacteriales	-0.07	Actinomycetaceae	Bacteroidaceae	0.01	Alcaligenaceae	Coriobacteriaceae	-0.02	[Ruminococcus]	Bacteroides	0.1	Bilophila	Butyrivibrio	-0.2
Cyanobacteria	Lentisphaerae	0.01	Fusobacteria	Proteobacteria	0.06	Bacilli	Betaproteobacteria	-0.22	Coriobacteriia	Fusobacteriia	-0.23	Actinomycetales	Clostridiales	0.07	Burkholderiales	Fusobacteriales	0.18	Alcaligenaceae	Bacteroidaceae	0.01	Bacteroidaceae	Coriobacteriaceae	0.07	Anaerotruncus	Bacteroides	0.01	Alistipes	Catenibacterium	-0.11
Fusobacteria	Lentisphaerae	-0.16	Lentisphaerae	Proteobacteria	-0.2	Bacteroidia	Betaproteobacteria	0.03	Epsilonproteobacteria	Fusobacteriia	-0.01	Bacteroidales	Clostridiales	0.28	Coriobacteriales	Fusobacteriales	-0.18	[Cerasicoccaceae]	Bifidobacteriaceae	0	Bifidobacteriaceae	Coriobacteriaceae	0.16	[Eubacterium]	Bifidobacterium	0	[Prevotella]	Cetobacterium	0.05
Actinobacteria	Proteobacteria	-0.15	Bacteroidetes	Spirochaetes	-0.03	Actinobacteria	Clostridia	0.01	Erysipelotrichi	Fusobacteriia	0	Bifidobacteriales	Clostridiales	0.07	Desulfovibrionales	Fusobacteriales	0.01	[Odoribacteraceae]	Bifidobacteriaceae	-0.13	[Barnesiellaceae]	Desulfovibrionaceae	-0.11	[Ruminococcus]	Bifidobacterium	-0.12	[Ruminococcus]	Cetobacterium	0.02
Bacteroidetes	Proteobacteria	-0.03	Euryarchaeota	Spirochaetes	0.46	Bacilli	Clostridia	-0.19	Betaproteobacteria	Gammaproteobacteria	-0.09	Burkholderiales	Clostridiales	-0.12	Burkholderiales	Lactobacillales	0.01	[Paraprevotellaceae]	Bifidobacteriaceae	-0.12	[Paraprevotellaceae]	Desulfovibrionaceae	-0.22	Alistipes	Bifidobacterium	0.12	Alistipes	Cetobacterium	0
Cyanobacteria	Proteobacteria	-0.1	Actinobacteria	Synergistetes	-0.06	Bacteroidia	Clostridia	0.31	Deltaproteobacteria	Gammaproteobacteria	0.13	Campylobacterales	Clostridiales	0.01	Campylobacterales	Lactobacillales	0.02	Alcaligenaceae	Bifidobacteriaceae	0	[Tissierellaceae]	Desulfovibrionaceae	0.26	Anaerostipes	Bifidobacterium	0.06	Anaerotruncus	Cetobacterium	0.05
Elusimicrobia	Proteobacteria	-0.1	Elusimicrobia	Synergistetes	-0.03	Betaproteobacteria	Clostridia	-0.17	Fusobacteriia	Gammaproteobacteria	0.1	[Cerasicoccales]	Coriobacteriales	-0.04	Bifidobacteriales	Methanobacteriales	-0.12	Bacteroidaceae	Bifidobacteriaceae	-0.14	Alcaligenaceae	Desulfovibrionaceae	-0.02	Bacteroides	Bifidobacterium	-0.05	Bifidobacterium	Cetobacterium	-0.04
Firmicutes	Proteobacteria	-0.16	Euryarchaeota	Synergistetes	0.07	[Lentisphaeria]	Coriobacteriia	-0.09	Actinobacteria	Methanobacteria	-0.14	Actinomycetales	Coriobacteriales	-0.02	Burkholderiales	Methanobacteriales	-0.05	Alcaligenaceae	Campylobacteraceae	-0.02	Bifidobacteriaceae	Desulfovibrionaceae	-0.07	[Ruminococcus]	Bilophila	0.01	Blautia	Cetobacterium	-0.01
Fusobacteria	Proteobacteria	-0.14	Firmicutes	Synergistetes	-0.03	4C0d-2	Coriobacteriia	-0.05	Betaproteobacteria	Methanobacteria	-0.08	Aeromonadales	Coriobacteriales	-0.07	Burkholderiales	ML615J-28	-0.09	Bifidobacteriaceae	Campylobacteraceae	-0.09	Alcaligenaceae	Dethiosulfovibrionaceae	-0.09	Akkermansia	Bilophila	-0.04	[Ruminococcus]	Clostridium	0.12
Lentisphaerae	Proteobacteria	-0.13	Fusobacteria	Synergistetes	-0.21	Alphaproteobacteria	Coriobacteriia	-0.12	Betaproteobacteria	Mollicutes	-0.02	Alteromonadales	Coriobacteriales	-0.05	Coriobacteriales	ML615J-28	0.03	[Paraprevotellaceae]	Carnobacteriaceae	-0.03	Bifidobacteriaceae	Dethiosulfovibrionaceae	-0.09	Anaerotruncus	Bilophila	0.06	Bifidobacterium	Clostridium	-0.06
Actinobacteria	Spirochaetes	-0.14	Proteobacteria	Synergistetes	0.02	Bacilli	Coriobacteriia	0.02	Betaproteobacteria	RF3	-0.13	Burkholderiales	Coriobacteriales	-0.06	Enterobacteriales	ML615J-28	-0.05	Alcaligenaceae	Carnobacteriaceae	-0.08	Alcaligenaceae	Elusimicrobiaceae	-0.06	[Ruminococcus]	Blautia	-0.01	Bilophila	Clostridium	0.05
Cyanobacteria	Spirochaetes	0.1	Spirochaetes	Synergistetes	0.2	Betaproteobacteria	Coriobacteriia	-0.03	Coriobacteriia	RF3	0.02	Campylobacterales	Coriobacteriales	-0.02	Fusobacteriales	ML615J-28	-0.03	Bifidobacteriaceae	Christensenellaceae	-0.02	Bifidobacteriaceae	Elusimicrobiaceae	-0.1	Anaerostipes	Blautia	0.05	Cetobacterium	Clostridium	0.01
Fusobacteria	Spirochaetes	-0.06	Elusimicrobia	Tenericutes	-0.03	Clostridia	Coriobacteriia	-0.03	Fusobacteriia	RF3	-0.04	Clostridiales	Coriobacteriales	-0.01	Actinomycetales	Pseudomonadales	0.22	[Methanomassiliicoccaceae]	Clostridiaceae	0	[Odoribacteraceae]	Enterobacteriaceae	-0.15	Anaerotruncus	Blautia	0.07	Bacteroides	Collinsella	0.03
Proteobacteria	Spirochaetes	-0.16	Euryarchaeota	Tenericutes	-0.11	[Lentisphaeria]	Deltaproteobacteria	-0.08	Gammaproteobacteria	RF3	-0.15	Bifidobacteriales	CW040	-0.06	Bacteroidales	Pseudomonadales	-0.02	[Odoribacteraceae]	Clostridiaceae	-0.02	Alcaligenaceae	Erysipelotrichaceae	-0.07	Bacteroides	Blautia	0.04	Bifidobacterium	Collinsella	0.09
Actinobacteria	Synergistetes	-0.09	Fusobacteria	Tenericutes	-0.15	4C0d-2	Deltaproteobacteria	-0.07	Actinobacteria	Spirochaetes	-0.05	Burkholderiales	CW040	-0.11	Burkholderiales	Pseudomonadales	-0.01	[Paraprevotellaceae]	Clostridiaceae	-0.05	Bacteroidaceae	Erysipelotrichaceae	-0.09	Bifidobacterium	Blautia	0.02	Blautia	Collinsella	0.13
Euryarchaeota	Synergistetes	-0.01	Proteobacteria	Tenericutes	-0.05	Actinobacteria	Deltaproteobacteria	-0.1	Betaproteobacteria	Spirochaetes	-0.02	Coriobacteriales	CW040	-0.09	Enterobacteriales	Pseudomonadales	0.16	[Tissierellaceae]	Clostridiaceae	-0.01	[Odoribacteraceae]	EtOH8	-0.02	Akkermansia	Bulleidia	0.01	[Eubacterium]	Coprococcus	0.15
Fusobacteria	Synergistetes	-0.18	Spirochaetes	Tenericutes	-0.03	Bacilli	Deltaproteobacteria	-0.17	Methanobacteria	Spirochaetes	0.27	[Cerasicoccales]	Desulfovibrionales	-0.1	Erysipelotrichales	Pseudomonadales	0.02	Alcaligenaceae	Clostridiaceae	-0.12	Bifidobacteriaceae	EtOH8	-0.01	Bifidobacterium	Bulleidia	-0.06	Bifidobacterium	Coprococcus	-0.13
Actinobacteria	Tenericutes	-0.14	Actinobacteria	TM7	-0.06	Bacteroidia	Deltaproteobacteria	-0.01	Actinobacteria	Synergistia	-0.13	Actinomycetales	Desulfovibrionales	-0.04	ML615J-28	SHA-98	0.01	Bifidobacteriaceae	Clostridiaceae	0.23	[Tissierellaceae]	Fusobacteriaceae	0.14	[Eubacterium]	Butyricicoccus	-0.02	Bifidobacterium	Desulfovibrio	-0.14
Bacteroidetes	Tenericutes	-0.04	Bacteroidetes	TM7	-0.33	Betaproteobacteria	Deltaproteobacteria	-0.08	Betaproteobacteria	Synergistia	-0.04	Alteromonadales	Desulfovibrionales	-0.06	Bifidobacteriales	Sphaerochaetales	-0.04	Christensenellaceae	Clostridiaceae	-0.05	Alcaligenaceae	Fusobacteriaceae	0.21	[Eubacterium]	Butyrivibrio	0.17	Cloacibacillus	Desulfovibrio	0
Firmicutes	Tenericutes	-0.18	Proteobacteria	TM7	-0.21	Clostridia	Deltaproteobacteria	0	Deltaproteobacteria	Synergistia	0.15	Bifidobacteriales	Desulfovibrionales	-0.11	Methanobacteriales	Sphaerochaetales	0.22	[Methanomassiliicoccaceae]	Comamonadaceae	0.34	Bacteroidaceae	Fusobacteriaceae	0.05	Akkermansia	Butyrivibrio	0.06	[Eubacterium]	Dialister	-0.06
Fusobacteria	Tenericutes	-0.19	Fusobacteria	Verrucomicrobia	-0.08	Coriobacteriia	Deltaproteobacteria	-0.15	Fusobacteriia	Synergistia	-0.07	Burkholderiales	Desulfovibrionales	-0.08	Bifidobacteriales	Spirochaetales	0	[Odoribacteraceae]	Comamonadaceae	-0.04	Bifidobacteriaceae	Fusobacteriaceae	-0.08	Anaerotruncus	Butyrivibrio	0	Acidaminococcus	Dialister	0.14
Lentisphaerae	Tenericutes	0.07	Proteobacteria	Verrucomicrobia	-0.15	Actinobacteria	Elusimicrobia	-0.2	Methanobacteria	Synergistia	0.05	Campylobacterales	Desulfovibrionales	-0.02	Methanobacteriales	Spirochaetales	0.02	[Paraprevotellaceae]	Comamonadaceae	0.03	Campylobacteraceae	Fusobacteriaceae	-0.01	Bilophila	Butyrivibrio	-0.17	Alistipes	Dialister	-0.11
Proteobacteria	Tenericutes	-0.15	Spirochaetes	Verrucomicrobia	-0.02	Bacilli	Elusimicrobia	-0.01	Spirochaetes	Synergistia	0.14	Coriobacteriales	Desulfovibrionales	-0.17	Sphaerochaetales	Spirochaetales	0.06	Alcaligenaceae	Comamonadaceae	-0.09	Clostridiaceae	Fusobacteriaceae	-0.11	Blautia	Butyrivibrio	0.01	Blautia	Dialister	-0.01
Actinobacteria	TM7	0	Synergistetes	Verrucomicrobia	-0.19	Bacteroidia	Elusimicrobia	-0.05	Bacteroidia	TM7-3	-0.13	Bacteroidales	E2	-0.06	Bifidobacteriales	Synergistales	-0.11	Bifidobacteriaceae	Comamonadaceae	0.03	Coriobacteriaceae	Fusobacteriaceae	-0.18	Alistipes	Campylobacter	-0.08	[Eubacterium]	Dorea	0.01
Firmicutes	TM7	0.04				Betaproteobacteria	Elusimicrobia	-0.05	Bacilli	Verrucomicrobiae	-0.03	Clostridiales	E2	-0.06	Burkholderiales	Synergistales	-0.01	[Mogibacteriaceae]	Coriobacteriaceae	-0.09	Desulfovibrionaceae	Fusobacteriaceae	0	Bifidobacterium	Campylobacter	-0.01	Akkermansia	Dorea	-0.16
Fusobacteria	TM7	-0.03				Coriobacteriia	Elusimicrobia	-0.19	Gammaproteobacteria	Verrucomicrobiae	-0.15	Aeromonadales	Elusimicrobiales	0.14	Desulfovibrionales	Synergistales	0.15	[Odoribacteraceae]	Coriobacteriaceae	-0.02	Erysipelotrichaceae	Fusobacteriaceae	-0.02	Blautia	Campylobacter	-0.02	Alistipes	Dorea	-0.06
Proteobacteria	TM7	-0.1				Deltaproteobacteria	Elusimicrobia	-0.03				Bacteroidales	Elusimicrobiales	-0.06	Fusobacteriales	Synergistales	-0.03	[Paraprevotellaceae]	Coriobacteriaceae	0.01	Alcaligenaceae	Lachnospiraceae	0.05	[Ruminococcus]	Catenibacterium	-0.06	Coprococcus	Dorea	0.16
Synergistetes	TM7	-0.01				4C0d-2	Epsilonproteobacteria	0				Bifidobacteriales	Elusimicrobiales	-0.16	Methanobacteriales	Synergistales	0.05	Aerococcaceae	Coriobacteriaceae	-0.09	[Paraprevotellaceae]	Lactobacillaceae	0.02	Anaerotruncus	Catenibacterium	-0.09	[Eubacterium]	Faecalibacterium	0.02
Tenericutes	TM7	-0.09				Actinobacteria	Epsilonproteobacteria	-0.16				Burkholderiales	Elusimicrobiales	-0.04	Sphaerochaetales	Synergistales	0.11	Alcaligenaceae	Coriobacteriaceae	0.03	Alcaligenaceae	Lactobacillaceae	0.05	Alistipes	Cetobacterium	0	[Ruminococcus]	Faecalibacterium	-0.02
Actinobacteria	Verrucomicrobia	-0.15				Bacilli	Epsilonproteobacteria	-0.01				Coriobacteriales	Elusimicrobiales	-0.14	Bifidobacteriales	Verrucomicrobiales	0.01	Bacteroidaceae	Coriobacteriaceae	0.09	Campylobacteraceae	Lactobacillaceae	0.08	[Ruminococcus]	CF231	-0.03	Alistipes	Faecalibacterium	-0.02
Bacteroidetes	Verrucomicrobia	-0.02				Bacteroidia	Epsilonproteobacteria	0				Bacteroidales	Enterobacteriales	-0.17	Enterobacteriales	Verrucomicrobiales	-0.02	Bifidobacteriaceae	Coriobacteriaceae	0.17	Clostridiaceae	Lactobacillaceae	0.11	Alistipes	CF231	-0.12	Bifidobacterium	Faecalibacterium	0.06
Cyanobacteria	Verrucomicrobia	-0.1				Betaproteobacteria	Epsilonproteobacteria	-0.15				Bifidobacteriales	Enterobacteriales	-0.02	Elusimicrobiales	YS2	0.08	Carnobacteriaceae	Coriobacteriaceae	-0.02	Coriobacteriaceae	Lactobacillaceae	0.06	Anaerostipes	CF231	-0.04	Blautia	Faecalibacterium	0.05
Elusimicrobia	Verrucomicrobia	-0.05				Clostridia	Epsilonproteobacteria	0.07				Burkholderiales	Enterobacteriales	-0.09				Clostridiaceae	Coriobacteriaceae	-0.07	Fusobacteriaceae	Lactobacillaceae	-0.11	Bacteroides	CF231	-0.06	Butyrivibrio	Faecalibacterium	-0.01
Euryarchaeota	Verrucomicrobia	-0.03				Coriobacteriia	Epsilonproteobacteria	-0.08				Campylobacterales	Enterobacteriales	-0.11				[Odoribacteraceae]	Dehalobacteriaceae	-0.06	[Odoribacteraceae]	Methanobacteriaceae	-0.05	Bifidobacterium	CF231	-0.08	Cetobacterium	Faecalibacterium	-0.06
Firmicutes	Verrucomicrobia	-0.17				Deltaproteobacteria	Epsilonproteobacteria	-0.12				Clostridiales	Enterobacteriales	-0.07				[Cerasicoccaceae]	Desulfovibrionaceae	-0.06	Alcaligenaceae	Methanobacteriaceae	-0.07	Bilophila	CF231	-0.02	Clostridium	Faecalibacterium	-0.09
Fusobacteria	Verrucomicrobia	-0.34				4C0d-2	Erysipelotrichi	-0.08				Coriobacteriales	Enterobacteriales	-0.06				[Mogibacteriaceae]	Desulfovibrionaceae	-0.06	Bifidobacteriaceae	Methanobacteriaceae	-0.1	Blautia	CF231	-0.03	Coprococcus	Faecalibacterium	-0.04
Lentisphaerae	Verrucomicrobia	-0.26				Actinobacteria	Erysipelotrichi	-0.12				[Cerasicoccales]	Erysipelotrichales	-0.05				[Odoribacteraceae]	Desulfovibrionaceae	0.22	Dethiosulfovibrionaceae	Methanobacteriaceae	0.1	[Ruminococcus]	Cloacibacillus	0.05	Acidaminococcus	Fusobacterium	0.09
Proteobacteria	Verrucomicrobia	-0.35				Alphaproteobacteria	Erysipelotrichi	-0.17				Actinomycetales	Erysipelotrichales	-0.01				[Paraprevotellaceae]	Desulfovibrionaceae	-0.07	EtOH8	Methanobacteriaceae	0.02	Anaerotruncus	Cloacibacillus	0.05	[Ruminococcus]	Gemmiger	-0.01
Spirochaetes	Verrucomicrobia	-0.16				Bacilli	Erysipelotrichi	-0.13				Aeromonadales	Erysipelotrichales	-0.01				Alcaligenaceae	Desulfovibrionaceae	0.07	Alcaligenaceae	Pasteurellaceae	-0.03	Bilophila	Cloacibacillus	0.06	Akkermansia	Gemmiger	-0.02
Tenericutes	Verrucomicrobia	-0.01				Bacteroidia	Erysipelotrichi	-0.11				Alteromonadales	Erysipelotrichales	-0.07				Campylobacteraceae	Desulfovibrionaceae	-0.01	Desulfovibrionaceae	Peptococcaceae	-0.02	[Eubacterium]	Clostridium	-0.11	Anaerostipes	Gemmiger	0
TM7	Verrucomicrobia	-0.01				Betaproteobacteria	Erysipelotrichi	-0.28				Bacteroidales	Erysipelotrichales	-0.07				Carnobacteriaceae	Desulfovibrionaceae	-0.16	Alcaligenaceae	Peptostreptococcaceae	0.01	[Ruminococcus]	Clostridium	0.06	Bifidobacterium	Gemmiger	0.09
						Clostridia	Erysipelotrichi	0.05				Bifidobacteriales	Erysipelotrichales	-0.08				Coriobacteriaceae	Desulfovibrionaceae	-0.04	Bifidobacteriaceae	Peptostreptococcaceae	0.04	Anaerostipes	Clostridium	0	Blautia	Gemmiger	0.25
						Coriobacteriia	Erysipelotrichi	0.2				Burkholderiales	Erysipelotrichales	-0.23				Dehalobacteriaceae	Desulfovibrionaceae	-0.05	Coriobacteriaceae	Peptostreptococcaceae	0.08	Anaerotruncus	Clostridium	0.18	Cetobacterium	Gemmiger	-0.08
						Deltaproteobacteria	Erysipelotrichi	-0.14				Campylobacterales	Erysipelotrichales	-0.03				Alcaligenaceae	Dethiosulfovibrionaceae	-0.03	Elusimicrobiaceae	Peptostreptococcaceae	-0.08	Bacteroides	Clostridium	0.03	Collinsella	Gemmiger	0.03
						Epsilonproteobacteria	Erysipelotrichi	-0.05				Clostridiales	Erysipelotrichales	0.07				Bifidobacteriaceae	Dethiosulfovibrionaceae	-0.1	Fusobacteriaceae	Peptostreptococcaceae	-0.08	Butyrivibrio	Clostridium	-0.01	Dorea	Gemmiger	0
						[Lentisphaeria]	Fusobacteriia	-0.12				Coriobacteriales	Erysipelotrichales	0.21				Coriobacteriaceae	Dethiosulfovibrionaceae	-0.03	Lactobacillaceae	Peptostreptococcaceae	0.15	Cloacibacillus	Clostridium	0.01	Faecalibacterium	Gemmiger	-0.04
						4C0d-2	Fusobacteriia	-0.02				Desulfovibrionales	Erysipelotrichales	-0.11				[Tissierellaceae]	Elusimicrobiaceae	0.16	Methanobacteriaceae	Peptostreptococcaceae	-0.12	[Eubacterium]	Collinsella	0.15	Faecalibacterium	Klebsiella	0.01
						Actinobacteria	Fusobacteriia	-0.2				E2	Erysipelotrichales	-0.04				Bacteroidaceae	Elusimicrobiaceae	-0.15	[Odoribacteraceae]	Porphyromonadaceae	0.06	[Ruminococcus]	Collinsella	0.08	Cetobacterium	Lachnoanaerobaculum	0.28
						Alphaproteobacteria	Fusobacteriia	-0.02				[Cerasicoccales]	Fusobacteriales	-0.06				Bifidobacteriaceae	Elusimicrobiaceae	-0.1	Aerococcaceae	Porphyromonadaceae	-0.06	Akkermansia	Collinsella	-0.04	[Ruminococcus]	Lachnospira	-0.09
						Bacilli	Fusobacteriia	-0.18				Bacteroidales	Fusobacteriales	0				Clostridiaceae	Elusimicrobiaceae	-0.08	Alcaligenaceae	Porphyromonadaceae	0	Bacteroides	Collinsella	0.06	Anaerostipes	Lachnospira	0.09
						Clostridia	Fusobacteriia	-0.03				Bifidobacteriales	Fusobacteriales	-0.17				Coriobacteriaceae	Elusimicrobiaceae	-0.08	Bacteroidaceae	Porphyromonadaceae	0.17	Bifidobacterium	Collinsella	0.2	Butyrivibrio	Lachnospira	0.09
						Coriobacteriia	Fusobacteriia	-0.06				Burkholderiales	Fusobacteriales	0.03				[Odoribacteraceae]	Enterobacteriaceae	-0.1	Coriobacteriaceae	Porphyromonadaceae	0.03	Catenibacterium	Collinsella	0.12	Cetobacterium	Lachnospira	-0.01
						Deltaproteobacteria	Fusobacteriia	-0.14				Clostridiales	Fusobacteriales	0				[Tissierellaceae]	Enterobacteriaceae	0	[Odoribacteraceae]	Prevotellaceae	0	CF231	Collinsella	-0.03	Coprococcus	Lachnospira	0.02
						Elusimicrobia	Fusobacteriia	-0.09				Coriobacteriales	Fusobacteriales	0				Alcaligenaceae	Enterobacteriaceae	0	[Paraprevotellaceae]	Prevotellaceae	-0.04	Clostridium	Collinsella	0.09	Faecalibacterium	Lachnospira	0.04
						Erysipelotrichi	Fusobacteriia	-0.09				Desulfovibrionales	Fusobacteriales	-0.11				Bacteroidaceae	Enterobacteriaceae	-0.14	[Tissierellaceae]	Prevotellaceae	-0.15	[Prevotella]	Comamonas	0.17	Collinsella	Lactobacillus	0.06
						[Lentisphaeria]	Gammaproteobacteria	0				E2	Fusobacteriales	-0.04				Clostridiaceae	Enterobacteriaceae	-0.01	Bacteroidaceae	Prevotellaceae	-0.08	[Ruminococcus]	Comamonas	-0.04	Lachnospira	Lactobacillus	-0.21
						Actinobacteria	Gammaproteobacteria	-0.13				Elusimicrobiales	Fusobacteriales	-0.09				[Barnesiellaceae]	Erysipelotrichaceae	-0.16	Campylobacteraceae	Prevotellaceae	0.12	[Eubacterium]	Coprobacillus	-0.04	Acidaminococcus	Megamonas	0.22
						Alphaproteobacteria	Gammaproteobacteria	-0.02				Enterobacteriales	Fusobacteriales	-0.01				[Methanomassiliicoccaceae]	Erysipelotrichaceae	-0.02	Clostridiaceae	Prevotellaceae	-0.09	Alistipes	Coprobacillus	0.01	Acidaminococcus	Megasphaera	0.14
						Bacilli	Gammaproteobacteria	0.11				Erysipelotrichales	Fusobacteriales	-0.08				[Odoribacteraceae]	Erysipelotrichaceae	-0.04	Coriobacteriaceae	Prevotellaceae	0	Bifidobacterium	Coprobacillus	0.09	Akkermansia	Megasphaera	-0.04
						Bacteroidia	Gammaproteobacteria	-0.07				Bifidobacteriales	Gemellales	-0.12				[Paraprevotellaceae]	Erysipelotrichaceae	0.02	Dethiosulfovibrionaceae	Prevotellaceae	-0.03	[Eubacterium]	Coprococcus	0.07	Bifidobacterium	Megasphaera	0.16
						Betaproteobacteria	Gammaproteobacteria	-0.27				Burkholderiales	Gemellales	-0.1				Alcaligenaceae	Erysipelotrichaceae	-0.14	Elusimicrobiaceae	Prevotellaceae	0.11	[Ruminococcus]	Coprococcus	-0.19	Bilophila	Megasphaera	0
						Clostridia	Gammaproteobacteria	-0.05				Campylobacterales	Gemellales	0.09				Carnobacteriaceae	Erysipelotrichaceae	-0.01	Enterobacteriaceae	Prevotellaceae	-0.19	Akkermansia	Coprococcus	0.01	Clostridium	Megasphaera	-0.08
						Coriobacteriia	Gammaproteobacteria	-0.12				Coriobacteriales	Gemellales	-0.16				Clostridiaceae	Erysipelotrichaceae	0.11	Erysipelotrichaceae	Prevotellaceae	0.25	Anaerotruncus	Coprococcus	-0.06	Dialister	Megasphaera	0.38
						Deltaproteobacteria	Gammaproteobacteria	-0.04				Desulfovibrionales	Gemellales	-0.16				Comamonadaceae	Erysipelotrichaceae	-0.01	Lachnospiraceae	Prevotellaceae	-0.06	Bilophila	Coprococcus	-0.05	Megamonas	Megasphaera	0.04
						Epsilonproteobacteria	Gammaproteobacteria	-0.02				Erysipelotrichales	Gemellales	-0.03				Coriobacteriaceae	Erysipelotrichaceae	0.26	Lactobacillaceae	Prevotellaceae	0.01	Blautia	Coprococcus	0.05	Bifidobacterium	Methanobrevibacter	-0.06
						Erysipelotrichi	Gammaproteobacteria	-0.09				Fusobacteriales	Gemellales	-0.02				Desulfovibrionaceae	Erysipelotrichaceae	-0.03	Peptococcaceae	Prevotellaceae	0.06	Butyrivibrio	Coprococcus	0.05	Desulfovibrio	Methanobrevibacter	0.04
						Fusobacteriia	Gammaproteobacteria	-0.09				Aeromonadales	Lactobacillales	-0.05				[Paraprevotellaceae]	EtOH8	-0.02	[Odoribacteraceae]	Pseudomonadaceae	-0.11	Catenibacterium	Coprococcus	-0.02	Bulleidia	Morganella	0.08
						Actinobacteria	Methanobacteria	-0.01				Bacteroidales	Lactobacillales	-0.12				Clostridiaceae	EtOH8	-0.04	[Tissierellaceae]	Pseudomonadaceae	0.24	CF231	Coprococcus	0.19	Bacteroides	Odoribacter	0.11
						Bacilli	Methanobacteria	-0.04				Bifidobacteriales	Lactobacillales	0.16				[Odoribacteraceae]	Eubacteriaceae	-0.15	Actinomycetaceae	Pseudomonadaceae	0.27	Cloacibacillus	Coprococcus	0	Bifidobacterium	Odoribacter	0.1
						Betaproteobacteria	Methanobacteria	-0.1				Burkholderiales	Lactobacillales	-0.22				[Paraprevotellaceae]	Eubacteriaceae	-0.02	Bacteroidaceae	Pseudomonadaceae	-0.15	Clostridium	Coprococcus	-0.02	Bulleidia	Odoribacter	-0.05
						Coriobacteriia	Methanobacteria	-0.18				Campylobacterales	Lactobacillales	-0.03				Bacteroidaceae	Eubacteriaceae	-0.03	Enterobacteriaceae	Pseudomonadaceae	0.17	[Ruminococcus]	Desulfovibrio	-0.08	Coprococcus	Odoribacter	0.09
						Epsilonproteobacteria	Methanobacteria	0.07				Clostridiales	Lactobacillales	-0.2				Coriobacteriaceae	Eubacteriaceae	0.01	Erysipelotrichaceae	Pseudomonadaceae	0.09	Clostridium	Desulfovibrio	-0.07	Gemmiger	Odoribacter	0.05
						Fusobacteriia	Methanobacteria	-0.11				Coriobacteriales	Lactobacillales	0.04				Desulfovibrionaceae	Eubacteriaceae	-0.04	Eubacteriaceae	Pseudomonadaceae	0.07	[Eubacterium]	Dialister	-0.04	Methanobrevibacter	Odoribacter	-0.03
						Gammaproteobacteria	Methanobacteria	-0.02				Desulfovibrionales	Lactobacillales	-0.12				Enterobacteriaceae	Eubacteriaceae	0.03	Fusobacteriaceae	Pseudomonadaceae	-0.04	[Ruminococcus]	Dialister	-0.04	Anaerostipes	Oscillospira	0.03
						Actinobacteria	Mollicutes	-0.1				E2	Lactobacillales	-0.03				Bifidobacteriaceae	F16	-0.04	Prevotellaceae	Pseudomonadaceae	-0.05	Alistipes	Dialister	0.07	Bacteroides	Oscillospira	0.13
						Bacilli	Mollicutes	-0.09				Elusimicrobiales	Lactobacillales	-0.01				Clostridiaceae	F16	-0.02	[Odoribacteraceae]	RF16	-0.06	Bifidobacterium	Dialister	0.03	Bifidobacterium	Oscillospira	-0.04
						Betaproteobacteria	Mollicutes	-0.02				Enterobacteriales	Lactobacillales	0.21				Alcaligenaceae	Fusobacteriaceae	0.1	Bifidobacteriaceae	RF16	-0.02	Catenibacterium	Dialister	-0.02	Bulleidia	Oscillospira	-0.02
						Coriobacteriia	Mollicutes	-0.11				Erysipelotrichales	Lactobacillales	-0.12				Bacteroidaceae	Fusobacteriaceae	0.04	Dethiosulfovibrionaceae	RF16	0.05	[Eubacterium]	Dorea	0.13	Coprococcus	Oscillospira	0.15
						Deltaproteobacteria	Mollicutes	-0.22				Fusobacteriales	Lactobacillales	-0.13				Bifidobacteriaceae	Fusobacteriaceae	-0.1	Methanobacteriaceae	RF16	0.13	[Prevotella]	Dorea	-0.02	Lachnospira	Oscillospira	0.13
						Erysipelotrichi	Mollicutes	-0.04				Burkholderiales	Methanobacteriales	-0.09				Carnobacteriaceae	Fusobacteriaceae	-0.02	[Paraprevotellaceae]	Rikenellaceae	-0.23	Akkermansia	Dorea	0	Megasphaera	Oscillospira	0.04
						Fusobacteriia	Mollicutes	-0.07				Coriobacteriales	Methanobacteriales	-0.14				Coriobacteriaceae	Fusobacteriaceae	0.02	[Tissierellaceae]	Rikenellaceae	-0.02	Alistipes	Dorea	-0.05	[Ruminococcus]	Parabacteroides	-0.04
						Actinobacteria	Opitutae	-0.14				Fusobacteriales	Methanobacteriales	-0.1				Desulfovibrionaceae	Fusobacteriaceae	-0.03	Aerococcaceae	Rikenellaceae	-0.03	Bifidobacterium	Dorea	0.12	Alistipes	Parabacteroides	0.04
						Betaproteobacteria	Opitutae	-0.19				Lactobacillales	Methanobacteriales	-0.04				Elusimicrobiaceae	Fusobacteriaceae	-0.03	Alcaligenaceae	Rikenellaceae	0.03	Bilophila	Dorea	0.05	Bacteroides	Parabacteroides	0.11
						Coriobacteriia	Opitutae	-0.06				[Cerasicoccales]	ML615J-28	0.12				Bifidobacteriaceae	Gemellaceae	-0.04	Bacteroidaceae	Rikenellaceae	0.11	Blautia	Dorea	0.03	Blautia	Parabacteroides	0.07
						Deltaproteobacteria	Opitutae	-0.14				Burkholderiales	ML615J-28	0				Coriobacteriaceae	Gemellaceae	-0.02	Bifidobacteriaceae	Rikenellaceae	0.16	Clostridium	Dorea	-0.05	Alistipes	Paraprevotella	-0.04
						Erysipelotrichi	Opitutae	-0.09				Campylobacterales	ML615J-28	-0.01				Desulfovibrionaceae	Gemellaceae	-0.05	Clostridiaceae	Rikenellaceae	0	Collinsella	Dorea	0.08	Clostridium	Paraprevotella	-0.02
						Fusobacteriia	Opitutae	-0.05				Clostridiales	ML615J-28	-0.12				[Odoribacteraceae]	Lachnospiraceae	-0.04	Desulfovibrionaceae	Rikenellaceae	0.14	Dialister	Dorea	-0.01	Faecalibacterium	Paraprevotella	0.02
						Methanobacteria	Opitutae	0.08				Desulfovibrionales	ML615J-28	-0.11				[Paraprevotellaceae]	Lachnospiraceae	-0.01	Fusobacteriaceae	Rikenellaceae	-0.03	Alistipes	Eikenella	-0.09	Megasphaera	Paraprevotella	0.11
						[Lentisphaeria]	RF3	0.1				E2	ML615J-28	0.13				Bacteroidaceae	Lachnospiraceae	0	Oxalobacteraceae	Rikenellaceae	-0.06	Alistipes	Enhydrobacter	-0.02	[Ruminococcus]	Parvimonas	0.08
						4C0d-2	RF3	0.04				Elusimicrobiales	ML615J-28	0.01				Bifidobacteriaceae	Lachnospiraceae	-0.18	Peptococcaceae	Rikenellaceae	-0.24	Alistipes	Enterobacter	-0.05	Anaerococcus	Parvimonas	0.03
						Alphaproteobacteria	RF3	-0.01				Fusobacteriales	ML615J-28	-0.07				Clostridiaceae	Lachnospiraceae	0.07	Peptostreptococcaceae	Rikenellaceae	-0.08	Alistipes	Epulopiscium	-0.11	Bilophila	Parvimonas	0.16
						Bacilli	RF3	-0.14				Lactobacillales	ML615J-28	-0.11				Desulfovibrionaceae	Lachnospiraceae	-0.02	Porphyromonadaceae	Rikenellaceae	0.06	Bifidobacterium	Epulopiscium	-0.02	Bulleidia	Parvimonas	0.11
						Betaproteobacteria	RF3	-0.03				Bifidobacteriales	Neisseriales	-0.15				Enterobacteriaceae	Lachnospiraceae	-0.01	Prevotellaceae	Rikenellaceae	-0.28	Blautia	Epulopiscium	-0.06	Cetobacterium	Parvimonas	0.1
						Clostridia	RF3	-0.12				Burkholderiales	Neisseriales	-0.1				Erysipelotrichaceae	Lachnospiraceae	0.01	Aerococcaceae	Ruminococcaceae	-0.06	Campylobacter	Epulopiscium	0.02	Clostridium	Parvimonas	0.03
						Deltaproteobacteria	RF3	-0.13				Campylobacterales	Neisseriales	0.07				[Odoribacteraceae]	Lactobacillaceae	-0.03	Alcaligenaceae	Ruminococcaceae	0.04	[Eubacterium]	Faecalibacterium	-0.15	Faecalibacterium	Parvimonas	-0.03
						Elusimicrobia	RF3	0.03				CW040	Neisseriales	0.22				[Paraprevotellaceae]	Lactobacillaceae	-0.05	Bacteroidaceae	Ruminococcaceae	0.13	[Ruminococcus]	Faecalibacterium	-0.01	[Ruminococcus]	Peptostreptococcus	0.07
						Erysipelotrichi	RF3	-0.02				Desulfovibrionales	Neisseriales	-0.1				[Tissierellaceae]	Lactobacillaceae	-0.01	Coriobacteriaceae	Ruminococcaceae	0.18	Akkermansia	Faecalibacterium	-0.06	Alistipes	Peptostreptococcus	0.01
						Fusobacteriia	RF3	-0.08				Elusimicrobiales	Neisseriales	0.02				Alcaligenaceae	Lactobacillaceae	-0.13	Peptostreptococcaceae	Ruminococcaceae	0.1	Anaerostipes	Faecalibacterium	-0.05	Bilophila	Peptostreptococcus	0.07
						Mollicutes	RF3	0.06				Bifidobacteriales	Pasteurellales	-0.14				Bifidobacteriaceae	Lactobacillaceae	0.01	Porphyromonadaceae	Ruminococcaceae	0.2	Anaerotruncus	Faecalibacterium	0.01	Lachnospira	Peptostreptococcus	-0.02
						Opitutae	RF3	0.12				Burkholderiales	Pasteurellales	-0.11				Clostridiaceae	Lactobacillaceae	0.1	[Tissierellaceae]	Shewanellaceae	0.11	Butyricimonas	Faecalibacterium	-0.05	Parvimonas	Peptostreptococcus	0.04
						4C0d-2	Spirochaetes	0.11				Campylobacterales	Pasteurellales	0.06				Comamonadaceae	Lactobacillaceae	-0.02	Bifidobacteriaceae	Shewanellaceae	-0.06	cc_115	Faecalibacterium	-0.02	[Eubacterium]	Phascolarctobacterium	-0.06
						Actinobacteria	Spirochaetes	-0.12				Clostridiales	Pasteurellales	0.13				Desulfovibrionaceae	Lactobacillaceae	-0.01	Fusobacteriaceae	Shewanellaceae	0.29	CF231	Faecalibacterium	0	[Ruminococcus]	Phascolarctobacterium	-0.01
						Betaproteobacteria	Spirochaetes	-0.07				Coriobacteriales	Pasteurellales	-0.13				Enterobacteriaceae	Lactobacillaceae	0.18	Peptostreptococcaceae	Shewanellaceae	-0.02	Clostridium	Faecalibacterium	-0.06	Acidaminococcus	Phascolarctobacterium	-0.02
						Coriobacteriia	Spirochaetes	-0.13				Desulfovibrionales	Pasteurellales	-0.15				Fusobacteriaceae	Lactobacillaceae	-0.12	Prevotellaceae	Shewanellaceae	-0.01	Collinsella	Faecalibacterium	-0.01	Akkermansia	Phascolarctobacterium	0.23
						Deltaproteobacteria	Spirochaetes	-0.13				Elusimicrobiales	Pasteurellales	-0.02				[Odoribacteraceae]	Leptotrichiaceae	-0.03	Rikenellaceae	Shewanellaceae	-0.03	Coprococcus	Faecalibacterium	-0.05	Alistipes	Phascolarctobacterium	0.02
						Epsilonproteobacteria	Spirochaetes	0.02				Enterobacteriales	Pasteurellales	0.18				Bifidobacteriaceae	Leptotrichiaceae	-0.04	[Odoribacteraceae]	Sphaerochaetaceae	-0.1	Dialister	Faecalibacterium	0.08	Anaerostipes	Phascolarctobacterium	-0.14
						Erysipelotrichi	Spirochaetes	-0.07				Erysipelotrichales	Pasteurellales	-0.05				Campylobacteraceae	Leptotrichiaceae	0	Bifidobacteriaceae	Sphaerochaetaceae	-0.01	Eikenella	Faecalibacterium	0	Anaerotruncus	Phascolarctobacterium	-0.07
						Actinobacteria	Synergistia	-0.1				Fusobacteriales	Pasteurellales	-0.18				Coriobacteriaceae	Leptotrichiaceae	-0.09	Dethiosulfovibrionaceae	Sphaerochaetaceae	0.16	Bacteroides	Filifactor	-0.05	Bifidobacterium	Phascolarctobacterium	0.11
						Bacilli	Synergistia	-0.09				Lactobacillales	Pasteurellales	-0.05				Desulfovibrionaceae	Leptotrichiaceae	-0.06	Enterobacteriaceae	Sphaerochaetaceae	0.01	Collinsella	Filifactor	-0.05	Bilophila	Phascolarctobacterium	0.08
						Bacteroidia	Synergistia	0.04				ML615J-28	Pasteurellales	-0.08				Erysipelotrichaceae	Leptotrichiaceae	0	EtOH8	Sphaerochaetaceae	0.06	[Eubacterium]	Fusobacterium	0.02	Blautia	Phascolarctobacterium	-0.06
						Betaproteobacteria	Synergistia	-0.1				[Cerasicoccales]	Pseudomonadales	0.07				[Odoribacteraceae]	Leuconostocaceae	-0.08	Methanobacteriaceae	Sphaerochaetaceae	0.23	Akkermansia	Fusobacterium	-0.01	Collinsella	Phascolarctobacterium	-0.03
						Deltaproteobacteria	Synergistia	0.18				Bacteroidales	Pseudomonadales	0.03				Coriobacteriaceae	Leuconostocaceae	-0.06	Peptostreptococcaceae	Sphaerochaetaceae	-0.04	Bifidobacterium	Fusobacterium	-0.01	Dorea	Phascolarctobacterium	0
						Epsilonproteobacteria	Synergistia	-0.12				Bifidobacteriales	Pseudomonadales	-0.18				Desulfovibrionaceae	Leuconostocaceae	-0.08	RF16	Sphaerochaetaceae	0.17	Butyrivibrio	Fusobacterium	0.03	Lachnospira	Phascolarctobacterium	0.05
						Fusobacteriia	Synergistia	-0.13				Burkholderiales	Pseudomonadales	-0.11				Coriobacteriaceae	Methanobacteriaceae	-0.03	[Odoribacteraceae]	Spirochaetaceae	-0.05	Catenibacterium	Fusobacterium	0.07	Oscillospira	Phascolarctobacterium	-0.14
						Gammaproteobacteria	Synergistia	-0.03				Coriobacteriales	Pseudomonadales	-0.05				Fusobacteriaceae	Methanobacteriaceae	-0.05	Bifidobacteriaceae	Spirochaetaceae	-0.02	[Eubacterium]	Gemmiger	0.02	[Ruminococcus]	Porphyromonas	0.01
						Mollicutes	Synergistia	0.27				Enterobacteriales	Pseudomonadales	-0.01				Bacteroidaceae	Micrococcaceae	0.01	Dethiosulfovibrionaceae	Spirochaetaceae	0.01	[Ruminococcus]	Gemmiger	-0.13	Acidaminococcus	Porphyromonas	0.01
						Opitutae	Synergistia	-0.04				Erysipelotrichales	Pseudomonadales	-0.11				Alcaligenaceae	mitochondria	0.1	Methanobacteriaceae	Spirochaetaceae	0.09	Akkermansia	Gemmiger	-0.02	Cloacibacillus	Porphyromonas	0.08
						RF3	Synergistia	-0.01				Bacteroidales	RF32	-0.02				Bacteroidaceae	mitochondria	0	Sphaerochaetaceae	Spirochaetaceae	0.14	Alistipes	Gemmiger	0.15	Desulfovibrio	Porphyromonas	0.11
						[Lentisphaeria]	Thermoplasmata	0.07				Bifidobacteriales	RF32	-0.1				Bifidobacteriaceae	mitochondria	-0.06	Alcaligenaceae	Streptococcaceae	0.01	Anaerostipes	Gemmiger	0.03	Faecalibacterium	Porphyromonas	0.02
						4C0d-2	Thermoplasmata	0.4				Burkholderiales	RF32	-0.11				Coriobacteriaceae	mitochondria	-0.06	Fusobacteriaceae	Streptococcaceae	0.14	Anaerotruncus	Gemmiger	0	Megasphaera	Porphyromonas	0.14
						Bacilli	Thermoplasmata	-0.01				Campylobacterales	RF32	0.12				Enterobacteriaceae	mitochondria	0.01	Prevotellaceae	Streptococcaceae	0.29	Bifidobacterium	Gemmiger	0.07	Parvimonas	Porphyromonas	0.02
						Bacteroidia	Thermoplasmata	-0.06				Coriobacteriales	RF32	-0.1				Erysipelotrichaceae	mitochondria	-0.09	Alcaligenaceae	Synergistaceae	-0.02	Blautia	Gemmiger	0.02	[Eubacterium]	Prevotella	0.15
						Clostridia	Thermoplasmata	-0.01				Desulfovibrionales	RF32	-0.16				Coriobacteriaceae	Moraxellaceae	-0.02	Bifidobacteriaceae	Synergistaceae	-0.1	Butyrivibrio	Gemmiger	-0.02	[Ruminococcus]	Prevotella	-0.25
						Coriobacteriia	Thermoplasmata	0				Erysipelotrichales	RF32	-0.1				Desulfovibrionaceae	Moraxellaceae	-0.02	Desulfovibrionaceae	Synergistaceae	0.14	Catenibacterium	Gemmiger	0.01	Acidaminococcus	Prevotella	-0.03
						Erysipelotrichi	Thermoplasmata	-0.05				Fusobacteriales	RF32	-0.02				[Odoribacteraceae]	Neisseriaceae	-0.06	Dethiosulfovibrionaceae	Synergistaceae	0.23	cc_115	Gemmiger	-0.02	Akkermansia	Prevotella	0
						Fusobacteriia	Thermoplasmata	-0.05				Gemellales	RF32	0.01				Bifidobacteriaceae	Neisseriaceae	-0.08	Fusobacteriaceae	Synergistaceae	-0.06	Clostridium	Gemmiger	0.02	Alistipes	Prevotella	-0.23
						Gammaproteobacteria	Thermoplasmata	-0.03				Bifidobacteriales	RF39	-0.08				Clostridiaceae	Neisseriaceae	-0.01	Prevotellaceae	Synergistaceae	-0.09	Collinsella	Gemmiger	0.01	Bacteroides	Prevotella	-0.02
						RF3	Thermoplasmata	0.13				Burkholderiales	RF39	-0.04				[Odoribacteraceae]	Pasteurellaceae	-0.18	Sphaerochaetaceae	Synergistaceae	0.04	Comamonas	Gemmiger	-0.01	Blautia	Prevotella	-0.01
						Spirochaetes	Thermoplasmata	0.14				Clostridiales	RF39	-0.04				[Paraprevotellaceae]	Pasteurellaceae	0.08	[Barnesiellaceae]	Veillonellaceae	-0.11	Coprococcus	Gemmiger	0.19	Butyrivibrio	Prevotella	0.08
						Synergistia	Thermoplasmata	-0.07				Coriobacteriales	RF39	-0.09				Alcaligenaceae	Pasteurellaceae	-0.07	Alcaligenaceae	Veillonellaceae	-0.07	Dorea	Gemmiger	0.02	Campylobacter	Prevotella	0.06
						Actinobacteria	TM7-3	-0.03				Desulfovibrionales	RF39	-0.19				Bifidobacteriaceae	Pasteurellaceae	-0.16	Bacteroidaceae	Veillonellaceae	-0.01	Faecalibacterium	Gemmiger	0.06	Catenibacterium	Prevotella	0.25
						Bacilli	TM7-3	0.09				Fusobacteriales	RF39	0				Coriobacteriaceae	Pasteurellaceae	-0.08	Bifidobacteriaceae	Veillonellaceae	0.29	Filifactor	Gemmiger	-0.05	Clostridium	Prevotella	-0.16
						Bacteroidia	TM7-3	0				Lactobacillales	RF39	-0.09				Desulfovibrionaceae	Pasteurellaceae	-0.06	Coriobacteriaceae	Veillonellaceae	-0.19	Bilophila	Granulicatella	-0.06	Desulfovibrio	Prevotella	-0.05
						Betaproteobacteria	TM7-3	-0.01				ML615J-28	RF39	0.05				Enterobacteriaceae	Pasteurellaceae	0.09	Desulfovibrionaceae	Veillonellaceae	0	Bifidobacterium	Haemophilus	-0.07	Dorea	Prevotella	0.05
						Clostridia	TM7-3	0.09				Bacteroidales	Rickettsiales	-0.06				Fusobacteriaceae	Pasteurellaceae	-0.13	Erysipelotrichaceae	Veillonellaceae	-0.05	Collinsella	Haemophilus	-0.04	Faecalibacterium	Prevotella	-0.08
						Coriobacteriia	TM7-3	-0.06				Bifidobacteriales	Rickettsiales	-0.19				[Paraprevotellaceae]	Peptococcaceae	0.05	Peptococcaceae	Veillonellaceae	0.01	Faecalibacterium	Haemophilus	-0.03	Gemmiger	Prevotella	-0.01
						Deltaproteobacteria	TM7-3	-0.08				Burkholderiales	Rickettsiales	0.09				Alcaligenaceae	Peptococcaceae	-0.03	Porphyromonadaceae	Veillonellaceae	-0.02	Gemmiger	Haemophilus	-0.01	Lachnobacterium	Prevotella	0.01
						RF3	TM7-3	-0.03				Clostridiales	Rickettsiales	-0.02				Comamonadaceae	Peptococcaceae	0.3	Prevotellaceae	Veillonellaceae	-0.01	Collinsella	Holdemania	0.01	Lachnospira	Prevotella	0.01
						Synergistia	TM7-3	-0.01				Coriobacteriales	Rickettsiales	-0.11				Coriobacteriaceae	Peptococcaceae	-0.06	[Odoribacteraceae]	Verrucomicrobiaceae	-0.02	Alistipes	human	-0.03	Oscillospira	Prevotella	-0.24
						[Lentisphaeria]	Verrucomicrobiae	-0.17				Desulfovibrionales	Rickettsiales	0.01				[Odoribacteraceae]	Peptostreptococcaceae	-0.06	[Tissierellaceae]	Verrucomicrobiaceae	-0.06	[Ruminococcus]	Klebsiella	-0.02	Parvimonas	Prevotella	-0.03
						Actinobacteria	Verrucomicrobiae	-0.05				Erysipelotrichales	Rickettsiales	-0.12				[Tissierellaceae]	Peptostreptococcaceae	0.05	Enterobacteriaceae	Verrucomicrobiaceae	-0.06	Alistipes	Klebsiella	-0.11	Porphyromonas	Prevotella	-0.11
						Alphaproteobacteria	Verrucomicrobiae	-0.09				Fusobacteriales	Rickettsiales	-0.01				Bacteroidaceae	Peptostreptococcaceae	-0.12	Prevotellaceae	Verrucomicrobiaceae	-0.06	Faecalibacterium	Klebsiella	-0.02	Actinomyces	Pseudomonas	0.11
						Bacilli	Verrucomicrobiae	-0.14				Lactobacillales	Rickettsiales	0.24				Campylobacteraceae	Peptostreptococcaceae	-0.03	Rikenellaceae	Verrucomicrobiaceae	0.16	Haemophilus	Klebsiella	0.07	Anaerococcus	Pseudomonas	0.2
						Betaproteobacteria	Verrucomicrobiae	-0.23				ML615J-28	Rickettsiales	-0.02				Carnobacteriaceae	Peptostreptococcaceae	-0.01	Ruminococcaceae	Verrucomicrobiaceae	-0.01	Alistipes	Lachnoanaerobaculum	-0.04	Bacteroides	Pseudomonas	-0.03
						Clostridia	Verrucomicrobiae	-0.15				Pasteurellales	Rickettsiales	-0.02				Clostridiaceae	Peptostreptococcaceae	0.09	Veillonellaceae	Verrucomicrobiaceae	0.05	[Prevotella]	Lachnobacterium	0.05	Bulleidia	Pseudomonas	0.29
						Coriobacteriia	Verrucomicrobiae	-0.21				Burkholderiales	SHA-98	0.14				Comamonadaceae	Peptostreptococcaceae	-0.05	[Paraprevotellaceae]	Victivallaceae	0.04	Alistipes	Lachnobacterium	-0.01	Coprococcus	Pseudomonas	-0.07
						Deltaproteobacteria	Verrucomicrobiae	-0.18				Clostridiales	SHA-98	-0.05				Desulfovibrionaceae	Peptostreptococcaceae	-0.01	Rikenellaceae	Victivallaceae	-0.05	Clostridium	Lachnobacterium	0	Lachnospira	Pseudomonas	-0.06
						Epsilonproteobacteria	Verrucomicrobiae	-0.08				Coriobacteriales	SHA-98	0.06				Elusimicrobiaceae	Peptostreptococcaceae	0.05	Veillonellaceae	Victivallaceae	-0.04	Collinsella	Lachnobacterium	-0.07	Morganella	Pseudomonas	0.11
						Fusobacteriia	Verrucomicrobiae	-0.23				E2	SHA-98	-0.04				Enterobacteriaceae	Peptostreptococcaceae	0				Coprococcus	Lachnobacterium	-0.01	Odoribacter	Pseudomonas	-0.04
						Gammaproteobacteria	Verrucomicrobiae	-0.05				Elusimicrobiales	SHA-98	-0.02				Erysipelotrichaceae	Peptostreptococcaceae	0.01				Faecalibacterium	Lachnobacterium	0.07	Parvimonas	Pseudomonas	0.1
						Mollicutes	Verrucomicrobiae	-0.01				Enterobacteriales	SHA-98	0				Lactobacillaceae	Peptostreptococcaceae	0.04				Gemmiger	Lachnobacterium	-0.08	Desulfovibrio	Pyramidobacter	0.01
						Spirochaetes	Verrucomicrobiae	-0.08				Erysipelotrichales	SHA-98	-0.14				mitochondria	Peptostreptococcaceae	-0.09				[Prevotella]	Lachnospira	0.02	Methanobrevibacter	Pyramidobacter	0.04
						Synergistia	Verrucomicrobiae	0.02				Fusobacteriales	SHA-98	-0.16				Pasteurellaceae	Peptostreptococcaceae	0.07				[Ruminococcus]	Lachnospira	-0.01	Odoribacter	Pyramidobacter	-0.01
						Thermoplasmata	Verrucomicrobiae	-0.09				Methanobacteriales	SHA-98	0.02				Peptococcaceae	Peptostreptococcaceae	-0.01				Alistipes	Lachnospira	0.02	[Ruminococcus]	Roseburia	-0.35
												RF39	SHA-98	0.33				[Methanomassiliicoccaceae]	Porphyromonadaceae	-0.01				Anaerotruncus	Lachnospira	-0.04	Actinomyces	Roseburia	-0.01
												Rickettsiales	SHA-98	-0.07				[Odoribacteraceae]	Porphyromonadaceae	0.03				Bacteroides	Lachnospira	0.04	Anaerococcus	Roseburia	-0.04
												Bifidobacteriales	Sphaerochaetales	-0.09				[Paraprevotellaceae]	Porphyromonadaceae	0.01				Bifidobacterium	Lachnospira	-0.04	Blautia	Roseburia	0.11
												Burkholderiales	Sphaerochaetales	-0.03				[Tissierellaceae]	Porphyromonadaceae	0.04				Bilophila	Lachnospira	-0.02	Bulleidia	Roseburia	-0.06
												Coriobacteriales	Sphaerochaetales	-0.09				Aerococcaceae	Porphyromonadaceae	-0.02				Catenibacterium	Lachnospira	-0.03	Cetobacterium	Roseburia	-0.08
												Desulfovibrionales	Sphaerochaetales	-0.1				Alcaligenaceae	Porphyromonadaceae	-0.05				Clostridium	Lachnospira	0.01	Clostridium	Roseburia	-0.15
												E2	Sphaerochaetales	0.11				Bifidobacteriaceae	Porphyromonadaceae	-0.03				Collinsella	Lachnospira	-0.08	Collinsella	Roseburia	0.01
												Erysipelotrichales	Sphaerochaetales	-0.05				Campylobacteraceae	Porphyromonadaceae	-0.14				Coprococcus	Lachnospira	-0.1	Coprococcus	Roseburia	0.04
												Bacteroidales	Spirochaetales	-0.1				Carnobacteriaceae	Porphyromonadaceae	0				Dorea	Lachnospira	-0.11	Faecalibacterium	Roseburia	0.12
												Bifidobacteriales	Spirochaetales	-0.05				Clostridiaceae	Porphyromonadaceae	-0.09				Faecalibacterium	Lachnospira	0.01	Gemmiger	Roseburia	0.13
												Burkholderiales	Spirochaetales	-0.1				Enterobacteriaceae	Porphyromonadaceae	-0.01				Fusobacterium	Lachnospira	-0.05	Lachnoanaerobaculum	Roseburia	-0.01
												Campylobacterales	Spirochaetales	0.01				Erysipelotrichaceae	Porphyromonadaceae	0.06				Gemmiger	Lachnospira	-0.12	Lachnospira	Roseburia	0.17
												Coriobacteriales	Spirochaetales	-0.2				Eubacteriaceae	Porphyromonadaceae	-0.06				Lachnobacterium	Lachnospira	0.04	Lactobacillus	Roseburia	0.09
												Desulfovibrionales	Spirochaetales	-0.15				Fusobacteriaceae	Porphyromonadaceae	-0.08				[Eubacterium]	Lactobacillus	0.08	Megasphaera	Roseburia	0.04
												Erysipelotrichales	Spirochaetales	-0.07				Gemellaceae	Porphyromonadaceae	0				[Ruminococcus]	Lactobacillus	-0.06	Morganella	Roseburia	-0.01
												Gemellales	Spirochaetales	0.04				Leptotrichiaceae	Porphyromonadaceae	-0.1				Bifidobacterium	Lactobacillus	0.03	Oscillospira	Roseburia	0.01
												RF32	Spirochaetales	0.07				Peptostreptococcaceae	Porphyromonadaceae	0.03				Blautia	Lactobacillus	0.01	Parabacteroides	Roseburia	0.02
												[Cerasicoccales]	Synergistales	-0.06				[Mogibacteriaceae]	Prevotellaceae	-0.05				Coprococcus	Lactobacillus	0	Parvimonas	Roseburia	-0.15
												Bacteroidales	Synergistales	0.04				[Paraprevotellaceae]	Prevotellaceae	0.09				Faecalibacterium	Lactobacillus	-0.13	Pseudomonas	Roseburia	-0.02
												Bifidobacteriales	Synergistales	-0.08				[Tissierellaceae]	Prevotellaceae	-0.12				Gemmiger	Lactobacillus	0.02	[Eubacterium]	Ruminococcus	0.1
												Burkholderiales	Synergistales	-0.14				Aerococcaceae	Prevotellaceae	-0.04				Klebsiella	Lactobacillus	0.05	Acidaminococcus	Ruminococcus	0.01
												Campylobacterales	Synergistales	-0.15				Alcaligenaceae	Prevotellaceae	0.07				Lachnospira	Lactobacillus	-0.01	Alistipes	Ruminococcus	0.13
												CW040	Synergistales	-0.06				Bacteroidaceae	Prevotellaceae	-0.27				Alistipes	Lactococcus	-0.03	Bilophila	Ruminococcus	0.05
												Desulfovibrionales	Synergistales	0.2				Bifidobacteriaceae	Prevotellaceae	-0.16				Alistipes	Leptotrichia	-0.06	Butyrivibrio	Ruminococcus	-0.16
												E2	Synergistales	-0.08				Campylobacteraceae	Prevotellaceae	-0.19				Alistipes	Leuconostoc	-0.01	Cetobacterium	Ruminococcus	-0.04
												Elusimicrobiales	Synergistales	0				Carnobacteriaceae	Prevotellaceae	-0.07				Alistipes	Megamonas	-0.05	Coprococcus	Ruminococcus	0.03
												Enterobacteriales	Synergistales	-0.08				Clostridiaceae	Prevotellaceae	-0.05				[Eubacterium]	Megasphaera	0.13	Faecalibacterium	Ruminococcus	0.04
												Fusobacteriales	Synergistales	-0.07				Comamonadaceae	Prevotellaceae	-0.02				Akkermansia	Megasphaera	-0.04	Lachnospira	Ruminococcus	0.01
												Lactobacillales	Synergistales	-0.04				Coriobacteriaceae	Prevotellaceae	0				Alistipes	Megasphaera	0.04	Megasphaera	Ruminococcus	0.05
												RF39	Synergistales	0.17				Dehalobacteriaceae	Prevotellaceae	-0.02				Anaerotruncus	Megasphaera	0	Porphyromonas	Ruminococcus	0.08
												SHA-98	Synergistales	0.22				Desulfovibrionaceae	Prevotellaceae	0.04				Bilophila	Megasphaera	0.02	Cetobacterium	Shewanella	0.34
												Spirochaetales	Synergistales	-0.01				Elusimicrobiaceae	Prevotellaceae	-0.13				Blautia	Megasphaera	-0.1	Roseburia	Shewanella	-0.03
												Bifidobacteriales	Turicibacterales	-0.11				Eubacteriaceae	Prevotellaceae	-0.04				Butyricimonas	Megasphaera	0.1	Desulfovibrio	Sphaerochaeta	0.08
												Burkholderiales	Turicibacterales	-0.05				F16	Prevotellaceae	-0.03				Clostridium	Megasphaera	-0.07	Enterobacter	Sphaerochaeta	0.03
												Clostridiales	Turicibacterales	0.02				Gemellaceae	Prevotellaceae	-0.04				Coprobacillus	Megasphaera	-0.01	Methanobrevibacter	Sphaerochaeta	0.13
												Desulfovibrionales	Turicibacterales	-0.08				Lachnospiraceae	Prevotellaceae	-0.01				Coprococcus	Megasphaera	-0.09	Odoribacter	Sphaerochaeta	-0.05
												Erysipelotrichales	Turicibacterales	-0.03				Lactobacillaceae	Prevotellaceae	-0.07				Desulfovibrio	Megasphaera	0.06	Pyramidobacter	Sphaerochaeta	0.08
												Fusobacteriales	Turicibacterales	-0.07				Leuconostocaceae	Prevotellaceae	-0.05				Faecalibacterium	Megasphaera	-0.08	Prevotella	Streptococcus	0.22
												Pasteurellales	Turicibacterales	0.08				Methanobacteriaceae	Prevotellaceae	-0.04				Lachnospira	Megasphaera	-0.06	[Ruminococcus]	Sutterella	-0.01
												RF32	Turicibacterales	0.09				mitochondria	Prevotellaceae	-0.13				Akkermansia	Mitsuokella	-0.06	Alistipes	Sutterella	0.06
												Synergistales	Turicibacterales	-0.04				Moraxellaceae	Prevotellaceae	-0.04				Catenibacterium	Mitsuokella	-0.05	Bacteroides	Sutterella	0.15
												Actinomycetales	Verrucomicrobiales	-0.03				Neisseriaceae	Prevotellaceae	-0.05				Clostridium	Mitsuokella	-0.02	Butyrivibrio	Sutterella	0.02
												Aeromonadales	Verrucomicrobiales	-0.09				Pasteurellaceae	Prevotellaceae	-0.09				Collinsella	Mitsuokella	-0.04	Catenibacterium	Sutterella	-0.02
												Alteromonadales	Verrucomicrobiales	0.08				Peptostreptococcaceae	Prevotellaceae	-0.02				Klebsiella	Mitsuokella	0.07	Coprococcus	Sutterella	0.15
												Bifidobacteriales	Verrucomicrobiales	-0.02				Porphyromonadaceae	Prevotellaceae	-0.14				Megasphaera	Mitsuokella	0.15	Desulfovibrio	Sutterella	-0.12
												Burkholderiales	Verrucomicrobiales	-0.25				Bifidobacteriaceae	Pseudomonadaceae	-0.13				Alistipes	Mogibacterium	-0.03	Lachnospira	Sutterella	0.03
												Campylobacterales	Verrucomicrobiales	-0.07				Erysipelotrichaceae	Pseudomonadaceae	-0.06				Alistipes	Moryella	-0.01	Lactobacillus	Sutterella	0.02
												Clostridiales	Verrucomicrobiales	-0.15				[Odoribacteraceae]	RF16	-0.02				Bifidobacterium	Moryella	-0.04	Odoribacter	Sutterella	0.11
												Coriobacteriales	Verrucomicrobiales	-0.19				Coriobacteriaceae	RF16	-0.05				Filifactor	Moryella	0.07	Parabacteroides	Sutterella	0.07
												CW040	Verrucomicrobiales	-0.1				Desulfovibrionaceae	RF16	-0.03				Gemmiger	Moryella	-0.01	Roseburia	Sutterella	0.08
												Desulfovibrionales	Verrucomicrobiales	-0.15				Porphyromonadaceae	RF16	-0.02				[Prevotella]	Odoribacter	-0.09	Methanobrevibacter	Synergistes	0
												E2	Verrucomicrobiales	-0.08				Prevotellaceae	RF16	-0.03				Akkermansia	Odoribacter	0.16	Sphaerochaeta	Synergistes	0.04
												Enterobacteriales	Verrucomicrobiales	-0.12				[Cerasicoccaceae]	Rikenellaceae	-0.08				Alistipes	Odoribacter	0.11	Butyrivibrio	Veillonella	-0.03
												Erysipelotrichales	Verrucomicrobiales	0.02				[Methanomassiliicoccaceae]	Rikenellaceae	-0.05				Bifidobacterium	Odoribacter	-0.12	Campylobacter	Veillonella	0.05
												Fusobacteriales	Verrucomicrobiales	-0.18				[Mogibacteriaceae]	Rikenellaceae	-0.13				Bilophila	Odoribacter	0.19	Clostridium	Veillonella	-0.07
												Gemellales	Verrucomicrobiales	-0.07				[Odoribacteraceae]	Rikenellaceae	0.08				Blautia	Odoribacter	-0.02	Collinsella	Veillonella	-0.04
												Lactobacillales	Verrucomicrobiales	-0.11				[Paraprevotellaceae]	Rikenellaceae	-0.08				Bulleidia	Odoribacter	0.01	Coprococcus	Veillonella	-0.03
												Methanobacteriales	Verrucomicrobiales	0.03				Aerococcaceae	Rikenellaceae	-0.13				Butyricimonas	Odoribacter	-0.04	Holdemania	Veillonella	-0.02
												Pseudomonadales	Verrucomicrobiales	-0.11				Alcaligenaceae	Rikenellaceae	0.08				Catenibacterium	Odoribacter	0.1	Lachnospira	Veillonella	-0.02
												RF32	Verrucomicrobiales	-0.06				Bacteroidaceae	Rikenellaceae	-0.01				Clostridium	Odoribacter	-0.04	Parabacteroides	Veillonella	-0.06
												Rickettsiales	Verrucomicrobiales	-0.05				Bifidobacteriaceae	Rikenellaceae	0.06				Comamonas	Odoribacter	0	Paraprevotella	Veillonella	0.12
												SHA-98	Verrucomicrobiales	-0.03				Campylobacteraceae	Rikenellaceae	-0.17				Dialister	Odoribacter	-0.02	Peptostreptococcus	Veillonella	-0.19
												Sphaerochaetales	Verrucomicrobiales	-0.05				Carnobacteriaceae	Rikenellaceae	0				Dorea	Odoribacter	0.01	Phascolarctobacterium	Veillonella	-0.1
												Spirochaetales	Verrucomicrobiales	-0.06				Coriobacteriaceae	Rikenellaceae	-0.04				Faecalibacterium	Odoribacter	0.06	Sutterella	Veillonella	-0.12
												Synergistales	Verrucomicrobiales	0.05				Dethiosulfovibrionaceae	Rikenellaceae	-0.01				Gemmiger	Odoribacter	0.03
												Turicibacterales	Verrucomicrobiales	-0.01				Elusimicrobiaceae	Rikenellaceae	-0.07				Haemophilus	Odoribacter	-0.09
												Aeromonadales	Victivallales	0.13				Enterobacteriaceae	Rikenellaceae	-0.04				Klebsiella	Odoribacter	-0.04
												Bifidobacteriales	Victivallales	-0.08				Erysipelotrichaceae	Rikenellaceae	0.01				Lachnobacterium	Odoribacter	-0.01
												Campylobacterales	Victivallales	-0.01				F16	Rikenellaceae	-0.09				Lachnospira	Odoribacter	-0.04
												Clostridiales	Victivallales	-0.02				Fusobacteriaceae	Rikenellaceae	0.08				Lactococcus	Odoribacter	-0.01
												Coriobacteriales	Victivallales	-0.03				Gemellaceae	Rikenellaceae	-0.13				Megasphaera	Odoribacter	0
												Desulfovibrionales	Victivallales	-0.04				Leptotrichiaceae	Rikenellaceae	-0.11				[Eubacterium]	Oscillospira	-0.03
												E2	Victivallales	0.06				Leuconostocaceae	Rikenellaceae	-0.1				[Prevotella]	Oscillospira	-0.08
												Enterobacteriales	Victivallales	0				Methanobacteriaceae	Rikenellaceae	-0.04				[Ruminococcus]	Oscillospira	0.04
												Fusobacteriales	Victivallales	-0.09				mitochondria	Rikenellaceae	-0.07				1-68	Oscillospira	0
												ML615J-28	Victivallales	0.11				Moraxellaceae	Rikenellaceae	-0.14				Akkermansia	Oscillospira	-0.04
												Pasteurellales	Victivallales	-0.02				Neisseriaceae	Rikenellaceae	-0.16				Alistipes	Oscillospira	0.19
												Rickettsiales	Victivallales	0.02				Pasteurellaceae	Rikenellaceae	-0.01				Anaerotruncus	Oscillospira	0.19
												Verrucomicrobiales	Victivallales	-0.13				Porphyromonadaceae	Rikenellaceae	0.13				Bilophila	Oscillospira	0.09
												Bifidobacteriales	YS2	-0.08				Prevotellaceae	Rikenellaceae	-0.23				Blautia	Oscillospira	0
												Burkholderiales	YS2	-0.03				RF16	Rikenellaceae	-0.16				Catenibacterium	Oscillospira	-0.04
												Coriobacteriales	YS2	-0.03				[Methanomassiliicoccaceae]	Ruminococcaceae	-0.04				Clostridium	Oscillospira	0.12
												Desulfovibrionales	YS2	-0.05				[Tissierellaceae]	Ruminococcaceae	-0.03				Collinsella	Oscillospira	0.03
												E2	YS2	0.4				Alcaligenaceae	Ruminococcaceae	0.01				Comamonas	Oscillospira	-0.01
												Erysipelotrichales	YS2	-0.06				Enterobacteriaceae	Ruminococcaceae	-0.15				Dialister	Oscillospira	-0.01
												Fusobacteriales	YS2	-0.01				Erysipelotrichaceae	Ruminococcaceae	0.02				Dorea	Oscillospira	0.09
												Lactobacillales	YS2	-0.05				Fusobacteriaceae	Ruminococcaceae	-0.05				Faecalibacterium	Oscillospira	-0.09
												ML615J-28	YS2	0.05				Leptotrichiaceae	Ruminococcaceae	-0.01				Fusobacterium	Oscillospira	-0.08
												Sphaerochaetales	YS2	0.01				Methanobacteriaceae	Ruminococcaceae	-0.03				Gemmiger	Oscillospira	-0.09
												Victivallales	YS2	0				mitochondria	Ruminococcaceae	-0.03				Klebsiella	Oscillospira	-0.01
																		Neisseriaceae	Ruminococcaceae	-0.11				Lachnospira	Oscillospira	0.04
																		Pasteurellaceae	Ruminococcaceae	-0.03				Lactobacillus	Oscillospira	-0.03
																		Peptostreptococcaceae	Ruminococcaceae	-0.02				Lactococcus	Oscillospira	-0.01
																		Prevotellaceae	Ruminococcaceae	0.1				Odoribacter	Oscillospira	0.06
																		Rikenellaceae	Ruminococcaceae	0.22				[Prevotella]	Parabacteroides	-0.03
																		[Odoribacteraceae]	S24-7	-0.02				[Ruminococcus]	Parabacteroides	0.05
																		Coriobacteriaceae	S24-7	-0.05				Akkermansia	Parabacteroides	0.02
																		Desulfovibrionaceae	S24-7	-0.03				Alistipes	Parabacteroides	0.13
																		Porphyromonadaceae	S24-7	-0.02				Anaerostipes	Parabacteroides	0.09
																		Prevotellaceae	S24-7	-0.03				Anaerotruncus	Parabacteroides	0.07
																		Rikenellaceae	S24-7	-0.16				Butyrivibrio	Parabacteroides	-0.01
																		Desulfovibrionaceae	Shewanellaceae	-0.01				Campylobacter	Parabacteroides	-0.04
																		Erysipelotrichaceae	Shewanellaceae	0				CF231	Parabacteroides	-0.01
																		Rikenellaceae	Shewanellaceae	-0.01				Clostridium	Parabacteroides	0.01
																		[Odoribacteraceae]	Sphaerochaetaceae	0				Coprococcus	Parabacteroides	-0.05
																		Rikenellaceae	Sphaerochaetaceae	-0.06				Dialister	Parabacteroides	-0.06
																		[Odoribacteraceae]	Spirochaetaceae	-0.02				Dorea	Parabacteroides	0.08
																		Coriobacteriaceae	Spirochaetaceae	-0.05				Epulopiscium	Parabacteroides	-0.04
																		Desulfovibrionaceae	Spirochaetaceae	-0.03				Faecalibacterium	Parabacteroides	0
																		Porphyromonadaceae	Spirochaetaceae	-0.02				Gemmiger	Parabacteroides	0.02
																		Prevotellaceae	Spirochaetaceae	-0.03				Leptotrichia	Parabacteroides	-0.02
																		Rikenellaceae	Spirochaetaceae	-0.16				Odoribacter	Parabacteroides	0
																		[Odoribacteraceae]	Streptococcaceae	-0.11				Oscillospira	Parabacteroides	0.09
																		[Paraprevotellaceae]	Streptococcaceae	-0.16				[Eubacterium]	Paraprevotella	0.05
																		Bacteroidaceae	Streptococcaceae	-0.02				[Ruminococcus]	Paraprevotella	0.02
																		Bifidobacteriaceae	Streptococcaceae	0.1				Bacteroides	Paraprevotella	0.09
																		Carnobacteriaceae	Streptococcaceae	0.14				Bifidobacterium	Paraprevotella	-0.08
																		Dehalobacteriaceae	Streptococcaceae	0.02				Bilophila	Paraprevotella	0
																		Desulfovibrionaceae	Streptococcaceae	-0.06				Collinsella	Paraprevotella	0.06
																		Enterobacteriaceae	Streptococcaceae	0				Faecalibacterium	Paraprevotella	-0.17
																		Erysipelotrichaceae	Streptococcaceae	-0.11				Haemophilus	Paraprevotella	0.03
																		Lachnospiraceae	Streptococcaceae	-0.07				Lachnospira	Paraprevotella	0.04
																		Porphyromonadaceae	Streptococcaceae	0				Lactobacillus	Paraprevotella	-0.06
																		Prevotellaceae	Streptococcaceae	0				Odoribacter	Paraprevotella	-0.06
																		Rikenellaceae	Streptococcaceae	-0.07				Parabacteroides	Paraprevotella	0.06
																		Ruminococcaceae	Streptococcaceae	-0.04				[Eubacterium]	Parvimonas	-0.11
																		Bifidobacteriaceae	Succinivibrionaceae	-0.04				[Ruminococcus]	Parvimonas	0.09
																		Rikenellaceae	Succinivibrionaceae	-0.03				Catenibacterium	Parvimonas	0.05
																		[Paraprevotellaceae]	Synergistaceae	0.09				Filifactor	Parvimonas	0.12
																		Bacteroidaceae	Synergistaceae	0.08				Lachnospira	Parvimonas	-0.13
																		Desulfovibrionaceae	Synergistaceae	0.14				Odoribacter	Parvimonas	0.14
																		Fusobacteriaceae	Synergistaceae	-0.07				Faecalibacterium	Peptococcus	-0.01
																		Prevotellaceae	Synergistaceae	0				Odoribacter	Peptococcus	0
																		Bifidobacteriaceae	Turicibacteraceae	-0.05				Akkermansia	Peptostreptococcus	0.03
																		Desulfovibrionaceae	Turicibacteraceae	-0.06				Catenibacterium	Peptostreptococcus	-0.02
																		Fusobacteriaceae	Turicibacteraceae	0				[Eubacterium]	Phascolarctobacterium	-0.02
																		Rikenellaceae	Turicibacteraceae	-0.02				[Prevotella]	Phascolarctobacterium	-0.03
																		[Barnesiellaceae]	Veillonellaceae	-0.09				[Ruminococcus]	Phascolarctobacterium	0.12
																		[Cerasicoccaceae]	Veillonellaceae	0				Akkermansia	Phascolarctobacterium	0.12
																		[Paraprevotellaceae]	Veillonellaceae	-0.06				Alistipes	Phascolarctobacterium	0.14
																		[Tissierellaceae]	Veillonellaceae	-0.14				Anaerostipes	Phascolarctobacterium	-0.05
																		Aerococcaceae	Veillonellaceae	-0.01				Bifidobacterium	Phascolarctobacterium	0.06
																		Alcaligenaceae	Veillonellaceae	-0.13				Bilophila	Phascolarctobacterium	0.15
																		Bacteroidaceae	Veillonellaceae	0.05				Butyricimonas	Phascolarctobacterium	-0.02
																		Bifidobacteriaceae	Veillonellaceae	0.13				Catenibacterium	Phascolarctobacterium	-0.06
																		Campylobacteraceae	Veillonellaceae	0.07				CF231	Phascolarctobacterium	-0.02
																		Carnobacteriaceae	Veillonellaceae	-0.04				Cloacibacillus	Phascolarctobacterium	-0.03
																		Comamonadaceae	Veillonellaceae	-0.13				Comamonas	Phascolarctobacterium	-0.09
																		Coriobacteriaceae	Veillonellaceae	-0.1				Coprobacillus	Phascolarctobacterium	0.1
																		Desulfovibrionaceae	Veillonellaceae	0.05				Coprococcus	Phascolarctobacterium	0.08
																		Elusimicrobiaceae	Veillonellaceae	-0.06				Desulfovibrio	Phascolarctobacterium	-0.04
																		Enterobacteriaceae	Veillonellaceae	-0.01				Dialister	Phascolarctobacterium	0.07
																		Erysipelotrichaceae	Veillonellaceae	-0.12				Dorea	Phascolarctobacterium	0.02
																		Eubacteriaceae	Veillonellaceae	-0.08				Faecalibacterium	Phascolarctobacterium	0.18
																		Fusobacteriaceae	Veillonellaceae	0.01				Haemophilus	Phascolarctobacterium	0.03
																		mitochondria	Veillonellaceae	-0.06				Megasphaera	Phascolarctobacterium	-0.1
																		Moraxellaceae	Veillonellaceae	-0.03				Mitsuokella	Phascolarctobacterium	-0.03
																		Oxalobacteraceae	Veillonellaceae	0				Peptococcus	Phascolarctobacterium	-0.02
																		Pasteurellaceae	Veillonellaceae	0.19				Akkermansia	Porphyromonas	0
																		Peptostreptococcaceae	Veillonellaceae	-0.08				Anaerostipes	Porphyromonas	0.04
																		Pseudomonadaceae	Veillonellaceae	-0.02				Bacteroides	Porphyromonas	-0.03
																		Rikenellaceae	Veillonellaceae	0.05				Bifidobacterium	Porphyromonas	-0.01
																		Streptococcaceae	Veillonellaceae	-0.05				Butyrivibrio	Porphyromonas	0.17
																		Synergistaceae	Veillonellaceae	-0.06				CF231	Porphyromonas	-0.01
																		[Methanomassiliicoccaceae]	Verrucomicrobiaceae	-0.03				Collinsella	Porphyromonas	-0.04
																		[Odoribacteraceae]	Verrucomicrobiaceae	0.19				Comamonas	Porphyromonas	0.03
																		Alcaligenaceae	Verrucomicrobiaceae	-0.1				Dialister	Porphyromonas	-0.01
																		Bifidobacteriaceae	Verrucomicrobiaceae	0				Faecalibacterium	Porphyromonas	0.1
																		Campylobacteraceae	Verrucomicrobiaceae	0				Filifactor	Porphyromonas	0.09
																		Carnobacteriaceae	Verrucomicrobiaceae	0.02				Moryella	Porphyromonas	0.07
																		Comamonadaceae	Verrucomicrobiaceae	-0.03				Odoribacter	Porphyromonas	0.08
																		Coriobacteriaceae	Verrucomicrobiaceae	-0.08				Phascolarctobacterium	Porphyromonas	-0.14
																		Desulfovibrionaceae	Verrucomicrobiaceae	-0.13				[Prevotella]	Prevotella	-0.03
																		Dethiosulfovibrionaceae	Verrucomicrobiaceae	0.07				[Ruminococcus]	Prevotella	-0.04
																		Enterobacteriaceae	Verrucomicrobiaceae	-0.02				Alistipes	Prevotella	-0.07
																		Erysipelotrichaceae	Verrucomicrobiaceae	0.05				Bacteroides	Prevotella	-0.15
																		Fusobacteriaceae	Verrucomicrobiaceae	-0.18				Bifidobacterium	Prevotella	-0.13
																		Lachnospiraceae	Verrucomicrobiaceae	-0.04				Bilophila	Prevotella	0
																		Lactobacillaceae	Verrucomicrobiaceae	-0.05				Bulleidia	Prevotella	-0.06
																		mitochondria	Verrucomicrobiaceae	-0.04				Campylobacter	Prevotella	-0.09
																		Peptostreptococcaceae	Verrucomicrobiaceae	-0.07				Catenibacterium	Prevotella	0.1
																		Porphyromonadaceae	Verrucomicrobiaceae	0.02				CF231	Prevotella	0.02
																		Pseudomonadaceae	Verrucomicrobiaceae	-0.05				Clostridium	Prevotella	-0.3
																		Rikenellaceae	Verrucomicrobiaceae	0.09				Collinsella	Prevotella	0.03
																		Ruminococcaceae	Verrucomicrobiaceae	-0.15				Coprococcus	Prevotella	0.07
																		Succinivibrionaceae	Verrucomicrobiaceae	-0.03				Dorea	Prevotella	0.04
																		Clostridiaceae	Victivallaceae	-0.12				Epulopiscium	Prevotella	-0.03
																		Fusobacteriaceae	Victivallaceae	0				Faecalibacterium	Prevotella	0.09
																		Ruminococcaceae	Victivallaceae	-0.04				Fusobacterium	Prevotella	0.07
																		Veillonellaceae	Victivallaceae	-0.01				Gemmiger	Prevotella	0.05
																		Verrucomicrobiaceae	Victivallaceae	-0.07				Granulicatella	Prevotella	-0.03
																								Haemophilus	Prevotella	-0.04
																								Lachnospira	Prevotella	-0.13
																								Lactobacillus	Prevotella	-0.04
																								Oscillospira	Prevotella	0.03
																								Parabacteroides	Prevotella	-0.05
																								Paraprevotella	Prevotella	0.07
																								Parvimonas	Prevotella	-0.12
																								Peptostreptococcus	Prevotella	-0.01
																								Porphyromonas	Prevotella	0
																								Bifidobacterium	Pseudomonas	-0.05
																								Faecalibacterium	Pseudoramibacter_Eubacterium	-0.01
																								Odoribacter	Pseudoramibacter_Eubacterium	-0.06
																								Phascolarctobacterium	Pseudoramibacter_Eubacterium	-0.02
																								Alistipes	Raphanus	-0.02
																								Bifidobacterium	Raphanus	-0.03
																								Coprococcus	Raphanus	0
																								Faecalibacterium	Raphanus	-0.04
																								Mitsuokella	Raphanus	0.05
																								Phascolarctobacterium	Raphanus	-0.04
																								Prevotella	Raphanus	-0.05
																								Alistipes	Robinsoniella	-0.03
																								Odoribacter	Robinsoniella	-0.01
																								[Ruminococcus]	Roseburia	-0.07
																								Akkermansia	Roseburia	-0.11
																								Alistipes	Roseburia	0.02
																								Blautia	Roseburia	0.07
																								Butyrivibrio	Roseburia	-0.02
																								CF231	Roseburia	0
																								Cloacibacillus	Roseburia	-0.03
																								Collinsella	Roseburia	-0.19
																								Faecalibacterium	Roseburia	0.01
																								Gemmiger	Roseburia	0.08
																								Klebsiella	Roseburia	0.01
																								Lachnospira	Roseburia	0.21
																								Lactobacillus	Roseburia	0.05
																								Odoribacter	Roseburia	0.02
																								Paraprevotella	Roseburia	-0.03
																								Prevotella	Roseburia	0.02
																								[Prevotella]	Ruminococcus	-0.03
																								Akkermansia	Ruminococcus	0.02
																								Alistipes	Ruminococcus	0.13
																								Anaerostipes	Ruminococcus	0.08
																								Blautia	Ruminococcus	0.03
																								Butyrivibrio	Ruminococcus	0
																								Campylobacter	Ruminococcus	-0.02
																								Cloacibacillus	Ruminococcus	0.05
																								Desulfovibrio	Ruminococcus	-0.01
																								Faecalibacterium	Ruminococcus	-0.2
																								Haemophilus	Ruminococcus	0.04
																								Mitsuokella	Ruminococcus	0.01
																								Odoribacter	Ruminococcus	0.04
																								Oscillospira	Ruminococcus	0.01
																								Parabacteroides	Ruminococcus	0.13
																								Peptostreptococcus	Ruminococcus	0
																								Phascolarctobacterium	Ruminococcus	-0.04
																								Prevotella	Ruminococcus	-0.01
																								Alistipes	Selenomonas	-0.06
																								Odoribacter	Serratia	-0.03
																								Oscillospira	Serratia	-0.03
																								Parabacteroides	Serratia	0
																								Prevotella	Slackia	0.01
																								Prevotella	SMB53	0
																								[Eubacterium]	Streptococcus	-0.06
																								Alistipes	Streptococcus	-0.03
																								Bifidobacterium	Streptococcus	0.1
																								Blautia	Streptococcus	-0.01
																								Dorea	Streptococcus	-0.03
																								Gemmiger	Streptococcus	-0.07
																								Lachnospira	Streptococcus	-0.05
																								Odoribacter	Streptococcus	-0.05
																								Roseburia	Streptococcus	-0.05
																								Alistipes	Succinatimonas	0
																								Alistipes	Succinivibrio	-0.02
																								[Eubacterium]	Sutterella	-0.02
																								Akkermansia	Sutterella	-0.11
																								Alistipes	Sutterella	0.03
																								Bacteroides	Sutterella	0
																								Bilophila	Sutterella	0.1
																								Blautia	Sutterella	-0.15
																								Butyrivibrio	Sutterella	-0.06
																								CF231	Sutterella	-0.02
																								Collinsella	Sutterella	0.01
																								Comamonas	Sutterella	-0.03
																								Granulicatella	Sutterella	-0.01
																								Haemophilus	Sutterella	-0.03
																								Lachnospira	Sutterella	0.03
																								Lactobacillus	Sutterella	-0.09
																								Odoribacter	Sutterella	-0.1
																								Oscillospira	Sutterella	0.06
																								Parabacteroides	Sutterella	-0.04
																								Parvimonas	Sutterella	-0.03
																								Phascolarctobacterium	Sutterella	-0.01
																								Porphyromonas	Sutterella	0
																								Prevotella	Sutterella	0.11
																								Raphanus	Sutterella	0.08
																								[Prevotella]	Synergistes	0.01
																								Phascolarctobacterium	Synergistes	-0.03
																								Bifidobacterium	TG5	-0.01
																								Alistipes	Treponema	-0.05
																								Comamonas	vadinCA11	0.2
																								Odoribacter	vadinCA11	-0.01
																								Phascolarctobacterium	vadinCA11	-0.02
																								[Eubacterium]	Veillonella	-0.01
																								[Prevotella]	Veillonella	0.02
																								[Ruminococcus]	Veillonella	-0.02
																								Alistipes	Veillonella	-0.14
																								Anaerotruncus	Veillonella	-0.07
																								Bacteroides	Veillonella	0
																								Bifidobacterium	Veillonella	0.03
																								Blautia	Veillonella	-0.03
																								Bulleidia	Veillonella	-0.01
																								Campylobacter	Veillonella	0.12
																								Catenibacterium	Veillonella	-0.07
																								Clostridium	Veillonella	0.06
																								Dorea	Veillonella	-0.11
																								Filifactor	Veillonella	-0.03
																								Fusobacterium	Veillonella	-0.01
																								Haemophilus	Veillonella	0.25
																								Klebsiella	Veillonella	0.01
																								Lactobacillus	Veillonella	0.07
																								Megasphaera	Veillonella	0
																								Odoribacter	Veillonella	-0.03
																								Oscillospira	Veillonella	-0.02
																								Parabacteroides	Veillonella	0
																								Paraprevotella	Veillonella	-0.01
																								Parvimonas	Veillonella	-0.06
																								Phascolarctobacterium	Veillonella	-0.07
																								Porphyromonas	Veillonella	-0.11
																								Prevotella	Veillonella	0.05
																								Raphanus	Veillonella	0
																								Roseburia	Veillonella	0.01
																								Ruminococcus	Veillonella	-0.01
																								Sutterella	Veillonella	-0.09
																								Faecalibacterium	Victivallis	-0.05
																								Megasphaera	Victivallis	0.09
																								Phascolarctobacterium	Victivallis	-0.06
																								Alistipes	WAL_1855D	-0.06
																								Alistipes	Weissella	-0.02

## Sheet: Table S3
Table S3. Spearman correlation coefficients between dietary factors and relative abundance of microbial taxonomy
Taxonomy	Item 1	Item 2	Item 3	Item 4	Item 5	Item 6	Item 7	Item 8	Item 9	Item 10	Item 11	Item 12	Item 13	Item 14	Item 15	Item 16	Item 17	Item 18	Item 19	Item 20	Item 21	Item 22	Item 23	Item 24	Item 25	Item 26	Item 27	Item 28	Item 29	Item 30	Item 31	Item 32	Item 33	Item 34	Item 35	Item 36	Item 37	Item 38	Item 39	Item 40	Item 41	Item 42	Item 43	Item 44	Item 45	Item 46	Item 47	Item 48	Item 49
Firmicutes/Bacteroidetes ratio	-0.08	-0.016	-0.038	-0.134	0.323	0.05	0.067	0.035	0.149	0.053	0.049	-0.065	0.093	0.014	0.17	0.079	-0.059	0.126	0.151	0.105	0.026	0.136	0.03	0.088	-0.076	-0.115	-0.106	0.096	0.036	-0.039	0.179	-0.109	-0.081	0.017	-0.004	-0.091	-0.094	-0.143	0.222	0.056	0.091	0.036	0.063	0.213	0.15	0.164	0.081	0.008	0.035
Phylum
Actinobacteria	-0.131	0.103	-0.041	0.096	0.019	0.059	0.042	0.048	0.049	0.083	0.1	0.004	-0.02	0.131	0.182	0.063	0.128	0.112	0	0.01	0.072	0.003	0.035	0.002	-0.061	0.055	-0.064	0.088	0.194	0.099	0.083	0.062	-0.059	0.069	0.09	-0.072	-0.06	0.055	-0.101	-0.073	-0.04	-0.036	-0.004	-0.132	-0.099	-0.039	-0.103	-0.096	-0.06
Bacteroidetes	0.092	0.041	0.008	0.095	-0.298	-0.066	-0.039	-0.02	-0.141	-0.044	-0.054	0.022	-0.097	-0.045	-0.163	-0.092	-0.029	-0.173	-0.154	-0.111	-0.097	-0.191	0.027	-0.041	0.071	0.048	0.114	-0.081	0.008	0.044	-0.14	0.042	0.095	-0.014	0.027	0.085	0.131	0.159	-0.193	-0.094	-0.154	-0.019	-0.086	-0.193	-0.172	-0.168	-0.074	0.01	-0.06
Cyanobacteria	0.048	-0.101	0.07	-0.152	0.119	-0.051	-0.031	0.112	0.069	0.108	0.009	0.131	0.194	0.074	0.137	0.158	0.075	0.022	0.188	0.177	0.042	0.14	-0.04	0.206	-0.034	-0.175	-0.014	0.1	-0.036	0.07	0.162	-0.025	-0.042	0.02	0.163	-0.028	-0.035	-0.106	-0.009	0.037	0.003	-0.086	-0.085	0.08	0.004	0.239	0.061	0.046	0.105
Elusimicrobia	0.015	-0.058	0.04	-0.108	0.112	0.008	-0.003	0.122	0.047	0.087	0.046	0.104	0.141	0.032	0.118	0.114	0.025	-0.008	0.136	0.156	-0.026	0.095	-0.019	0.172	0.022	-0.157	0.018	0.092	-0.027	0.018	0.16	-0.014	-0.041	-0.014	0.126	-0.074	-0.03	-0.077	-0.031	0.008	-0.027	-0.059	-0.069	0.094	0.05	0.21	0.087	0.063	0.099
Euryarchaeota	0.035	-0.036	0.01	-0.074	0.038	-0.053	-0.03	0.123	0.054	0.069	0.005	0.058	0.091	0.07	0.116	0.15	0.078	-0.021	0.157	0.105	-0.018	0.069	-0.125	0.106	-0.083	-0.131	-0.014	0.044	-0.021	0.083	0.112	-0.079	-0.123	-0.047	0.184	-0.026	0.022	-0.169	-0.028	0.094	-0.045	-0.058	-0.118	0.04	-0.07	0.199	-0.019	-0.015	0.094
Firmicutes	-0.077	0.013	-0.055	-0.132	0.303	0.027	0.068	0.038	0.138	0.028	0.032	-0.091	0.082	0.001	0.173	0.063	-0.085	0.103	0.139	0.088	-0.002	0.099	0.034	0.121	-0.069	-0.187	-0.103	0.102	0.06	-0.017	0.167	-0.143	-0.063	0.025	0.02	-0.084	-0.071	-0.105	0.224	0.039	0.072	0.041	0.057	0.211	0.112	0.154	0.057	0.01	0.017
Fusobacteria	0.043	0.034	0.02	-0.057	0.057	-0.075	0.126	0.09	0.079	0.012	0.105	0.014	0.019	-0.052	0.029	0.032	-0.05	-0.023	-0.106	-0.032	-0.009	0.031	-0.052	-0.056	0.072	-0.181	-0.044	-0.041	0.079	0.059	0.099	0.031	0.124	0.029	-0.049	-0.084	-0.032	0.083	0.172	0.008	0.125	-0.012	0.059	0.11	0.12	0.001	0.064	0.004	0.1
Lentisphaerae	0.02	-0.095	0.031	-0.103	0.096	-0.023	0.02	0.105	0.035	0.118	0.01	0.121	0.172	0.063	0.096	0.149	0.07	0.054	0.125	0.157	-0.009	0.085	-0.051	0.202	0.027	-0.122	0.019	0.037	-0.011	0.088	0.119	-0.058	-0.071	0.035	0.099	-0.109	-0.013	-0.093	-0.05	0.066	-0.035	-0.096	-0.108	0.077	-0.031	0.195	0.091	0.027	0.137
Proteobacteria	0.109	-0.137	0.01	-0.032	0.021	0.074	0.123	0.107	0.124	0.062	0.071	-0.129	0.028	-0.049	-0.038	0.096	0.086	-0.025	-0.088	0.035	0.056	0.01	-0.063	-0.064	-0.066	-0.064	0.061	0.088	-0.257	-0.049	0.059	0.075	0.075	-0.007	0.095	0.029	0.086	0.044	-0.014	0.098	0.087	-0.001	-0.038	0.161	-0.015	0.113	-0.113	-0.156	0.027
Spirochaetes	0.019	-0.072	0.041	-0.122	0.098	-0.076	-0.041	0.087	0.078	0.063	0.009	0.089	0.147	0.025	0.119	0.186	0.078	0.002	0.144	0.152	-0.005	0.114	-0.047	0.189	-0.066	-0.174	0.025	0.073	-0.011	0.088	0.2	-0.077	-0.063	0.003	0.182	-0.049	0.008	-0.119	0.039	0.047	-0.049	-0.046	-0.099	0.116	-0.008	0.265	0.059	0.026	0.147
Synergistetes	0.048	0.056	-0.086	0.046	-0.099	0.103	0.095	0.137	0.109	0.163	0.086	-0.018	0.027	0.025	-0.015	0.046	0.005	-0.096	-0.016	0.011	-0.163	-0.055	-0.168	-0.011	-0.124	-0.031	-0.049	0.034	-0.069	-0.009	0.103	-0.058	-0.121	-0.002	0.096	0.094	-0.007	-0.169	-0.184	0.051	-0.145	-0.197	-0.187	0.025	-0.133	0.084	-0.117	-0.111	0.05
Tenericutes	0.042	-0.079	0.032	-0.17	0.114	-0.005	-0.014	0.125	0.009	0.229	-0.003	0.189	0.165	0.144	0.215	0.16	0.2	0.082	0.239	0.281	0.07	0.093	0.046	0.34	0.016	0.013	0.11	0.117	0.024	0.114	0.217	0.032	-0.017	0.092	0.143	0.069	0.002	0.033	-0.107	-0.033	-0.006	-0.096	-0.03	0.043	-0.045	0.223	0.045	0.085	0.098
TM7	0.004	-0.112	0.075	-0.109	0.187	-0.082	-0.015	0.124	0.101	0.063	0.037	0.107	0.161	0.125	0.192	0.19	0.1	0.015	0.123	0.192	0.008	0.097	-0.084	0.205	-0.051	-0.17	0.013	0.135	-0.047	0.071	0.174	-0.013	0.043	0.109	0.19	-0.048	0.055	0.054	0.041	0.13	0.082	0.044	0.052	0.123	0.115	0.326	0.122	0.087	0.171
Verrucomicrobia	-0.047	0.105	0.034	0.01	0.008	-0.029	-0.108	-0.055	-0.004	-0.045	-0.034	0.143	-0.055	0.153	0.15	-0.066	-0.011	-0.071	0.107	0.042	-0.027	0.028	-0.116	-0.005	0.036	-0.118	0.01	0.023	0.049	0.075	0.093	-0.025	-0.162	-0.054	0.08	-0.084	-0.06	-0.093	-0.222	-0.016	0.004	-0.096	-0.051	-0.148	0.026	0.041	0.059	0.047	0.015
Class
Lentisphaerae|[Lentisphaeria]	0.019	-0.095	0.031	-0.103	0.098	-0.024	0.02	0.104	0.035	0.116	0.01	0.12	0.174	0.061	0.093	0.149	0.07	0.055	0.126	0.157	-0.009	0.085	-0.051	0.202	0.026	-0.123	0.021	0.036	-0.012	0.088	0.12	-0.057	-0.072	0.035	0.098	-0.109	-0.01	-0.092	-0.048	0.066	-0.034	-0.094	-0.107	0.077	-0.031	0.195	0.091	0.028	0.136
Cyanobacteria|4C0d-2	0.048	-0.101	0.07	-0.153	0.119	-0.051	-0.031	0.112	0.069	0.108	0.008	0.131	0.194	0.074	0.137	0.158	0.075	0.022	0.188	0.177	0.042	0.14	-0.04	0.206	-0.034	-0.175	-0.014	0.099	-0.036	0.07	0.162	-0.025	-0.042	0.02	0.163	-0.028	-0.035	-0.106	-0.009	0.037	0.003	-0.086	-0.085	0.08	0.005	0.239	0.061	0.046	0.105
Actinobacteria|Actinobacteria	-0.142	0.097	-0.042	0.095	0.075	0.116	0.129	0.075	0.058	0.104	0.064	-0.055	0.004	0.124	0.162	0.02	0.038	0.144	-0.011	0.005	0.069	-0.002	0.027	-0.023	-0.005	0.068	-0.045	0.059	0.15	0.013	0.095	0.053	0.004	0.11	0.079	-0.05	-0.04	0.045	-0.111	-0.107	-0.025	-0.016	0.051	-0.174	-0.026	-0.053	-0.046	-0.022	-0.076
Proteobacteria|Alphaproteobacteria	0.01	-0.054	-0.007	-0.096	0.143	-0.061	0.041	0.142	0.2	0.19	0.121	0.097	0.177	-0.041	0.073	0.122	-0.012	-0.001	0.113	0.138	0.009	0.077	-0.032	0.156	0.023	-0.23	-0.066	-0.012	-0.066	-0.023	0.162	0.011	0.015	-0.031	0.103	-0.013	0.057	-0.048	-0.007	-0.045	-0.085	-0.025	-0.073	0.027	0.002	0.182	0.099	0.016	0.146
Firmicutes|Bacilli	0.052	-0.005	-0.042	-0.052	0.09	0.071	0.125	0.155	0.093	0.061	0.231	0.175	0.185	0.089	0.14	0.097	0.073	0.072	0.08	0.161	0.022	0.074	-0.068	0.05	0.071	-0.158	-0.16	0.027	-0.138	0.014	0.155	0.031	0.064	0.022	0.109	0.053	-0.072	0.024	0.008	0.061	0.198	0.106	0.099	-0.005	0.037	0.153	0.108	0.029	0.082
Bacteroidetes|Bacteroidia	0.092	0.04	0.008	0.095	-0.298	-0.066	-0.039	-0.02	-0.141	-0.044	-0.054	0.023	-0.097	-0.045	-0.162	-0.092	-0.029	-0.172	-0.154	-0.111	-0.096	-0.191	0.027	-0.041	0.071	0.048	0.115	-0.081	0.008	0.044	-0.14	0.042	0.095	-0.014	0.027	0.086	0.131	0.159	-0.193	-0.094	-0.154	-0.019	-0.086	-0.192	-0.171	-0.168	-0.074	0.01	-0.06
Proteobacteria|Betaproteobacteria	0.022	-0.096	0.081	-0.037	0.038	0.045	0.098	0.046	-0.017	0.007	-0.003	-0.103	-0.088	-0.01	-0.02	0.058	0.02	0.07	-0.019	-0.036	0.108	0.137	-0.025	0.008	0.003	0.022	0.105	-0.043	-0.147	-0.06	-0.027	0.095	0.153	0.057	-0.052	-0.066	0.111	0.129	0.052	-0.041	0.01	0.011	0.149	0.127	0.2	0.152	0.086	0.056	0.072
Firmicutes|Clostridia	-0.091	0.037	-0.078	-0.082	0.281	0.013	0.057	0.024	0.102	-0.013	-0.001	-0.132	0.045	-0.014	0.158	0.043	-0.111	0.092	0.116	0.06	-0.015	0.061	-0.005	0.118	-0.048	-0.183	-0.058	0.06	0.07	-0.005	0.13	-0.147	-0.054	0.038	0.003	-0.094	-0.022	-0.053	0.2	0.067	0.098	0.042	0.086	0.174	0.12	0.111	0.052	-0.001	0.006
Actinobacteria|Coriobacteriia	-0.096	0.005	0.027	0.029	0.034	-0.149	-0.057	-0.028	-0.032	-0.087	-0.037	0.08	-0.012	0.043	0.094	0.153	0.177	0.019	0.048	0.114	-0.002	0.068	0.105	0.084	-0.061	0.084	-0.029	0.155	0.11	0.2	0.052	0.016	0.028	0.113	0.029	-0.003	-0.031	0.069	0.083	-0.042	0.003	-0.05	0.035	0.022	0.045	0.089	-0.137	-0.089	0.003
Proteobacteria|Deltaproteobacteria	0.125	-0.034	-0.096	-0.065	0.081	0.06	0.262	0.157	0.227	0.033	0.137	-0.087	0.159	-0.003	0.009	0.137	0.109	-0.064	0.011	0.082	0.012	0.015	-0.035	-0.048	-0.072	-0.08	0.01	0.155	-0.159	0.056	0.231	0.159	-0.051	0.048	0.039	0.078	0.043	-0.034	-0.122	0.164	0.141	-0.041	-0.054	0.059	0.041	0.128	-0.077	-0.088	-0.015
Elusimicrobia|Elusimicrobia	0.015	-0.058	0.04	-0.108	0.112	0.008	-0.003	0.122	0.047	0.087	0.046	0.104	0.141	0.032	0.118	0.114	0.025	-0.008	0.136	0.156	-0.026	0.095	-0.019	0.172	0.022	-0.157	0.018	0.092	-0.027	0.018	0.16	-0.014	-0.041	-0.014	0.126	-0.074	-0.03	-0.077	-0.031	0.008	-0.027	-0.059	-0.069	0.094	0.05	0.21	0.087	0.063	0.099
Proteobacteria|Epsilonproteobacteria	0.059	-0.196	0.136	-0.22	0.131	-0.042	0.069	0.227	0.096	0.117	0.077	0.154	0.268	0.146	0.298	0.247	0.138	0.128	0.256	0.234	0.097	0.191	-0.006	0.298	0.041	-0.239	-0.095	0.123	-0.097	-0.021	0.126	-0.004	-0.067	0.048	0.219	-0.03	0.015	0.042	0.017	0.04	0.016	0.046	0.021	0.068	0.039	0.202	0.063	0.071	0.151
Firmicutes|Erysipelotrichi	-0.178	0.023	0.136	-0.013	0.048	-0.18	0.088	-0.103	0.049	-0.022	0.103	0.033	0.025	0.062	0.057	-0.059	-0.076	0.03	-0.005	0.046	-0.044	0.1	0.082	0.091	-0.01	-0.041	-0.072	0.192	0.09	0.047	0.018	0.049	-0.028	0.041	0.062	-0.034	-0.056	-0.012	0.063	0.04	0.192	-0.001	0.073	0.12	0.069	0.106	0.056	0.093	0.182
Fusobacteria|Fusobacteriia	0.043	0.032	0.021	-0.059	0.058	-0.075	0.127	0.09	0.078	0.011	0.105	0.014	0.021	-0.053	0.028	0.033	-0.048	-0.023	-0.107	-0.032	-0.007	0.031	-0.05	-0.056	0.073	-0.182	-0.042	-0.041	0.08	0.061	0.099	0.029	0.123	0.03	-0.049	-0.086	-0.03	0.084	0.172	0.009	0.125	-0.009	0.058	0.11	0.121	0.001	0.064	0.004	0.099
Proteobacteria|Gammaproteobacteria	0.076	-0.054	0.073	-0.053	-0.081	0.208	-0.067	0.144	0.104	-0.033	0.131	0.204	0.123	0.027	0.039	0.106	0.144	-0.051	0.056	0.061	-0.011	0.05	0.043	-0.053	-0.08	-0.132	-0.041	0.067	-0.119	0.038	0.067	-0.152	-0.022	-0.112	0.095	-0.061	-0.087	-0.097	-0.055	0.086	-0.109	-0.013	-0.096	0.119	-0.164	0.083	-0.066	-0.078	0.106
Euryarchaeota|Methanobacteria	0.007	-0.021	-0.002	-0.063	0.049	-0.024	-0.008	0.144	0.076	0.081	0.021	0.053	0.075	0.06	0.099	0.146	0.078	-0.006	0.169	0.092	-0.022	0.062	-0.167	0.081	-0.066	-0.144	-0.036	0.02	-0.059	0.046	0.119	-0.065	-0.125	-0.068	0.182	-0.051	0.032	-0.157	-0.02	0.082	-0.061	-0.032	-0.093	0.045	-0.046	0.188	-0.019	0.012	0.112
Tenericutes|Mollicutes	0.032	-0.073	0.059	-0.166	0.089	0.038	0.04	0.166	0.031	0.249	0.061	0.134	0.139	0.156	0.148	0.166	0.163	0.075	0.194	0.147	0.054	0.137	-0.066	0.241	0.017	-0.079	0.049	0.106	-0.052	0.047	0.195	0.002	-0.059	-0.002	0.152	0	0.005	-0.048	-0.037	0.004	-0.004	-0.065	-0.024	0.131	-0.008	0.228	0.016	0.074	0.114
Verrucomicrobia|Opitutae	-0.016	-0.08	0.099	-0.131	0.113	-0.029	0.011	0.13	0.111	0.118	0.067	0.133	0.169	0.066	0.16	0.153	0.04	0.016	0.181	0.164	0.008	0.111	-0.053	0.192	-0.059	-0.186	-0.013	0.111	-0.01	0.076	0.203	-0.068	-0.029	0.044	0.192	-0.028	0.023	-0.044	0.002	0.013	-0.028	-0.028	-0.025	0.084	0.011	0.224	0.052	0.102	0.152
Tenericutes|RF3	0.052	-0.121	0.074	-0.198	0.164	-0.043	-0.01	0.145	0.067	0.162	0.036	0.219	0.196	0.075	0.25	0.177	0.157	0.045	0.269	0.332	0.08	0.135	0.093	0.372	-0.017	-0.031	0.099	0.167	0.089	0.161	0.279	0.025	0.036	0.151	0.169	0.084	0.025	0.05	-0.048	-0.038	-0.022	-0.047	0.006	0.101	0.016	0.279	0.093	0.122	0.147
Spirochaetes|Spirochaetes	0.02	-0.072	0.041	-0.123	0.098	-0.076	-0.04	0.087	0.078	0.062	0.009	0.089	0.148	0.024	0.118	0.186	0.079	0.002	0.144	0.152	-0.005	0.114	-0.046	0.189	-0.067	-0.174	0.026	0.072	-0.011	0.088	0.2	-0.076	-0.063	0.003	0.182	-0.049	0.01	-0.118	0.04	0.048	-0.048	-0.045	-0.1	0.116	-0.008	0.265	0.06	0.027	0.147
Synergistetes|Synergistia	0.033	0.048	-0.088	0.038	-0.077	0.115	0.108	0.136	0.126	0.16	0.096	-0.009	0.052	0.023	-0.019	0.058	0.026	-0.091	-0.019	0.002	-0.163	-0.057	-0.168	-0.016	-0.103	-0.044	-0.054	0.05	-0.073	-0.003	0.118	-0.065	-0.129	-0.003	0.093	0.071	-0.02	-0.155	-0.194	0.041	-0.143	-0.186	-0.195	0.03	-0.148	0.082	-0.137	-0.118	0.046
Euryarchaeota|Thermoplasmata	0.03	-0.09	0.077	-0.142	0.117	-0.056	-0.012	0.114	0.073	0.093	0.034	0.114	0.169	0.054	0.153	0.153	0.047	0.022	0.167	0.181	0.014	0.136	-0.018	0.214	-0.041	-0.184	-0.01	0.105	-0.006	0.08	0.17	-0.058	-0.047	0.031	0.165	-0.041	-0.011	-0.091	0.005	0.015	-0.026	-0.078	-0.079	0.105	0.01	0.244	0.079	0.049	0.132
TM7|TM7-3	0.004	-0.115	0.078	-0.115	0.19	-0.081	-0.014	0.124	0.101	0.065	0.038	0.105	0.165	0.125	0.191	0.192	0.103	0.018	0.126	0.193	0.011	0.099	-0.085	0.203	-0.051	-0.175	0.01	0.138	-0.047	0.072	0.174	-0.018	0.038	0.106	0.189	-0.054	0.054	0.05	0.039	0.13	0.081	0.046	0.052	0.126	0.113	0.328	0.12	0.086	0.171
Verrucomicrobia|Verrucomicrobiae	-0.039	0.107	0.017	0.01	0.016	-0.034	-0.114	-0.057	-0.023	-0.058	-0.047	0.128	-0.07	0.139	0.134	-0.065	-0.004	-0.058	0.099	0.051	-0.025	0.038	-0.121	-0.009	0.057	-0.122	-0.005	-0.006	0.024	0.054	0.065	-0.011	-0.182	-0.08	0.056	-0.113	-0.082	-0.116	-0.215	-0.03	-0.013	-0.11	-0.071	-0.13	0.042	0.049	0.076	0.027	0.014
Order
Verrucomicrobia|Opitutae|[Cerasicoccales]	-0.016	-0.08	0.099	-0.131	0.113	-0.029	0.012	0.131	0.112	0.118	0.068	0.134	0.17	0.066	0.161	0.153	0.04	0.016	0.182	0.164	0.008	0.111	-0.052	0.192	-0.058	-0.185	-0.012	0.111	-0.01	0.076	0.204	-0.068	-0.028	0.045	0.193	-0.027	0.023	-0.045	0.002	0.014	-0.029	-0.028	-0.025	0.084	0.011	0.225	0.052	0.102	0.153
Actinobacteria|Actinobacteria|Actinomycetales	-0.056	-0.03	0.031	-0.086	0.156	-0.04	0.007	0.123	0.115	0.088	0.05	0.119	0.174	0.09	0.183	0.112	0.014	0.057	0.099	0.121	-0.047	0.111	-0.016	0.126	-0.091	-0.218	-0.089	0.101	-0.008	0.037	0.202	-0.024	-0.022	0.041	0.125	-0.015	-0.046	-0.092	0.017	-0.026	-0.062	-0.092	-0.103	0.136	-0.007	0.22	0.038	0.029	0.12
Proteobacteria|Gammaproteobacteria|Aeromonadales	-0.021	-0.084	0.093	-0.102	0.12	-0.014	0.028	0.14	0.102	0.11	0.04	0.172	0.15	0.012	0.113	0.133	0.062	0.059	0.146	0.171	0.009	0.142	-0.02	0.192	-0.008	-0.145	-0.037	0.051	-0.07	0.016	0.136	-0.017	-0.066	-0.007	0.111	-0.111	-0.045	-0.081	-0.034	0.006	-0.062	-0.062	-0.063	0.123	0.012	0.216	0.077	0.07	0.176
Proteobacteria|Gammaproteobacteria|Alteromonadales	-0.013	-0.056	0.109	-0.106	0.061	-0.064	-0.082	0.059	0.035	0.01	0.033	0.161	0.122	0.112	0.114	0.113	0.154	0.025	0.154	0.172	0.103	0.167	-0.138	0.107	0.001	-0.277	-0.004	0.032	0.001	0.091	0.176	-0.024	-0.069	-0.031	0.104	-0.047	-0.019	-0.041	-0.031	0.029	-0.032	-0.087	-0.097	0.077	0.075	0.209	0.12	0.043	0.113
Bacteroidetes|Bacteroidia|Bacteroidales	0.092	0.041	0.008	0.095	-0.298	-0.066	-0.039	-0.019	-0.141	-0.044	-0.054	0.022	-0.097	-0.045	-0.163	-0.092	-0.029	-0.172	-0.154	-0.112	-0.097	-0.191	0.026	-0.042	0.071	0.049	0.114	-0.08	0.009	0.045	-0.14	0.042	0.095	-0.013	0.027	0.086	0.13	0.159	-0.194	-0.094	-0.155	-0.019	-0.087	-0.193	-0.172	-0.168	-0.074	0.009	-0.061
Actinobacteria|Actinobacteria|Bifidobacteriales	-0.14	0.097	-0.042	0.096	0.074	0.114	0.126	0.073	0.056	0.102	0.063	-0.055	0.002	0.124	0.161	0.02	0.039	0.146	-0.01	0.006	0.068	-0.003	0.027	-0.023	-0.004	0.068	-0.043	0.058	0.148	0.015	0.094	0.054	0.006	0.11	0.079	-0.048	-0.038	0.044	-0.114	-0.106	-0.026	-0.016	0.052	-0.177	-0.027	-0.053	-0.045	-0.023	-0.077
Proteobacteria|Betaproteobacteria|Burkholderiales	-0.021	-0.096	0.095	-0.041	0.058	0.052	0.132	0.081	0.015	0.008	-0.034	-0.103	-0.066	-0.026	-0.035	0.075	0.037	0.091	0.004	-0.044	0.113	0.156	-0.051	-0.001	-0.015	0.014	0.085	-0.067	-0.187	-0.062	-0.032	0.059	0.132	0.061	-0.052	-0.085	0.108	0.129	0.042	-0.057	-0.009	0.007	0.145	0.123	0.19	0.17	0.067	0.082	0.065
Proteobacteria|Epsilonproteobacteria|Campylobacterales	0.059	-0.195	0.136	-0.219	0.131	-0.042	0.069	0.227	0.097	0.118	0.077	0.154	0.269	0.147	0.299	0.247	0.138	0.128	0.256	0.234	0.097	0.191	-0.007	0.298	0.041	-0.24	-0.095	0.123	-0.097	-0.022	0.126	-0.003	-0.067	0.049	0.219	-0.029	0.016	0.041	0.017	0.04	0.016	0.046	0.021	0.069	0.039	0.202	0.063	0.071	0.151
Firmicutes|Clostridia|Clostridiales	-0.09	0.033	-0.071	-0.087	0.281	0.011	0.056	0.024	0.105	-0.013	-0.004	-0.13	0.05	-0.014	0.156	0.045	-0.11	0.088	0.115	0.063	-0.013	0.062	-0.003	0.12	-0.048	-0.184	-0.058	0.061	0.069	-0.008	0.129	-0.148	-0.054	0.037	0.004	-0.096	-0.02	-0.054	0.202	0.069	0.097	0.044	0.084	0.176	0.12	0.113	0.051	-0.001	0.003
Actinobacteria|Coriobacteriia|Coriobacteriales	-0.09	0.007	0.023	0.033	0.027	-0.143	-0.044	-0.02	-0.022	-0.085	-0.031	0.079	-0.012	0.048	0.104	0.151	0.173	0.014	0.052	0.113	-0.005	0.066	0.096	0.082	-0.065	0.086	-0.033	0.152	0.112	0.196	0.058	0.017	0.037	0.12	0.031	0.002	-0.031	0.063	0.085	-0.036	0.004	-0.048	0.042	0.02	0.052	0.094	-0.13	-0.083	0
TM7|TM7-3|CW040	0.027	-0.077	0.049	-0.127	0.122	-0.05	-0.007	0.117	0.085	0.115	0.08	0.133	0.151	0.071	0.16	0.161	0.062	0.027	0.15	0.177	0.006	0.103	-0.032	0.211	-0.011	-0.203	-0.025	0.093	-0.014	0.064	0.186	-0.008	-0.002	0.034	0.175	-0.038	0.009	-0.045	0.036	0.028	-0.015	-0.026	-0.042	0.119	0.025	0.217	0.083	0.049	0.168
Proteobacteria|Deltaproteobacteria|Desulfovibrionales	0.127	-0.032	-0.098	-0.063	0.079	0.061	0.264	0.158	0.228	0.032	0.138	-0.088	0.156	-0.004	0.01	0.136	0.107	-0.065	0.011	0.082	0.009	0.013	-0.038	-0.051	-0.076	-0.081	0.009	0.154	-0.159	0.055	0.231	0.159	-0.051	0.047	0.038	0.081	0.041	-0.036	-0.121	0.166	0.143	-0.041	-0.052	0.059	0.041	0.128	-0.074	-0.089	-0.017
Euryarchaeota|Thermoplasmata|E2	0.03	-0.089	0.077	-0.142	0.117	-0.055	-0.012	0.114	0.073	0.094	0.034	0.115	0.17	0.054	0.153	0.153	0.047	0.023	0.167	0.181	0.015	0.137	-0.018	0.214	-0.04	-0.184	-0.01	0.105	-0.005	0.08	0.171	-0.058	-0.047	0.032	0.166	-0.04	-0.011	-0.091	0.005	0.016	-0.026	-0.078	-0.079	0.105	0.01	0.244	0.079	0.049	0.132
Elusimicrobia|Elusimicrobia|Elusimicrobiales	0.015	-0.058	0.04	-0.108	0.112	0.008	-0.003	0.122	0.048	0.087	0.046	0.104	0.141	0.032	0.119	0.114	0.026	-0.007	0.136	0.156	-0.025	0.095	-0.019	0.173	0.022	-0.157	0.018	0.092	-0.026	0.018	0.161	-0.013	-0.041	-0.014	0.127	-0.073	-0.03	-0.077	-0.03	0.008	-0.027	-0.059	-0.068	0.094	0.051	0.21	0.087	0.063	0.099
Proteobacteria|Gammaproteobacteria|Enterobacteriales	0.049	-0.079	-0.04	-0.115	0.114	0.048	-0.051	0.083	0.057	0.015	0.049	0.129	0.125	0.017	0.124	0.184	0.097	-0.065	0.078	0.042	-0.065	0.068	0.065	0.087	-0.077	-0.132	-0.085	0.053	-0.07	0.075	0.202	-0.164	-0.058	-0.052	0.115	-0.03	-0.076	-0.176	0.09	0.031	-0.057	0.029	-0.057	0.17	-0.052	0.18	-0.031	-0.014	0.081
Firmicutes|Erysipelotrichi|Erysipelotrichales	-0.178	0.024	0.136	-0.012	0.047	-0.18	0.087	-0.103	0.048	-0.022	0.102	0.033	0.024	0.061	0.056	-0.06	-0.076	0.029	-0.006	0.046	-0.045	0.099	0.082	0.09	-0.01	-0.04	-0.072	0.191	0.09	0.047	0.017	0.049	-0.028	0.041	0.062	-0.034	-0.055	-0.012	0.063	0.04	0.193	-0.001	0.074	0.12	0.07	0.106	0.056	0.094	0.182
Fusobacteria|Fusobacteriia|Fusobacteriales	0.043	0.033	0.02	-0.058	0.058	-0.076	0.128	0.089	0.08	0.012	0.107	0.013	0.021	-0.054	0.028	0.032	-0.05	-0.023	-0.106	-0.032	-0.009	0.03	-0.051	-0.057	0.07	-0.183	-0.045	-0.04	0.077	0.06	0.101	0.029	0.123	0.03	-0.049	-0.083	-0.03	0.082	0.171	0.009	0.125	-0.012	0.059	0.112	0.12	0.001	0.065	0.003	0.099
Firmicutes|Bacilli|Gemellales	-0.021	-0.058	0.046	-0.111	0.145	-0.044	0.009	0.126	0.095	0.109	0.057	0.116	0.13	0.06	0.152	0.128	0.03	0.04	0.189	0.157	-0.009	0.11	-0.046	0.207	-0.009	-0.218	-0.046	0.06	-0.057	0.03	0.198	-0.063	-0.073	0.001	0.147	-0.05	-0.023	-0.079	0.018	0.019	-0.024	-0.031	-0.035	0.102	0.034	0.211	0.095	0.087	0.143
Firmicutes|Bacilli|Lactobacillales	0.085	-0.019	-0.023	-0.067	0.058	0.094	0.121	0.186	0.09	0.074	0.241	0.198	0.213	0.067	0.115	0.127	0.103	0.09	0.09	0.162	0.053	0.109	-0.053	0.041	0.055	-0.162	-0.176	0.029	-0.125	0.03	0.156	0.027	0.083	0.011	0.098	0.023	-0.099	-0.027	0.027	0.034	0.161	0.045	0.059	0.014	0.015	0.149	0.089	0.011	0.098
Euryarchaeota|Methanobacteria|Methanobacteriales	0.007	-0.021	-0.002	-0.063	0.05	-0.023	-0.008	0.145	0.077	0.081	0.022	0.054	0.076	0.06	0.099	0.147	0.078	-0.006	0.169	0.092	-0.022	0.062	-0.166	0.081	-0.066	-0.143	-0.035	0.02	-0.059	0.045	0.12	-0.064	-0.124	-0.067	0.183	-0.05	0.033	-0.157	-0.019	0.082	-0.061	-0.031	-0.092	0.045	-0.045	0.188	-0.018	0.013	0.113
Tenericutes|RF3|ML615J-28	0.052	-0.121	0.074	-0.198	0.164	-0.043	-0.01	0.145	0.067	0.162	0.036	0.219	0.196	0.075	0.25	0.177	0.157	0.045	0.269	0.332	0.08	0.135	0.093	0.372	-0.017	-0.031	0.099	0.167	0.089	0.161	0.279	0.025	0.036	0.151	0.169	0.084	0.025	0.05	-0.048	-0.038	-0.022	-0.047	0.006	0.101	0.016	0.279	0.093	0.122	0.147
Proteobacteria|Betaproteobacteria|Neisseriales	0.055	-0.064	0.034	-0.114	0.102	-0.034	-0.037	0.082	0.06	0.1	0.103	0.098	0.116	0.056	0.146	0.129	0.026	0.007	0.136	0.165	-0.011	0.09	-0.019	0.188	0.008	-0.191	-0.007	0.125	0.01	0.042	0.193	0.007	-0.021	0.007	0.161	-0.036	-0.003	-0.084	0.03	0.027	-0.012	-0.048	-0.051	0.115	0.051	0.203	0.108	0.033	0.143
Proteobacteria|Gammaproteobacteria|Pasteurellales	0.074	-0.037	0.081	-0.12	0.024	0.012	-0.092	0.142	0.025	-0.008	0.014	0.064	0.103	0.021	0.059	0.094	0.023	0.064	0.186	0.151	0.014	0.083	-0.043	0.11	0.04	-0.153	-0.033	0.068	-0.179	-0.028	0.012	-0.114	-0.052	-0.052	0.226	-0.08	0.032	-0.122	0.067	0.089	-0.023	0.005	-0.038	0.125	-0.024	0.139	0.067	0.082	0.119
Proteobacteria|Gammaproteobacteria|Pseudomonadales	0.051	-0.093	0.08	-0.123	0.043	0.159	0.095	0.236	0.228	0.197	0.142	0.121	0.202	-0.004	0.098	0.129	-0.015	-0.043	0.137	0.14	-0.032	0.099	-0.007	0.153	-0.093	-0.201	-0.045	0.116	-0.017	0.064	0.168	-0.065	0.032	0.03	0.16	-0.032	-0.001	0.017	-0.066	-0.01	-0.077	-0.097	-0.077	0.091	-0.055	0.215	0.008	0.05	0.167
Proteobacteria|Alphaproteobacteria|RF32	-0.019	-0.07	0.025	-0.118	0.161	-0.094	0.002	0.111	0.162	0.153	0.068	0.128	0.204	-0.001	0.111	0.158	0.026	0.033	0.141	0.124	0.041	0.1	-0.041	0.197	0.027	-0.208	-0.031	0.028	-0.031	-0.009	0.195	-0.012	-0.002	0.006	0.141	-0.033	0.08	-0.057	0.031	-0.058	-0.095	-0.006	-0.036	0.058	0.047	0.216	0.104	0.055	0.156
Tenericutes|Mollicutes|RF39	0.032	-0.072	0.059	-0.166	0.089	0.039	0.04	0.167	0.032	0.25	0.061	0.134	0.139	0.156	0.148	0.166	0.163	0.075	0.195	0.147	0.054	0.138	-0.066	0.241	0.017	-0.078	0.049	0.106	-0.052	0.048	0.195	0.002	-0.059	-0.002	0.153	0	0.005	-0.048	-0.037	0.004	-0.003	-0.065	-0.023	0.13	-0.008	0.228	0.016	0.074	0.115
Proteobacteria|Alphaproteobacteria|Rickettsiales	0.028	-0.056	0.033	-0.106	0.109	0.004	0.048	0.166	0.133	0.142	0.103	0.079	0.127	0.002	0.098	0.114	0.01	0.003	0.148	0.179	-0.021	0.105	-0.051	0.15	-0.023	-0.22	-0.066	0.041	-0.076	0.027	0.144	-0.021	-0.031	-0.024	0.127	-0.045	-0.022	-0.066	-0.024	0.012	-0.036	-0.07	-0.091	0.08	-0.009	0.199	0.073	0.037	0.141
Firmicutes|Clostridia|SHA-98	-0.004	-0.046	-0.018	-0.022	0.086	0.038	-0.047	0.114	-0.077	0.144	-0.006	0.071	0.052	0.126	0.139	0.154	0.168	0.163	0.27	0.147	0.053	0.122	-0.085	0.21	-0.003	0.013	0.084	0.082	-0.076	0.035	0.18	0.069	-0.043	0.063	0.064	-0.024	-0.004	-0.004	-0.063	-0.038	-0.01	-0.128	0.036	0.011	0.027	0.169	0.085	0.141	0.123
Spirochaetes|Spirochaetes|Sphaerochaetales	0.019	-0.071	0.04	-0.122	0.099	-0.076	-0.04	0.087	0.079	0.062	0.01	0.089	0.149	0.023	0.118	0.186	0.078	0.003	0.145	0.152	-0.005	0.114	-0.047	0.188	-0.068	-0.174	0.026	0.072	-0.012	0.087	0.202	-0.075	-0.063	0.004	0.182	-0.048	0.01	-0.119	0.04	0.047	-0.048	-0.046	-0.099	0.117	-0.008	0.265	0.06	0.027	0.147
Spirochaetes|Spirochaetes|Spirochaetales	-0.019	-0.053	0.042	-0.106	0.101	-0.053	-0.017	0.108	0.093	0.076	0.038	0.083	0.124	0.019	0.108	0.175	0.074	0.009	0.149	0.139	-0.015	0.102	-0.083	0.163	-0.046	-0.187	-0.003	0.055	-0.046	0.057	0.199	-0.072	-0.074	-0.015	0.189	-0.068	0.019	-0.101	0.038	0.024	-0.065	-0.027	-0.077	0.137	0.011	0.256	0.052	0.05	0.166
Synergistetes|Synergistia|Synergistales	0.041	0.061	-0.089	0.039	-0.084	0.107	0.105	0.131	0.121	0.157	0.086	-0.005	0.041	0.019	-0.015	0.044	0.006	-0.094	-0.019	0.006	-0.163	-0.053	-0.174	-0.014	-0.118	-0.033	-0.047	0.036	-0.067	-0.016	0.12	-0.07	-0.14	-0.011	0.085	0.064	-0.009	-0.167	-0.19	0.042	-0.153	-0.194	-0.189	0.035	-0.149	0.077	-0.122	-0.112	0.059
Firmicutes|Bacilli|Turicibacterales	-0.093	0.001	0.1	-0.071	0.102	-0.107	-0.054	0.033	0.037	-0.017	0.042	0.005	0.086	-0.009	0.122	0.092	-0.009	0.024	0.054	0.19	-0.107	0.024	-0.141	0.104	-0.027	-0.152	0.032	0.112	-0.066	-0.019	0.098	-0.027	-0.022	0.035	0.19	-0.014	0.098	0.063	-0.013	0.021	-0.008	0.067	0.024	0.08	0.041	0.209	0.048	0.034	0.114
Verrucomicrobia|Verrucomicrobiae|Verrucomicrobiales	-0.038	0.108	0.017	0.01	0.017	-0.034	-0.114	-0.057	-0.022	-0.058	-0.047	0.129	-0.07	0.139	0.135	-0.065	-0.003	-0.058	0.099	0.051	-0.025	0.039	-0.121	-0.009	0.058	-0.121	-0.005	-0.006	0.025	0.054	0.066	-0.01	-0.182	-0.079	0.057	-0.113	-0.082	-0.117	-0.215	-0.029	-0.013	-0.11	-0.07	-0.13	0.043	0.05	0.076	0.027	0.015
Lentisphaerae|[Lentisphaeria]|Victivallales	0.02	-0.095	0.03	-0.103	0.098	-0.023	0.021	0.104	0.036	0.116	0.01	0.12	0.175	0.061	0.094	0.149	0.07	0.056	0.126	0.156	-0.009	0.086	-0.051	0.201	0.025	-0.124	0.021	0.037	-0.012	0.086	0.121	-0.057	-0.071	0.036	0.098	-0.109	-0.01	-0.094	-0.048	0.066	-0.036	-0.095	-0.107	0.077	-0.031	0.195	0.091	0.028	0.135
Cyanobacteria|4C0d-2|YS2	0.048	-0.1	0.069	-0.153	0.119	-0.051	-0.031	0.113	0.069	0.108	0.008	0.131	0.194	0.074	0.137	0.158	0.075	0.022	0.189	0.177	0.042	0.14	-0.04	0.206	-0.034	-0.174	-0.014	0.1	-0.035	0.07	0.163	-0.025	-0.042	0.021	0.164	-0.027	-0.035	-0.106	-0.009	0.037	0.003	-0.086	-0.084	0.08	0.005	0.239	0.061	0.047	0.105
Family
Bacteroidetes|Bacteroidia|Bacteroidales|[Barnesiellaceae]	-0.1	0.048	0.052	-0.014	0.074	-0.101	0.036	0.129	0.059	0.096	0.139	0.072	0.028	0.087	0.165	0.009	0.04	-0.131	0.011	0.028	-0.088	0.04	-0.062	0.085	-0.003	-0.188	-0.007	0.005	0.095	0.115	0.191	0.032	-0.021	0.03	0.09	0.05	0.033	0.101	-0.139	-0.001	-0.083	0.028	-0.064	0.005	-0.1	0.251	0.059	0.03	0.083
Verrucomicrobia|Opitutae|[Cerasicoccales]|[Cerasicoccaceae]	-0.016	-0.082	0.1	-0.131	0.114	-0.029	0.012	0.13	0.113	0.121	0.069	0.132	0.171	0.066	0.163	0.153	0.042	0.014	0.181	0.164	0.007	0.111	-0.053	0.194	-0.062	-0.187	-0.009	0.112	-0.006	0.078	0.205	-0.07	-0.026	0.047	0.194	-0.026	0.022	-0.042	0.002	0.013	-0.025	-0.03	-0.025	0.085	0.007	0.225	0.051	0.098	0.15
Euryarchaeota|Thermoplasmata|E2|[Methanomassiliicoccaceae]	0.029	-0.091	0.079	-0.142	0.118	-0.056	-0.012	0.113	0.075	0.097	0.037	0.114	0.17	0.054	0.156	0.153	0.049	0.021	0.166	0.181	0.014	0.136	-0.019	0.215	-0.044	-0.186	-0.008	0.104	-0.003	0.081	0.17	-0.059	-0.045	0.033	0.167	-0.039	-0.012	-0.088	0.005	0.014	-0.024	-0.08	-0.079	0.104	0.006	0.244	0.078	0.045	0.13
Firmicutes|Clostridia|Clostridiales|[Mogibacteriaceae]	-0.02	-0.076	-0.004	-0.085	0.115	0.156	0.08	0.228	0.178	0.118	0.122	0.13	0.203	0.049	0.177	0.224	0.175	0.076	0.197	0.146	0.036	0.078	-0.139	0.196	-0.033	-0.215	-0.066	0.048	-0.146	0.021	0.175	-0.142	-0.064	0.002	0.17	-0.105	-0.098	-0.116	-0.045	0.081	-0.04	-0.059	-0.003	0.078	-0.023	0.172	0.074	0.017	0.019
Bacteroidetes|Bacteroidia|Bacteroidales|[Odoribacteraceae]	0.019	-0.022	0.035	-0.003	-0.037	-0.023	-0.042	-0.083	-0.056	-0.006	-0.032	0.013	-0.023	0.044	-0.052	-0.07	-0.005	-0.149	0.006	0.088	-0.064	-0.112	-0.21	-0.032	0.192	-0.004	-0.074	-0.13	-0.076	-0.049	0.086	-0.015	-0.216	-0.075	-0.076	0.047	0.091	0.048	-0.342	0.031	0.013	-0.173	-0.065	-0.285	0	-0.073	0.073	0.025	-0.075
Bacteroidetes|Bacteroidia|Bacteroidales|[Paraprevotellaceae]	-0.031	-0.039	0.146	-0.051	-0.051	0.074	-0.073	0.087	0.059	-0.013	0.124	0.094	0.083	0.006	0.013	0.099	0.127	0.028	0.102	0.076	0.052	0.064	-0.021	0.014	0.104	-0.101	0.01	0.18	-0.019	0.023	-0.001	-0.109	-0.075	-0.033	0.019	-0.044	-0.09	-0.056	-0.062	-0.067	-0.127	-0.153	-0.073	0.127	-0.07	0.054	-0.126	-0.09	0.218
Firmicutes|Clostridia|Clostridiales|[Tissierellaceae]	0.11	-0.144	0.135	-0.139	-0.014	0.04	-0.053	0.059	-0.079	0.109	0.111	0.107	0.141	0.125	0.098	0.097	0.109	-0.196	0.088	0.141	0.038	0.063	-0.089	0.106	-0.005	-0.128	0.102	0.156	0.24	0.195	0.161	-0.017	-0.05	-0.054	0.076	-0.033	-0.08	-0.036	0.02	0.137	0.174	-0.082	0.051	-0.045	-0.003	0.111	0.084	-0.063	0.04
Actinobacteria|Actinobacteria|Actinomycetales|Actinomycetaceae	-0.044	-0.001	-0.097	0.034	0.051	0.135	0.055	0.236	0.201	0.082	0.08	0.108	0.154	0.089	0.192	0.05	0.023	0.076	0.12	0.013	-0.094	-0.029	-0.133	0.114	-0.147	-0.196	-0.128	0.025	-0.11	-0.046	0.134	-0.165	-0.117	-0.02	0.112	-0.059	-0.092	-0.12	-0.121	-0.025	-0.148	-0.159	-0.151	0.063	-0.136	0.05	-0.037	-0.076	-0.022
Firmicutes|Bacilli|Lactobacillales|Aerococcaceae	0.002	-0.076	0.068	-0.13	0.126	-0.031	0.007	0.131	0.092	0.109	0.051	0.108	0.152	0.048	0.137	0.149	0.048	0.038	0.173	0.167	0.009	0.126	-0.058	0.188	-0.025	-0.201	-0.031	0.078	-0.043	0.043	0.176	-0.044	-0.047	0.013	0.165	-0.067	-0.001	-0.072	0.011	0.004	-0.038	-0.055	-0.056	0.111	0.027	0.234	0.078	0.073	0.151
Proteobacteria|Betaproteobacteria|Burkholderiales|Alcaligenaceae	-0.033	-0.077	0.029	-0.016	0.077	0.104	0.176	0.116	0.073	0.006	0.017	-0.122	-0.081	-0.052	-0.089	0.078	0.038	0.124	-0.011	-0.066	0.094	0.137	-0.104	-0.059	-0.028	0.003	0.077	-0.104	-0.256	-0.075	-0.039	0.093	0.166	0.056	-0.035	-0.114	0.099	0.159	0.035	-0.056	-0.02	0.025	0.155	0.109	0.226	0.16	0.087	0.085	0.092
Bacteroidetes|Bacteroidia|Bacteroidales|Bacteroidaceae	0.134	0.003	-0.059	0.051	-0.208	0.109	0.017	0.097	-0.08	-0.118	0.008	-0.091	-0.025	0.061	-0.032	0.011	0.043	-0.102	0.051	-0.113	-0.065	-0.048	-0.116	-0.015	0.07	0.062	0.047	-0.061	0.008	-0.013	-0.091	-0.035	0.066	-0.003	-0.01	0.02	0.121	0.177	-0.117	0.131	0.063	-0.066	-0.047	-0.101	-0.072	-0.158	0.016	-0.044	-0.036
Actinobacteria|Actinobacteria|Bifidobacteriales|Bifidobacteriaceae	-0.143	0.1	-0.044	0.098	0.073	0.115	0.128	0.072	0.056	0.104	0.061	-0.057	-0.001	0.125	0.161	0.019	0.04	0.146	-0.011	0.004	0.066	-0.005	0.025	-0.023	-0.003	0.069	-0.043	0.056	0.146	0.013	0.093	0.053	0.005	0.109	0.078	-0.049	-0.039	0.045	-0.117	-0.107	-0.025	-0.019	0.051	-0.179	-0.029	-0.055	-0.045	-0.025	-0.08
Proteobacteria|Epsilonproteobacteria|Campylobacterales|Campylobacteraceae	0.058	-0.198	0.138	-0.221	0.132	-0.041	0.069	0.227	0.096	0.121	0.078	0.155	0.27	0.149	0.303	0.248	0.142	0.126	0.255	0.236	0.097	0.191	-0.004	0.3	0.038	-0.239	-0.091	0.123	-0.093	-0.02	0.126	-0.005	-0.065	0.05	0.221	-0.029	0.014	0.043	0.016	0.041	0.019	0.046	0.022	0.068	0.036	0.203	0.062	0.068	0.149
Firmicutes|Bacilli|Lactobacillales|Carnobacteriaceae	-0.022	-0.047	0.132	-0.075	0.024	-0.032	-0.064	0.043	0.052	0.012	0.114	0.129	0.109	0.082	0.112	0.101	0.111	0.084	0.138	0.208	0.052	0.147	-0.14	0.088	-0.017	-0.25	-0.011	0.075	-0.027	0.017	0.128	-0.115	-0.063	-0.079	0.115	-0.095	-0.036	-0.041	0.002	0	-0.04	-0.093	-0.041	0.029	-0.013	0.15	0.031	-0.039	0.128
Firmicutes|Clostridia|Clostridiales|Christensenellaceae	-0.053	-0.014	0.01	-0.081	0.185	-0.133	-0.007	0.079	0.071	0.073	0.076	0.063	0.094	0.018	0.137	0.067	0.013	-0.092	0.121	0.106	-0.079	0.032	-0.066	0.163	-0.036	-0.204	-0.028	0.13	0.013	0.12	0.161	-0.057	-0.049	0.064	0.121	0.016	-0.028	-0.005	-0.033	-0.022	-0.041	-0.003	-0.018	0.092	0.021	0.238	0.003	0.013	0.158
Firmicutes|Clostridia|Clostridiales|Clostridiaceae	0.031	-0.015	-0.036	-0.076	0.057	0.182	0.086	0.027	0.057	0.119	0.134	-0.067	0.088	0.127	0.176	0.063	0.051	0.172	0.149	0.044	0.118	0.113	-0.041	0.001	-0.044	-0.092	-0.077	-0.016	0.071	0.025	0.087	-0.033	-0.261	-0.079	-0.063	-0.102	-0.124	-0.082	-0.051	-0.078	0.05	0.085	-0.001	-0.064	0.018	0.043	-0.05	-0.058	-0.036
Proteobacteria|Betaproteobacteria|Burkholderiales|Comamonadaceae	0.016	-0.114	0.123	-0.158	0.122	-0.071	-0.03	0.102	0.043	0.118	-0.011	0.127	0.163	0.059	0.176	0.155	0.051	0.011	0.19	0.189	0.033	0.155	-0.014	0.25	-0.01	-0.164	-0.02	0.11	0.014	0.034	0.204	-0.057	-0.078	0.01	0.132	-0.034	0.021	-0.099	0.032	-0.002	-0.018	-0.051	-0.039	0.132	0.006	0.247	0.063	0.094	0.125
Actinobacteria|Coriobacteriia|Coriobacteriales|Coriobacteriaceae	-0.089	0.005	0.023	0.034	0.026	-0.136	-0.043	-0.016	-0.029	-0.077	-0.027	0.084	-0.016	0.043	0.102	0.154	0.175	0.01	0.051	0.118	-0.006	0.068	0.1	0.085	-0.06	0.088	-0.021	0.149	0.116	0.196	0.05	0.017	0.035	0.113	0.027	0.011	-0.036	0.063	0.093	-0.035	0.004	-0.041	0.042	0.013	0.055	0.085	-0.128	-0.086	0
Firmicutes|Clostridia|Clostridiales|Dehalobacteriaceae	0.035	-0.105	0.07	-0.07	0.12	-0.003	-0.033	0.125	0.055	0.026	0.036	0.055	0.143	0.043	0.104	0.166	0.08	0.027	0.148	0.165	0.011	0.119	-0.085	0.145	-0.016	-0.16	0.015	0.094	-0.067	-0.018	0.15	-0.004	-0.002	0.039	0.128	-0.106	0.014	-0.022	0.02	0.079	0.025	-0.053	-0.01	0.069	0.114	0.255	0.149	0.102	0.096
Proteobacteria|Deltaproteobacteria|Desulfovibrionales|Desulfovibrionaceae	0.125	-0.03	-0.098	-0.06	0.077	0.061	0.263	0.157	0.226	0.036	0.138	-0.09	0.154	-0.005	0.01	0.134	0.104	-0.067	0.012	0.082	0.007	0.012	-0.04	-0.049	-0.077	-0.082	0.008	0.152	-0.158	0.053	0.227	0.162	-0.05	0.045	0.036	0.083	0.04	-0.035	-0.119	0.166	0.147	-0.043	-0.049	0.057	0.04	0.127	-0.074	-0.089	-0.017
Synergistetes|Synergistia|Synergistales|Dethiosulfovibrionaceae	0.05	-0.067	0.031	-0.107	0.053	0.008	-0.023	0.124	0.101	0.108	0.088	0.087	0.109	0.042	0.109	0.153	0.082	-0.023	0.118	0.118	-0.017	0.058	-0.114	0.135	-0.021	-0.14	0.05	0.079	-0.002	0.062	0.202	-0.052	-0.092	-0.034	0.207	-0.035	0.03	-0.12	-0.004	0.053	-0.029	-0.046	-0.105	0.097	0.003	0.211	0.045	0.014	0.119
Elusimicrobia|Elusimicrobia|Elusimicrobiales|Elusimicrobiaceae	0.014	-0.06	0.042	-0.108	0.113	0.007	-0.003	0.121	0.049	0.09	0.048	0.103	0.142	0.033	0.121	0.114	0.028	-0.01	0.135	0.157	-0.026	0.095	-0.019	0.173	0.019	-0.159	0.021	0.092	-0.024	0.02	0.16	-0.015	-0.039	-0.012	0.128	-0.072	-0.031	-0.075	-0.031	0.007	-0.024	-0.061	-0.068	0.094	0.046	0.211	0.086	0.06	0.096
Proteobacteria|Gammaproteobacteria|Enterobacteriales|Enterobacteriaceae	0.049	-0.08	-0.037	-0.116	0.114	0.047	-0.051	0.083	0.058	0.017	0.049	0.127	0.125	0.017	0.127	0.184	0.098	-0.067	0.076	0.043	-0.065	0.069	0.065	0.088	-0.079	-0.133	-0.083	0.053	-0.068	0.076	0.201	-0.167	-0.057	-0.051	0.117	-0.03	-0.078	-0.175	0.091	0.031	-0.054	0.027	-0.057	0.171	-0.055	0.182	-0.031	-0.016	0.079
Firmicutes|Erysipelotrichi|Erysipelotrichales|Erysipelotrichaceae	-0.179	0.025	0.134	-0.011	0.048	-0.18	0.089	-0.103	0.048	-0.022	0.101	0.032	0.023	0.06	0.055	-0.06	-0.076	0.027	-0.007	0.045	-0.047	0.097	0.081	0.089	-0.01	-0.04	-0.071	0.191	0.091	0.046	0.016	0.049	-0.028	0.04	0.06	-0.033	-0.056	-0.011	0.063	0.039	0.194	0.001	0.075	0.118	0.07	0.105	0.056	0.092	0.181
Firmicutes|Clostridia|Clostridiales|EtOH8	0.057	-0.074	0.026	-0.117	0.075	-0.092	-0.012	0.115	0.087	0.061	0.016	0.072	0.128	0.026	0.128	0.17	0.072	0.029	0.118	0.15	-0.021	0.092	-0.089	0.177	-0.09	-0.166	0.012	0.064	0	0.085	0.212	-0.043	-0.077	-0.004	0.2	-0.046	0.013	-0.121	0.036	0.069	-0.02	-0.016	-0.072	0.09	-0.028	0.244	0.045	0.011	0.138
Firmicutes|Clostridia|Clostridiales|Eubacteriaceae	-0.037	-0.096	0.043	-0.056	0.181	-0.017	0.028	0.141	0.128	0.099	0.063	0.122	0.199	0.095	0.191	0.146	0.043	0.061	0.142	0.143	-0.003	0.156	-0.038	0.156	-0.105	-0.18	-0.082	0.116	-0.03	0.023	0.193	-0.018	0.008	0.082	0.121	-0.04	-0.014	-0.077	0.047	0.004	-0.021	-0.088	-0.052	0.126	0.029	0.248	0.045	0.058	0.126
TM7|TM7-3|CW040|F16	0.041	-0.087	0.062	-0.135	0.116	-0.063	-0.023	0.104	0.072	0.121	0.064	0.129	0.146	0.08	0.168	0.145	0.047	0.027	0.161	0.193	0.018	0.119	-0.045	0.222	-0.025	-0.199	-0.027	0.084	-0.01	0.057	0.174	-0.007	-0.008	0.03	0.178	-0.04	0.013	-0.059	0.036	0.025	-0.023	-0.038	-0.034	0.124	0.022	0.223	0.084	0.06	0.176
Fusobacteria|Fusobacteriia|Fusobacteriales|Fusobacteriaceae	0.041	0.041	0.011	-0.053	0.061	-0.074	0.13	0.092	0.083	0.004	0.109	0.02	0.02	-0.058	0.024	0.031	-0.05	-0.024	-0.111	-0.029	-0.014	0.029	-0.05	-0.062	0.061	-0.176	-0.037	-0.046	0.074	0.053	0.105	0.041	0.133	0.033	-0.05	-0.069	-0.025	0.091	0.185	0.012	0.132	-0.005	0.06	0.11	0.117	-0.002	0.07	0.008	0.095
Firmicutes|Bacilli|Gemellales|Gemellaceae	-0.022	-0.061	0.049	-0.112	0.145	-0.044	0.009	0.125	0.096	0.112	0.059	0.115	0.131	0.061	0.154	0.128	0.032	0.038	0.187	0.158	-0.01	0.11	-0.047	0.208	-0.013	-0.22	-0.043	0.06	-0.053	0.032	0.197	-0.065	-0.071	0.002	0.149	-0.05	-0.024	-0.076	0.017	0.018	-0.021	-0.033	-0.035	0.102	0.029	0.212	0.093	0.083	0.14
Firmicutes|Clostridia|Clostridiales|Lachnospiraceae	-0.152	0.104	0.115	-0.091	0.12	-0.057	-0.076	-0.094	0.063	-0.064	0.077	-0.053	-0.06	-0.07	0.111	-0.008	-0.162	-0.031	0.173	0.052	-0.072	0.042	-0.022	0.108	0.162	-0.095	0.073	0.07	0.131	0.024	0.068	-0.074	-0.048	-0.004	0.013	-0.089	0.127	0.133	0.212	0.009	0.121	0.099	0.161	0.18	0.106	0.139	0.166	0.12	0.227
Firmicutes|Bacilli|Lactobacillales|Lactobacillaceae	0.025	-0.064	0.072	-0.112	0.088	0.001	0.008	0.185	0.077	-0.039	0.071	0.134	0.242	0.093	0.21	0.164	0.092	0.142	0.147	0.19	-0.006	0.141	-0.043	0.158	-0.014	-0.095	-0.125	0.154	-0.118	0.062	0.145	-0.054	0.023	0.157	0.177	0.032	0.003	0.008	0.017	0.029	0.054	0.01	0.015	0.138	0.017	0.235	0.05	0.108	0.174
Fusobacteria|Fusobacteriia|Fusobacteriales|Leptotrichiaceae	0.008	-0.07	0.057	-0.121	0.114	-0.008	0.012	0.132	0.096	0.12	0.069	0.093	0.141	0.031	0.125	0.137	0.042	0.051	0.177	0.154	-0.001	0.12	-0.047	0.177	-0.03	-0.182	-0.036	0.066	-0.038	0.048	0.182	-0.034	-0.05	0.016	0.156	-0.076	-0.002	-0.072	-0.002	-0.015	-0.05	-0.049	-0.048	0.128	0.034	0.243	0.091	0.082	0.143
Firmicutes|Bacilli|Lactobacillales|Leuconostocaceae	-0.013	-0.085	0.061	-0.128	0.127	0.002	0.029	0.152	0.115	0.111	0.043	0.107	0.143	0.053	0.131	0.156	0.053	0.047	0.164	0.157	0.004	0.122	-0.072	0.206	-0.036	-0.179	-0.032	0.064	-0.052	0.029	0.159	-0.081	-0.045	0.041	0.191	-0.077	-0.017	-0.063	0.014	0.005	-0.041	-0.048	-0.043	0.116	0.034	0.238	0.09	0.085	0.153
Euryarchaeota|Methanobacteria|Methanobacteriales|Methanobacteriaceae	0.007	-0.022	-0.002	-0.063	0.05	-0.023	-0.007	0.145	0.078	0.084	0.023	0.052	0.076	0.06	0.101	0.147	0.08	-0.008	0.169	0.092	-0.022	0.062	-0.167	0.082	-0.068	-0.144	-0.032	0.02	-0.056	0.047	0.12	-0.067	-0.123	-0.066	0.184	-0.049	0.032	-0.155	-0.02	0.083	-0.059	-0.033	-0.093	0.044	-0.049	0.188	-0.019	0.009	0.11
Actinobacteria|Actinobacteria|Actinomycetales|Micrococcaceae	-0.045	0.001	-0.098	0.035	0.05	0.134	0.054	0.234	0.2	0.08	0.079	0.108	0.152	0.087	0.191	0.049	0.022	0.077	0.12	0.012	-0.095	-0.03	-0.133	0.114	-0.147	-0.196	-0.128	0.024	-0.11	-0.045	0.133	-0.165	-0.115	-0.02	0.112	-0.058	-0.09	-0.12	-0.123	-0.026	-0.15	-0.159	-0.151	0.062	-0.137	0.05	-0.036	-0.077	-0.024
Proteobacteria|Alphaproteobacteria|Rickettsiales|mitochondria	0.027	-0.058	0.036	-0.106	0.109	0.002	0.047	0.164	0.133	0.145	0.104	0.077	0.128	0.004	0.101	0.115	0.012	0.001	0.146	0.18	-0.022	0.105	-0.052	0.152	-0.027	-0.221	-0.063	0.041	-0.073	0.029	0.144	-0.023	-0.029	-0.021	0.128	-0.044	-0.023	-0.064	-0.023	0.011	-0.033	-0.071	-0.089	0.08	-0.013	0.2	0.072	0.034	0.139
Proteobacteria|Gammaproteobacteria|Pseudomonadales|Moraxellaceae	-0.012	-0.073	0.087	-0.123	0.116	-0.013	0.002	0.123	0.097	0.09	0.055	0.107	0.162	0.041	0.14	0.138	0.038	0.02	0.179	0.168	0.002	0.124	-0.062	0.191	-0.028	-0.215	-0.042	0.097	-0.052	0.037	0.16	-0.058	-0.034	-0.002	0.178	-0.068	0.009	-0.061	0.003	-0.014	-0.048	-0.067	-0.046	0.105	0.013	0.245	0.063	0.059	0.16
Proteobacteria|Betaproteobacteria|Neisseriales|Neisseriaceae	0.054	-0.066	0.036	-0.114	0.103	-0.036	-0.038	0.08	0.06	0.103	0.104	0.097	0.117	0.058	0.149	0.129	0.028	0.005	0.135	0.167	-0.012	0.09	-0.02	0.19	0.005	-0.193	-0.003	0.125	0.014	0.044	0.193	0.005	-0.019	0.009	0.163	-0.035	-0.004	-0.081	0.03	0.027	-0.009	-0.049	-0.05	0.115	0.046	0.204	0.106	0.029	0.141
Proteobacteria|Betaproteobacteria|Burkholderiales|Oxalobacteraceae	-0.045	-0.014	0.122	-0.104	0.078	-0.093	-0.018	0.105	0.052	0.032	0.026	0.111	0.151	0.022	0.156	0.123	0.037	-0.029	0.11	0.13	-0.037	0.088	-0.017	0.152	-0.045	-0.193	-0.027	0.071	0.018	0.075	0.169	-0.092	-0.043	0.057	0.161	-0.031	0.012	-0.062	-0.021	0.017	-0.034	-0.018	-0.049	0.086	-0.013	0.235	0.089	0.092	0.097
Proteobacteria|Gammaproteobacteria|Pasteurellales|Pasteurellaceae	0.073	-0.039	0.082	-0.12	0.024	0.012	-0.093	0.142	0.026	-0.006	0.015	0.063	0.101	0.022	0.062	0.094	0.023	0.062	0.185	0.153	0.014	0.082	-0.043	0.112	0.036	-0.153	-0.031	0.067	-0.176	-0.025	0.011	-0.116	-0.051	-0.051	0.227	-0.079	0.03	-0.12	0.067	0.089	-0.019	0.004	-0.038	0.124	-0.029	0.14	0.065	0.078	0.117
Firmicutes|Clostridia|Clostridiales|Peptococcaceae	-0.032	-0.11	0.077	-0.153	0.217	-0.005	-0.061	0.033	0.058	0.08	0.072	0.122	0.143	0.055	0.113	0.197	0.043	-0.013	0.074	0.089	0.047	0.093	-0.041	0.153	0.085	-0.143	0.146	0.109	0.073	0.083	0.248	-0.025	0.011	0.023	0.102	-0.012	0.078	-0.136	0.075	0.062	-0.018	-0.065	-0.018	-0.003	0.082	0.181	0.187	0.048	0.101
Firmicutes|Clostridia|Clostridiales|Peptostreptococcaceae	0.021	0.102	-0.02	-0.051	-0.072	0.164	0.04	0.115	0.006	0.083	0.05	0.116	-0.04	0	0.111	-0.015	-0.059	0.028	-0.059	-0.009	-0.155	-0.066	0.168	0.07	-0.033	-0.025	0.067	0.07	0.121	0.117	0.101	0.081	0.059	-0.018	0.049	-0.058	0.062	0.096	-0.117	-0.043	-0.024	-0.109	-0.126	-0.022	-0.184	-0.073	-0.013	-0.099	-0.13
Bacteroidetes|Bacteroidia|Bacteroidales|Porphyromonadaceae	-0.072	0.097	0.039	0.093	-0.194	0.158	0.082	0.046	-0.009	-0.033	0.105	0.004	0.048	0.106	0.046	-0.028	0.082	-0.006	0.058	-0.043	0.076	-0.051	-0.202	-0.014	-0.06	-0.094	0.133	-0.098	-0.024	-0.092	-0.021	-0.076	-0.064	-0.117	-0.083	-0.069	-0.042	-0.137	-0.027	0.108	0.049	-0.056	-0.012	-0.225	-0.091	-0.151	0.047	-0.088	0.02
Bacteroidetes|Bacteroidia|Bacteroidales|Prevotellaceae	0.024	-0.071	0.059	-0.066	0.12	-0.155	-0.014	-0.04	0.115	0.06	0.001	0.238	0.1	-0.012	-0.005	0.029	-0.009	0.036	-0.046	0.059	0.091	0.046	0.129	-0.035	-0.084	-0.188	-0.066	0.033	-0.06	0.045	0.044	-0.001	0.032	0.036	0.03	0.034	-0.049	-0.118	-0.006	-0.167	-0.107	-0.011	-0.006	0.05	0.126	0.167	0.03	0.064	-0.007
Proteobacteria|Gammaproteobacteria|Pseudomonadales|Pseudomonadaceae	0.061	-0.099	0.062	-0.129	0.057	0.143	0.103	0.248	0.227	0.22	0.144	0.123	0.194	0.002	0.101	0.142	-0.001	-0.031	0.133	0.143	-0.026	0.104	-0.004	0.158	-0.094	-0.185	-0.028	0.099	-0.003	0.074	0.185	-0.055	0.02	0.048	0.149	-0.024	-0.015	0.007	-0.055	0.006	-0.064	-0.085	-0.084	0.097	-0.041	0.203	0.021	0.06	0.153
Bacteroidetes|Bacteroidia|Bacteroidales|RF16	-0.02	-0.056	0.044	-0.106	0.102	-0.054	-0.017	0.106	0.094	0.079	0.04	0.081	0.125	0.019	0.111	0.175	0.075	0.007	0.148	0.14	-0.017	0.101	-0.084	0.164	-0.05	-0.189	0	0.055	-0.043	0.059	0.199	-0.074	-0.072	-0.013	0.19	-0.067	0.017	-0.099	0.038	0.023	-0.063	-0.028	-0.077	0.136	0.007	0.257	0.051	0.046	0.163
Bacteroidetes|Bacteroidia|Bacteroidales|Rikenellaceae	-0.036	0.185	-0.157	0.223	-0.157	-0.048	0.03	-0.088	-0.019	-0.12	0.039	-0.149	-0.133	-0.066	0.025	-0.188	-0.112	0.085	-0.151	-0.179	-0.127	-0.058	-0.078	-0.074	-0.086	0.05	-0.027	-0.02	0.047	-0.004	0.11	0.038	-0.017	0.132	0.027	0.091	0.103	0.136	-0.217	0.081	0.047	-0.105	-0.036	-0.161	-0.154	-0.145	-0.01	-0.02	0.05
Firmicutes|Clostridia|Clostridiales|Ruminococcaceae	-0.077	0.068	-0.049	0.012	0.054	-0.041	-0.035	0.057	-0.11	-0.136	-0.137	-0.198	-0.024	-0.025	-0.067	0.053	-0.052	-0.07	-0.087	-0.122	-0.089	-0.059	-0.074	-0.045	-0.087	-0.131	0.006	-0.096	-0.032	-0.062	0.019	-0.055	0.016	0.042	0.009	-0.007	0.121	0.014	0.023	0.045	-0.088	-0.018	-0.102	-0.026	0.037	0.045	-0.03	0.022	-0.198
Bacteroidetes|Bacteroidia|Bacteroidales|S24-7	-0.013	-0.081	0.07	-0.135	0.148	0	-0.047	0.097	0.053	0.056	0.059	0.08	0.146	0.02	0.115	0.184	0.086	0.02	0.154	0.167	0.001	0.114	-0.073	0.164	-0.008	-0.224	-0.033	0.054	-0.059	0.044	0.195	-0.07	-0.024	-0.02	0.124	-0.104	-0.036	-0.098	0.038	0.058	-0.014	-0.064	-0.024	0.078	0.023	0.216	0.089	0.043	0.086
Proteobacteria|Gammaproteobacteria|Alteromonadales|Shewanellaceae	-0.025	-0.048	0.106	-0.097	0.061	-0.068	-0.082	0.06	0.038	0.015	0.04	0.165	0.122	0.116	0.12	0.113	0.154	0.018	0.146	0.166	0.095	0.161	-0.135	0.105	0.004	-0.281	0.002	0.034	0.009	0.096	0.176	-0.022	-0.062	-0.032	0.105	-0.041	-0.023	-0.028	-0.03	0.03	-0.021	-0.089	-0.096	0.073	0.067	0.206	0.118	0.037	0.107
Spirochaetes|Spirochaetes|Sphaerochaetales|Sphaerochaetaceae	0.018	-0.073	0.043	-0.122	0.099	-0.078	-0.038	0.086	0.082	0.067	0.014	0.089	0.146	0.025	0.123	0.186	0.079	0.001	0.143	0.154	-0.008	0.113	-0.048	0.19	-0.072	-0.176	0.027	0.074	-0.009	0.091	0.203	-0.079	-0.063	0.005	0.185	-0.046	0.006	-0.116	0.039	0.047	-0.043	-0.048	-0.097	0.118	-0.012	0.267	0.059	0.021	0.147
Spirochaetes|Spirochaetes|Spirochaetales|Spirochaetaceae	-0.02	-0.056	0.044	-0.106	0.102	-0.054	-0.017	0.106	0.094	0.079	0.04	0.081	0.125	0.019	0.111	0.175	0.075	0.007	0.148	0.14	-0.017	0.101	-0.084	0.164	-0.05	-0.189	0	0.055	-0.043	0.059	0.199	-0.074	-0.072	-0.013	0.19	-0.067	0.017	-0.099	0.038	0.023	-0.063	-0.028	-0.077	0.136	0.007	0.257	0.051	0.046	0.163
Firmicutes|Bacilli|Lactobacillales|Streptococcaceae	0.099	-0.123	0.075	-0.164	0.142	-0.012	0.128	0.178	0.092	0.059	0.144	0.133	0.258	0.049	0.129	0.26	0.137	0.012	0.098	0.193	0.071	0.093	-0.062	0.117	0.043	-0.237	-0.051	0.069	-0.103	-0.002	0.236	-0.007	0.055	0.032	0.139	-0.072	-0.035	-0.056	0.16	0.169	0.222	0.102	0.164	0.069	0.157	0.247	0.164	0.058	0.079
Proteobacteria|Gammaproteobacteria|Aeromonadales|Succinivibrionaceae	-0.023	-0.085	0.095	-0.102	0.121	-0.015	0.028	0.139	0.102	0.114	0.042	0.173	0.149	0.014	0.117	0.133	0.063	0.057	0.144	0.172	0.007	0.14	-0.02	0.194	-0.01	-0.146	-0.035	0.05	-0.067	0.018	0.134	-0.02	-0.065	-0.006	0.112	-0.111	-0.048	-0.078	-0.035	0.005	-0.059	-0.063	-0.062	0.122	0.007	0.216	0.075	0.066	0.174
Synergistetes|Synergistia|Synergistales|Synergistaceae	-0.007	0.032	-0.082	0.023	-0.032	0.093	0.121	0.157	0.113	0.166	0.038	0.014	0.097	0.033	-0.007	0.091	0.056	-0.079	0.046	0.04	-0.12	-0.005	-0.171	0.038	-0.14	-0.063	-0.08	0.014	-0.129	-0.009	0.104	-0.06	-0.1	0.026	0.068	0.085	-0.051	-0.137	-0.145	0.023	-0.152	-0.181	-0.163	0.033	-0.142	0.101	-0.137	-0.079	0.065
Firmicutes|Bacilli|Turicibacterales|Turicibacteraceae	-0.1	0	0.103	-0.072	0.107	-0.105	-0.053	0.034	0.041	-0.012	0.048	0.008	0.089	-0.01	0.126	0.091	-0.008	0.019	0.057	0.192	-0.108	0.026	-0.142	0.107	-0.031	-0.149	0.035	0.111	-0.06	-0.014	0.095	-0.029	-0.019	0.034	0.19	-0.011	0.094	0.063	-0.013	0.023	-0.005	0.07	0.027	0.078	0.036	0.209	0.049	0.028	0.111
Firmicutes|Clostridia|Clostridiales|Veillonellaceae	0.06	0.062	-0.222	0.036	0.154	-0.014	0.037	-0.018	0.05	0.034	-0.068	-0.125	0.059	-0.098	-0.011	0.009	-0.001	0.047	-0.048	0.077	-0.042	-0.137	-0.055	-0.027	-0.028	-0.095	-0.058	-0.053	-0.153	-0.029	0.038	-0.12	-0.118	-0.02	0.012	-0.026	-0.027	-0.092	-0.112	0.047	0.087	-0.006	-0.003	-0.119	0.02	-0.145	-0.01	-0.108	-0.157
Verrucomicrobia|Verrucomicrobiae|Verrucomicrobiales|Verrucomicrobiaceae	-0.039	0.106	0.018	0.01	0.018	-0.034	-0.112	-0.057	-0.02	-0.056	-0.045	0.127	-0.069	0.139	0.136	-0.064	-0.002	-0.059	0.099	0.052	-0.025	0.039	-0.121	-0.008	0.055	-0.123	-0.002	-0.006	0.027	0.056	0.066	-0.012	-0.181	-0.078	0.058	-0.112	-0.083	-0.114	-0.215	-0.029	-0.009	-0.111	-0.07	-0.13	0.04	0.051	0.076	0.025	0.013
Lentisphaerae|[Lentisphaeria]|Victivallales|Victivallaceae	0.018	-0.095	0.032	-0.101	0.097	-0.023	0.02	0.104	0.037	0.121	0.013	0.12	0.173	0.062	0.096	0.147	0.069	0.053	0.124	0.156	-0.01	0.084	-0.052	0.202	0.025	-0.124	0.023	0.037	-0.008	0.089	0.121	-0.057	-0.068	0.037	0.099	-0.108	-0.012	-0.09	-0.048	0.065	-0.032	-0.097	-0.105	0.078	-0.034	0.195	0.091	0.025	0.137
Genus
Firmicutes|Erysipelotrichi|Erysipelotrichales|Erysipelotrichaceae|[Eubacterium]	-0.195	0.023	0.125	-0.058	0.09	-0.055	0.129	0.027	0.137	0.018	0.116	0.143	0.113	0.06	0.115	0.069	0.026	0.125	0.097	0.1	-0.032	0.115	0.034	0.133	0.105	-0.095	-0.041	0.118	-0.044	0.054	0.067	-0.024	0.039	0.137	0.162	0.097	0.027	-0.01	0.023	-0.02	0.034	-0.07	-0.037	0.156	-0.031	0.12	0.017	0.064	0.196
Bacteroidetes|Bacteroidia|Bacteroidales|[Paraprevotellaceae]|[Prevotella]	-0.004	-0.158	0.143	-0.212	0.169	-0.027	0.012	0.152	0.136	0.114	0.047	0.159	0.208	0.065	0.168	0.219	0.115	0.055	0.182	0.203	0.072	0.198	-0.065	0.248	0.034	-0.163	0.019	0.126	-0.007	0.082	0.203	-0.017	-0.025	0.042	0.19	-0.017	0.046	-0.019	0.041	-0.004	0.016	-0.033	-0.008	0.206	0.079	0.303	0.099	0.118	0.208
Firmicutes|Clostridia|Clostridiales|Lachnospiraceae|[Ruminococcus]	-0.007	0.039	-0.222	0.167	-0.001	0.056	0	-0.074	0.146	-0.022	0.114	-0.055	-0.071	-0.062	-0.001	-0.195	-0.123	-0.088	0.043	-0.037	-0.145	-0.165	-0.164	0.057	-0.08	0.117	0.052	0.018	-0.02	-0.024	0.023	-0.051	-0.093	-0.067	0.042	0.124	-0.128	0.016	0	0.079	0.168	-0.138	-0.011	-0.029	-0.107	-0.085	-0.063	-0.2	0.124
Firmicutes|Clostridia|Clostridiales|[Tissierellaceae]|1-68	0.008	-0.039	0.042	-0.096	0.09	0.004	0.052	0.123	0.085	0.105	0.038	0.103	0.118	0.025	0.134	0.106	0.011	0.011	0.148	0.129	-0.022	0.1	-0.079	0.139	-0.043	-0.174	-0.084	0.029	-0.042	0.009	0.135	-0.05	-0.044	-0.023	0.137	-0.086	-0.027	-0.082	-0.021	0.008	0	-0.045	-0.02	0.078	0.032	0.217	0.074	0.059	0.131
Firmicutes|Bacilli|Lactobacillales|Aerococcaceae|Abiotrophia	-0.016	-0.066	0.083	-0.13	0.129	-0.039	0.014	0.119	0.108	0.11	0.06	0.133	0.157	0.05	0.144	0.14	0.052	0.052	0.16	0.158	0.016	0.144	-0.045	0.182	-0.021	-0.195	-0.045	0.069	-0.059	0.036	0.166	-0.031	-0.048	0	0.155	-0.087	-0.022	-0.077	0.003	-0.008	-0.035	-0.065	-0.066	0.117	0.023	0.236	0.073	0.065	0.154
Firmicutes|Clostridia|Clostridiales|Veillonellaceae|Acidaminococcus	-0.028	-0.084	0.081	-0.145	0.16	0.007	-0.013	0.092	0.09	0.074	0.091	0.112	0.155	0.024	0.131	0.185	0.089	0.033	0.155	0.157	0.014	0.14	-0.051	0.174	0.003	-0.21	-0.049	0.063	-0.075	0.044	0.195	-0.076	-0.042	-0.027	0.126	-0.124	-0.062	-0.123	0.036	0.035	-0.011	-0.071	-0.033	0.095	0.019	0.217	0.078	0.03	0.108
Actinobacteria|Actinobacteria|Actinomycetales|Actinomycetaceae|Actinomyces	-0.089	0.036	0.026	-0.038	0.081	0.019	0.071	0.16	0.166	0.107	0.095	0.138	0.217	0.04	0.193	0.057	-0.019	0.048	0.071	0.064	-0.047	0.106	-0.055	0.133	-0.116	-0.178	-0.118	0.025	-0.046	0.026	0.124	-0.037	-0.002	0.088	0.163	-0.048	-0.06	-0.126	-0.084	-0.02	-0.119	-0.11	-0.09	0.102	-0.071	0.191	0.042	0.055	0.158
Actinobacteria|Coriobacteriia|Coriobacteriales|Coriobacteriaceae|Adlercreutzia	-0.063	-0.034	0.035	-0.087	0.163	-0.029	0.018	0.11	0.102	0.107	0.06	0.13	0.154	0.089	0.189	0.124	0.038	0.095	0.128	0.111	0	0.163	-0.028	0.136	-0.049	-0.195	-0.069	0.08	-0.012	0.051	0.16	-0.012	-0.022	0.035	0.126	-0.031	-0.047	-0.113	0.02	-0.033	-0.076	-0.09	-0.097	0.101	-0.003	0.2	0.049	0.045	0.144
Verrucomicrobia|Verrucomicrobiae|Verrucomicrobiales|Verrucomicrobiaceae|Akkermansia	-0.052	0.118	0.024	0.015	0.019	-0.036	-0.108	-0.066	-0.01	-0.054	-0.037	0.145	-0.067	0.143	0.147	-0.075	-0.001	-0.049	0.091	0.043	-0.021	0.049	-0.113	-0.015	0.057	-0.121	-0.013	-0.014	0.02	0.049	0.059	-0.003	-0.182	-0.09	0.046	-0.126	-0.099	-0.122	-0.219	-0.039	-0.008	-0.123	-0.079	-0.129	0.035	0.047	0.071	0.012	0.016
Bacteroidetes|Bacteroidia|Bacteroidales|Rikenellaceae|Alistipes	-0.047	0.193	-0.152	0.223	-0.155	-0.056	0.026	-0.095	-0.019	-0.127	0.032	-0.144	-0.135	-0.073	0.018	-0.191	-0.117	0.09	-0.162	-0.183	-0.132	-0.052	-0.069	-0.075	-0.084	0.056	-0.033	-0.021	0.042	-0.01	0.104	0.041	-0.022	0.126	0.022	0.092	0.097	0.132	-0.216	0.075	0.045	-0.108	-0.043	-0.157	-0.159	-0.15	-0.015	-0.022	0.048
Firmicutes|Clostridia|Clostridiales|[Tissierellaceae]|Anaerococcus	-0.026	-0.072	0.08	-0.133	0.138	-0.018	0.035	0.139	0.132	0.123	0.073	0.134	0.175	0.057	0.156	0.143	0.052	0.04	0.157	0.154	0.019	0.15	-0.04	0.19	-0.034	-0.193	-0.053	0.084	-0.048	0.025	0.177	-0.033	-0.06	-0.003	0.151	-0.088	-0.041	-0.074	0.019	-0.017	-0.028	-0.068	-0.068	0.135	0.022	0.236	0.061	0.067	0.162
Firmicutes|Clostridia|Clostridiales|Ruminococcaceae|Anaerofilum	-0.027	-0.08	0.066	-0.05	0.105	-0.063	-0.021	0.101	0.096	0.044	0.028	0.089	0.142	0.015	0.111	0.189	0.113	0.021	0.135	0.143	0.009	0.13	-0.105	0.158	-0.067	-0.158	-0.01	0.034	-0.095	0.031	0.171	-0.03	-0.02	0.018	0.159	-0.105	0.036	-0.062	0.036	0.061	-0.024	-0.042	-0.047	0.118	0.04	0.278	0.063	0.058	0.139
Firmicutes|Clostridia|Clostridiales|Lachnospiraceae|Anaerostipes	-0.087	0.104	-0.035	0.061	-0.055	0.056	-0.004	0.066	-0.02	0.077	0.073	0.008	-0.103	0.109	0.065	0.093	0.205	-0.05	0.082	-0.067	-0.03	-0.002	-0.146	-0.026	0.057	-0.164	-0.013	-0.072	-0.003	0.057	0.146	-0.096	-0.125	-0.108	0.077	-0.078	-0.04	-0.054	-0.115	-0.008	-0.082	-0.085	-0.111	-0.128	-0.055	0.056	-0.013	-0.078	-0.025
Firmicutes|Clostridia|Clostridiales|Ruminococcaceae|Anaerotruncus	0.205	-0.115	0.012	-0.104	-0.031	-0.031	-0.018	0.141	0.089	-0.102	0.126	0.037	0.048	-0.037	-0.07	0.154	0.228	-0.116	0.068	0.09	0.043	0.093	-0.112	-0.05	-0.183	-0.177	-0.03	0.109	0.018	0.07	0.289	-0.089	-0.096	0.022	0.01	0.018	0.002	-0.129	0.016	0.264	0.016	-0.054	0.034	0.045	0.092	0.203	0.065	-0.031	0.084
Proteobacteria|Epsilonproteobacteria|Campylobacterales|Campylobacteraceae|Arcobacter	-0.012	-0.088	0.094	-0.15	0.146	-0.022	0.013	0.13	0.111	0.097	0.053	0.136	0.17	0.055	0.151	0.158	0.07	0.056	0.175	0.171	0.034	0.161	-0.051	0.193	-0.022	-0.202	-0.037	0.077	-0.075	0.031	0.162	-0.035	-0.056	-0.003	0.154	-0.105	-0.028	-0.096	0.008	-0.002	-0.058	-0.066	-0.068	0.116	0.035	0.242	0.082	0.061	0.133
Actinobacteria|Coriobacteriia|Coriobacteriales|Coriobacteriaceae|Atopobium	-0.066	-0.037	0.065	-0.093	0.15	-0.051	0.016	0.094	0.113	0.09	0.047	0.142	0.158	0.07	0.171	0.101	0.012	0.087	0.116	0.114	-0.025	0.164	-0.018	0.158	-0.066	-0.2	-0.093	0.09	-0.022	0.032	0.185	-0.021	-0.016	0.042	0.121	-0.052	-0.063	-0.13	0.03	-0.03	-0.079	-0.088	-0.084	0.129	0.008	0.226	0.045	0.04	0.148
Bacteroidetes|Bacteroidia|Bacteroidales|Bacteroidaceae|Bacteroides	0.127	0.008	-0.059	0.049	-0.203	0.108	0.022	0.092	-0.07	-0.121	0.014	-0.099	-0.026	0.06	-0.032	0.009	0.037	-0.102	0.057	-0.118	-0.063	-0.042	-0.114	-0.016	0.07	0.061	0.046	-0.057	0.001	-0.017	-0.094	-0.033	0.071	-0.004	-0.004	0.017	0.124	0.177	-0.111	0.13	0.072	-0.07	-0.042	-0.091	-0.073	-0.156	0.011	-0.044	-0.033
Bacteroidetes|Bacteroidia|Bacteroidales|[Barnesiellaceae]|Barnesiella	-0.066	-0.033	0.115	-0.091	0.088	-0.058	-0.005	0.077	0.063	0.077	0.099	0.18	0.114	0.095	0.116	0.101	0.101	0.025	0.117	0.115	0.064	0.195	-0.093	0.14	0.009	-0.238	-0.007	0.043	-0.008	0.085	0.184	-0.029	-0.069	-0.041	0.11	-0.069	-0.069	-0.079	-0.04	0.023	-0.031	-0.107	-0.109	0.071	-0.001	0.194	0.098	0.02	0.117
Actinobacteria|Actinobacteria|Bifidobacteriales|Bifidobacteriaceae|Bifidobacterium	-0.147	0.099	-0.036	0.096	0.076	0.112	0.126	0.067	0.058	0.103	0.065	-0.049	0.003	0.122	0.162	0.018	0.043	0.153	-0.013	0.005	0.071	0.003	0.032	-0.024	0	0.069	-0.045	0.056	0.144	0.013	0.089	0.058	0.008	0.108	0.076	-0.054	-0.042	0.048	-0.12	-0.111	-0.024	-0.02	0.051	-0.179	-0.027	-0.053	-0.046	-0.025	-0.078
Proteobacteria|Deltaproteobacteria|Desulfovibrionales|Desulfovibrionaceae|Bilophila	0.127	-0.014	-0.139	-0.124	0.127	0.103	0.266	0.161	0.237	0.036	0.132	-0.126	0.188	-0.026	0.011	0.126	0.094	-0.092	0.071	0.095	0.035	0.033	-0.055	-0.042	-0.089	-0.069	0.04	0.142	-0.131	0.076	0.253	0.135	-0.033	0.025	0.035	0.113	0.034	-0.023	-0.05	0.158	0.192	0.002	0.005	0.021	0.101	0.135	-0.05	-0.065	-0.038
Firmicutes|Clostridia|Clostridiales|Lachnospiraceae|Blautia	-0.02	0.004	0.058	-0.07	-0.003	0.041	-0.009	0.012	-0.039	-0.045	0.042	-0.059	0.03	0.091	0.08	0.036	-0.005	0.068	0.165	-0.077	0.076	0.046	-0.028	0.018	-0.029	-0.064	0.027	0.131	0.136	0.073	0.098	-0.147	-0.117	0.127	0.056	-0.044	0.054	-0.074	0.032	-0.073	-0.107	-0.016	-0.041	0.029	0.103	0.042	0.085	0.122	0.039
Firmicutes|Erysipelotrichi|Erysipelotrichales|Erysipelotrichaceae|Bulleidia	-0.029	-0.017	0.043	-0.059	0.09	-0.02	-0.004	0.108	0.047	0.081	0.111	0.069	0.086	0.019	0.141	0.061	-0.021	-0.025	0.083	0.057	-0.049	0.074	-0.095	0.096	0.06	-0.164	-0.026	0.108	0.085	0.037	0.165	-0.039	-0.146	-0.048	0.089	-0.103	-0.005	-0.107	-0.008	-0.014	-0.055	-0.083	-0.106	0.072	-0.002	0.12	0.087	0.034	0.15
Firmicutes|Clostridia|Clostridiales|Ruminococcaceae|Butyricicoccus	0.05	-0.052	0.008	-0.083	0.022	0.099	0.058	0.178	0.083	0.048	0.051	0.049	0.092	-0.015	0.094	0.118	0.04	0.051	0.149	0.131	-0.026	0.019	-0.139	0.078	-0.06	-0.145	-0.22	-0.063	-0.106	0.056	0.105	-0.246	-0.211	-0.03	0.001	-0.204	-0.127	-0.222	-0.083	0.036	-0.083	-0.16	-0.031	-0.003	-0.091	0.09	0.01	-0.045	-0.007
Bacteroidetes|Bacteroidia|Bacteroidales|[Odoribacteraceae]|Butyricimonas	0.027	-0.112	0.084	-0.132	0.149	-0.083	0.004	0.081	0.127	0.101	0.041	0.152	0.176	0.035	0.142	0.153	0.051	0.039	0.158	0.196	0.029	0.162	-0.011	0.229	-0.051	-0.207	-0.034	0.11	-0.036	0.082	0.176	-0.058	-0.024	0.046	0.154	-0.052	-0.042	-0.096	-0.022	0.018	-0.024	-0.112	-0.085	0.092	0.018	0.26	0.065	0.025	0.126
Firmicutes|Clostridia|Clostridiales|Lachnospiraceae|Butyrivibrio	-0.099	-0.071	0.128	-0.105	0.165	-0.103	0.044	0.083	0.166	0.177	0.051	0.209	0.148	0.028	0.105	0.125	0.006	-0.026	0.156	0.098	0.056	0.107	0.044	0.215	0.1	-0.174	-0.008	0.013	0.034	0.041	0.146	-0.019	0.041	0.027	0.141	-0.009	0.088	-0.053	0.057	-0.074	-0.12	-0.004	-0.046	0.068	0.019	0.2	0.083	0.087	0.185
Proteobacteria|Epsilonproteobacteria|Campylobacterales|Campylobacteraceae|Campylobacter	0.042	-0.189	0.15	-0.222	0.137	-0.048	0.078	0.218	0.11	0.124	0.089	0.176	0.271	0.151	0.311	0.239	0.143	0.142	0.247	0.231	0.104	0.207	0.008	0.298	0.041	-0.233	-0.103	0.116	-0.105	-0.026	0.123	0.007	-0.07	0.038	0.212	-0.046	-0.003	0.039	0.014	0.034	0.025	0.041	0.018	0.077	0.034	0.205	0.063	0.063	0.155
Firmicutes|Erysipelotrichi|Erysipelotrichales|Erysipelotrichaceae|Catenibacterium	-0.148	0.022	0.086	-0.02	0.104	-0.115	0.025	-0.03	0.04	0.084	-0.001	0.127	0.137	-0.024	0.018	0.027	-0.03	-0.052	-0.05	0.094	-0.06	0.02	-0.006	0.03	-0.038	-0.068	-0.069	0.025	-0.051	-0.019	0.087	-0.05	-0.06	-0.068	0.003	-0.031	-0.082	-0.179	-0.084	-0.069	-0.013	-0.086	-0.021	0.017	0.039	0.112	0.086	0.016	0.016
Firmicutes|Erysipelotrichi|Erysipelotrichales|Erysipelotrichaceae|cc_115	0.055	-0.077	0.061	-0.132	0.103	-0.062	0.007	0.11	0.123	0.109	0.053	0.125	0.157	0.062	0.18	0.128	0.038	0.05	0.143	0.171	0.007	0.138	-0.027	0.193	-0.059	-0.184	-0.025	0.098	0.008	0.082	0.176	-0.043	-0.043	0.014	0.188	-0.065	-0.01	-0.109	-0.018	0.042	-0.006	-0.069	-0.067	0.065	-0.004	0.239	0.06	0.02	0.125
Fusobacteria|Fusobacteriia|Fusobacteriales|Fusobacteriaceae|Cetobacterium	0.011	-0.128	0.115	-0.187	0.143	-0.056	0.029	0.15	0.104	0.073	0.038	0.125	0.183	0.049	0.145	0.183	0.086	0.073	0.184	0.187	0.054	0.178	-0.08	0.206	0	-0.194	-0.026	0.092	-0.034	0.072	0.177	0.01	-0.04	0.04	0.186	-0.052	0.012	-0.026	0.06	0.001	0.018	-0.008	-0.006	0.163	0.075	0.281	0.115	0.11	0.197
Bacteroidetes|Bacteroidia|Bacteroidales|[Paraprevotellaceae]|CF231	0.028	-0.093	0.094	-0.139	0.096	-0.01	-0.035	0.126	0.073	0.115	0.079	0.136	0.149	0.033	0.117	0.11	0.094	-0.006	0.154	0.123	0.033	0.119	-0.012	0.155	-0.022	-0.162	-0.077	0.089	-0.028	0.064	0.127	-0.023	-0.077	0.025	0.127	-0.03	-0.081	-0.067	-0.027	-0.059	-0.087	-0.039	-0.032	0.119	-0.038	0.204	-0.022	0.049	0.17
Firmicutes|Clostridia|Clostridiales|Christensenellaceae|Christensenella	-0.03	-0.04	0.043	-0.096	0.141	-0.067	0	0.095	0.108	0.09	0.06	0.09	0.15	0.004	0.105	0.108	0.011	0.002	0.156	0.118	-0.016	0.103	-0.058	0.155	0.031	-0.221	-0.068	0.055	-0.037	0.048	0.119	-0.063	-0.068	0.011	0.14	-0.061	-0.036	-0.091	0.016	-0.047	-0.049	-0.093	-0.095	0.087	0.014	0.191	0.031	0.027	0.195
Proteobacteria|Gammaproteobacteria|Enterobacteriales|Enterobacteriaceae|Citrobacter	-0.01	-0.05	0.063	-0.106	0.107	-0.026	0.033	0.093	0.083	0.092	0.03	0.134	0.133	0.015	0.117	0.115	0.02	0.01	0.127	0.131	-0.017	0.112	-0.057	0.145	-0.05	-0.161	-0.072	0.027	-0.055	0.008	0.125	-0.056	-0.054	-0.027	0.128	-0.082	-0.026	-0.087	-0.031	0.002	-0.025	-0.042	-0.033	0.071	0.018	0.199	0.062	0.047	0.127
Synergistetes|Synergistia|Synergistales|Synergistaceae|Cloacibacillus	-0.022	0.014	-0.014	-0.041	0.001	0.102	0.142	0.166	0.098	0.163	0.012	0.113	0.183	0.091	0.067	0.07	0.049	0.007	0.113	0.048	-0.047	0.072	-0.144	0.113	-0.125	-0.046	-0.081	0.032	-0.137	-0.027	0.089	-0.061	-0.095	0.062	0.049	0.023	-0.067	-0.145	-0.173	0.02	-0.131	-0.193	-0.102	0.026	-0.089	0.099	-0.069	-0.015	0.073
Firmicutes|Clostridia|Clostridiales|Lachnospiraceae|Clostridium	0.153	-0.023	-0.072	-0.012	-0.105	0.103	-0.109	-0.065	-0.168	-0.062	-0.119	-0.171	-0.026	0.042	0.041	0	0.058	-0.022	0.222	0.076	0.089	0.028	-0.132	0.043	-0.039	-0.017	-0.028	-0.034	0.109	0.032	-0.072	0.02	-0.154	-0.008	-0.101	-0.006	-0.174	0.019	0.112	0.148	0.277	0.108	0.13	-0.158	0.092	-0.069	0	0.034	0.051
Actinobacteria|Coriobacteriia|Coriobacteriales|Coriobacteriaceae|Collinsella	-0.077	0.006	-0.004	0.021	0.04	-0.116	-0.021	0.011	0.01	-0.047	-0.014	0.103	0.001	0.078	0.12	0.164	0.181	0	0.06	0.098	0.015	0.061	0.086	0.074	-0.026	0.091	-0.007	0.13	0.111	0.206	0.054	0.012	0.034	0.1	0.044	0.025	-0.024	0.07	0.076	-0.042	0.021	-0.048	0.018	-0.001	0.038	0.071	-0.155	-0.104	-0.01
Proteobacteria|Betaproteobacteria|Burkholderiales|Comamonadaceae|Comamonas	-0.003	-0.105	0.138	-0.158	0.125	-0.078	-0.022	0.091	0.059	0.118	-0.004	0.151	0.17	0.061	0.185	0.147	0.056	0.024	0.18	0.181	0.041	0.173	-0.001	0.246	-0.005	-0.158	-0.032	0.103	0	0.027	0.196	-0.044	-0.079	-0.003	0.122	-0.052	0.001	-0.103	0.026	-0.013	-0.015	-0.059	-0.047	0.137	0.002	0.249	0.059	0.087	0.125
Firmicutes|Erysipelotrichi|Erysipelotrichales|Erysipelotrichaceae|Coprobacillus	0.013	-0.006	0.073	0.036	-0.019	-0.13	0.016	0.019	0.018	0	-0.049	0.02	0.024	-0.009	0.039	0.006	-0.018	-0.066	-0.054	0.032	0.013	0.128	-0.104	-0.02	-0.123	-0.25	-0.057	0.073	0.074	0.136	0.038	0.009	0.028	0.048	0.074	-0.099	-0.011	0.037	-0.04	0.118	0.118	0.027	0.073	0.028	0.08	0.179	0.08	0.067	0.029
Firmicutes|Clostridia|Clostridiales|Lachnospiraceae|Coprococcus	-0.086	0.031	0.13	-0.086	0.048	-0.102	-0.048	-0.046	0.036	-0.072	-0.02	0.074	0.086	0.049	0.037	0.062	0.027	-0.069	-0.053	-0.031	0.078	0.032	0.042	-0.035	0.196	-0.236	-0.016	0.141	0.106	0.151	0.119	-0.037	-0.034	0.133	0.155	0.022	0.022	0.12	0.042	-0.08	0.002	0.093	0.008	0.073	0.145	0.197	0.028	0.154	0.114
Firmicutes|Clostridia|Clostridiales|Dehalobacteriaceae|Dehalobacterium	0	-0.125	0.102	-0.096	0.15	-0.022	0.016	0.143	0.11	0.06	0.028	0.113	0.178	0.065	0.137	0.186	0.107	0.065	0.171	0.181	0.05	0.17	-0.09	0.185	-0.033	-0.159	-0.026	0.064	-0.105	0.001	0.137	-0.022	-0.003	0.06	0.145	-0.129	0.003	-0.024	0.029	0.06	0.016	-0.046	0.001	0.096	0.088	0.275	0.117	0.112	0.145
Proteobacteria|Deltaproteobacteria|Desulfovibrionales|Desulfovibrionaceae|Desulfovibrio	0.01	-0.055	0.049	-0.063	0.049	-0.016	0.058	0.163	0.173	0.113	0.118	0.108	0.101	0.006	0.099	0.147	0.085	0.022	0.067	0.148	-0.034	0.09	-0.083	0.118	-0.03	-0.193	-0.058	0.032	-0.104	0.03	0.152	-0.015	-0.082	-0.051	0.136	-0.091	-0.023	-0.088	-0.046	0.03	-0.063	-0.067	-0.138	0.101	-0.059	0.2	0.012	-0.013	0.158
Firmicutes|Clostridia|Clostridiales|Veillonellaceae|Dialister	0.045	0.07	-0.11	0.006	0.047	-0.017	0.031	0.09	0.147	0.09	0.108	0.021	0.05	-0.036	0.125	0.036	-0.025	0.078	0.011	0.021	-0.036	0.042	-0.107	0.007	-0.138	-0.217	-0.107	0.006	-0.017	0.051	0.183	-0.095	-0.058	-0.019	0.075	-0.096	0.014	-0.061	-0.053	-0.064	-0.049	-0.132	-0.07	0.027	0.042	0.066	0.028	0.011	0.049
Firmicutes|Clostridia|Clostridiales|Lachnospiraceae|Dorea	-0.1	-0.072	0.12	-0.13	0.105	-0.057	0.086	-0.008	0.283	0.139	0.207	0.068	0.041	0.098	0.118	0.085	0.062	-0.086	0.1	0.097	0.091	0.133	0.106	0.071	-0.032	-0.118	0.074	0.103	0.116	0.165	0.165	-0.068	0.003	0.071	0.167	0.154	0.032	-0.039	0.099	-0.021	0.004	-0.033	0.057	0.102	0.096	0.145	0.046	0.032	0.053
Actinobacteria|Coriobacteriia|Coriobacteriales|Coriobacteriaceae|Eggerthella	-0.055	-0.046	0.13	-0.127	0.121	-0.047	-0.015	0.07	0.02	-0.004	0.101	0.098	0.109	-0.049	0.133	0.118	0.046	0.144	0.17	0.282	-0.041	0.098	0.013	0.151	0	-0.098	0.048	0.16	-0.026	0.072	0.145	-0.012	0.03	0.054	0.173	-0.058	-0.018	-0.034	0.036	-0.011	0.017	0.01	0.06	0.122	0.001	0.197	0.106	0.093	0.188
Proteobacteria|Betaproteobacteria|Neisseriales|Neisseriaceae|Eikenella	0.037	-0.057	0.052	-0.116	0.105	-0.042	-0.031	0.07	0.074	0.104	0.113	0.122	0.122	0.063	0.161	0.121	0.033	0.018	0.123	0.16	-0.003	0.108	-0.006	0.186	0.012	-0.187	-0.016	0.118	0.002	0.04	0.182	0.016	-0.021	-0.004	0.153	-0.055	-0.026	-0.086	0.022	0.016	-0.008	-0.059	-0.06	0.12	0.043	0.206	0.101	0.02	0.145
Proteobacteria|Gammaproteobacteria|Pseudomonadales|Moraxellaceae|Enhydrobacter	-0.031	-0.063	0.101	-0.124	0.12	-0.02	0.01	0.112	0.113	0.091	0.064	0.131	0.168	0.042	0.148	0.129	0.043	0.035	0.166	0.159	0.01	0.142	-0.05	0.185	-0.024	-0.208	-0.056	0.088	-0.067	0.03	0.151	-0.044	-0.036	-0.014	0.167	-0.087	-0.012	-0.067	-0.005	-0.026	-0.046	-0.076	-0.055	0.112	0.01	0.247	0.058	0.051	0.162
Proteobacteria|Gammaproteobacteria|Enterobacteriales|Enterobacteriaceae|Enterobacter	-0.04	-0.045	0.057	-0.105	0.105	-0.061	-0.009	0.094	0.11	0.078	0.049	0.104	0.13	0.02	0.118	0.167	0.08	0.02	0.135	0.131	-0.01	0.119	-0.072	0.158	-0.046	-0.182	-0.013	0.046	-0.058	0.053	0.19	-0.061	-0.074	-0.026	0.181	-0.085	-0.003	-0.105	0.032	0.013	-0.061	-0.037	-0.087	0.143	0.002	0.259	0.045	0.037	0.165
Firmicutes|Clostridia|Clostridiales|Lachnospiraceae|Epulopiscium	-0.014	-0.086	0.091	-0.148	0.147	-0.024	0.013	0.129	0.112	0.098	0.053	0.136	0.167	0.056	0.153	0.156	0.068	0.056	0.175	0.171	0.032	0.161	-0.053	0.194	-0.022	-0.202	-0.038	0.078	-0.074	0.031	0.162	-0.035	-0.057	-0.003	0.154	-0.104	-0.03	-0.097	0.009	-0.003	-0.056	-0.067	-0.066	0.117	0.033	0.243	0.081	0.06	0.135
Firmicutes|Clostridia|Clostridiales|Ruminococcaceae|Faecalibacterium	-0.033	0.07	-0.04	-0.025	0.062	-0.02	-0.034	0.071	-0.127	-0.056	-0.165	-0.071	0.033	-0.014	0.009	-0.001	-0.082	-0.089	-0.048	-0.024	-0.055	-0.031	-0.101	0.059	-0.107	-0.121	0.026	-0.173	-0.036	-0.079	0.02	-0.034	-0.088	-0.081	-0.085	-0.075	0.012	-0.014	-0.049	-0.059	-0.133	-0.082	-0.09	-0.013	-0.003	-0.017	-0.018	0.057	-0.206
Firmicutes|Clostridia|Clostridiales|Peptostreptococcaceae|Filifactor	0.039	-0.104	0.089	-0.153	0.105	0.008	0.061	0.183	0.134	0.182	0.117	0.143	0.172	0.055	0.202	0.151	0.051	0.073	0.133	0.184	-0.003	0.132	-0.012	0.182	-0.038	-0.191	-0.017	0.051	0.008	0.083	0.124	-0.087	-0.084	-0.04	0.161	-0.118	0.028	-0.049	-0.029	0.017	-0.032	-0.05	-0.028	0.107	-0.034	0.204	0.043	0.045	0.11
Fusobacteria|Fusobacteriia|Fusobacteriales|Fusobacteriaceae|Fusobacterium	-0.011	-0.098	0.063	-0.156	0.217	-0.012	-0.005	0.043	0.049	0.083	0.091	0.182	0.127	0.004	0.145	0.151	0.035	-0.039	0.048	0.133	-0.035	0.072	0.004	0.152	0.013	-0.201	-0.065	0.145	0.131	0.147	0.224	-0.145	0.003	0.033	0.054	-0.043	-0.046	-0.11	0.066	0.066	0.006	-0.114	-0.044	0.084	-0.065	0.129	0.052	-0.059	0.048
Firmicutes|Clostridia|Clostridiales|Ruminococcaceae|Gemmiger	-0.168	0.029	0.012	0.018	0.023	0.16	0.023	0.021	0.003	0.005	0.02	-0.054	0.01	0.118	0.109	0.035	0.001	0.025	-0.036	-0.111	-0.006	-0.031	-0.035	-0.043	0.027	-0.051	-0.151	-0.073	0.052	-0.042	0.03	-0.128	-0.019	0.057	0.077	0.016	-0.02	-0.028	-0.11	-0.059	0.01	-0.03	-0.061	-0.145	-0.06	0.031	-0.026	0.013	-0.093
Firmicutes|Bacilli|Lactobacillales|Carnobacteriaceae|Granulicatella	-0.042	-0.034	0.149	-0.073	0.024	-0.041	-0.06	0.03	0.065	0.008	0.119	0.155	0.11	0.086	0.117	0.088	0.117	0.095	0.121	0.198	0.059	0.165	-0.133	0.079	-0.009	-0.241	-0.022	0.064	-0.043	0.008	0.117	-0.1	-0.061	-0.092	0.107	-0.114	-0.06	-0.042	-0.007	-0.008	-0.036	-0.099	-0.049	0.033	-0.012	0.152	0.027	-0.044	0.128
Proteobacteria|Gammaproteobacteria|Pasteurellales|Pasteurellaceae|Haemophilus	0.057	-0.034	0.095	-0.116	0.024	0.009	-0.088	0.132	0.041	-0.01	0.021	0.079	0.103	0.021	0.065	0.084	0.026	0.072	0.174	0.142	0.017	0.096	-0.035	0.102	0.039	-0.148	-0.047	0.059	-0.191	-0.031	0	-0.11	-0.055	-0.061	0.22	-0.093	0.012	-0.126	0.059	0.08	-0.023	-0.004	-0.048	0.128	-0.033	0.14	0.058	0.069	0.121
Firmicutes|Erysipelotrichi|Erysipelotrichales|Erysipelotrichaceae|Holdemania	-0.101	-0.008	-0.012	-0.049	0.143	0.075	0.026	0.071	0.154	0.107	0.15	0.195	0.224	0.099	0.323	0.066	0.068	0.103	0.166	0.137	-0.046	0.01	0.013	0.189	-0.056	-0.154	0.04	0.088	0.044	0.162	0.312	-0.016	0.044	0.235	0.146	0.076	-0.039	0.018	-0.075	0.02	-0.002	-0.087	-0.002	0.005	-0.1	0.127	0.108	0.09	0.091
Bacteroidetes|Bacteroidia|Bacteroidales|Rikenellaceae|human	-0.044	-0.059	0.119	-0.117	0.109	-0.073	0.043	0.087	0.134	0.075	0.051	0.129	0.139	0.016	0.119	0.118	0.029	0.02	0.139	0.139	0.013	0.139	-0.011	0.161	-0.029	-0.157	-0.072	0.049	-0.079	0.023	0.138	-0.06	-0.083	-0.026	0.166	-0.105	-0.055	-0.111	-0.015	-0.034	-0.027	-0.048	-0.047	0.131	0.04	0.234	0.108	0.093	0.127
Proteobacteria|Gammaproteobacteria|Enterobacteriales|Enterobacteriaceae|Klebsiella	0.054	-0.12	0.075	-0.18	0.132	0.031	-0.089	0.088	0.07	0.008	0.044	0.131	0.156	-0.001	0.112	0.212	0.108	-0.003	0.138	0.145	0.021	0.121	0.024	0.152	0.049	-0.197	-0.067	0.034	-0.145	0.063	0.134	-0.157	-0.06	-0.064	0.139	-0.121	-0.057	-0.137	0.074	0.043	-0.007	-0.012	-0.044	0.133	0.02	0.199	0.061	0.047	0.083
Firmicutes|Clostridia|Clostridiales|Lachnospiraceae|Lachnoanaerobaculum	-0.015	-0.112	0.104	-0.17	0.153	-0.028	0.02	0.145	0.097	0.102	0.025	0.152	0.191	0.052	0.152	0.165	0.081	0.042	0.172	0.198	0.037	0.163	-0.043	0.21	0.02	-0.178	0.001	0.081	-0.022	0.074	0.141	-0.007	-0.027	0.024	0.169	-0.078	0.011	-0.025	0.024	0.012	0.003	-0.021	-0.018	0.169	0.062	0.278	0.106	0.101	0.179
Firmicutes|Clostridia|Clostridiales|Lachnospiraceae|Lachnobacterium	0.025	-0.136	0.098	-0.209	0.191	-0.012	0.045	0.159	0.16	0.138	0.058	0.18	0.232	0.063	0.158	0.22	0.094	0.073	0.221	0.213	0.067	0.208	-0.02	0.242	-0.059	-0.233	-0.027	0.151	-0.117	0.024	0.257	-0.021	-0.023	0.025	0.139	-0.037	-0.021	-0.11	0.001	0.047	-0.039	-0.061	-0.031	0.15	0.057	0.276	0.063	0.075	0.119
Firmicutes|Clostridia|Clostridiales|Lachnospiraceae|Lachnospira	-0.073	0.026	0.232	-0.139	-0.051	-0.089	-0.058	-0.08	0.04	-0.039	0.044	-0.064	0.119	0.045	0.017	0.124	0.084	0.138	0.123	-0.011	0.089	0.154	-0.121	0.106	0.033	-0.028	0.102	-0.124	-0.098	-0.177	0.051	-0.022	-0.035	-0.105	-0.076	-0.267	0.145	-0.079	0.038	-0.004	-0.126	-0.019	-0.006	0.042	0.025	0.095	0.01	-0.055	0.061
Firmicutes|Bacilli|Lactobacillales|Lactobacillaceae|Lactobacillus	-0.014	-0.058	0.112	-0.115	0.09	-0.017	0.005	0.159	0.111	-0.071	0.071	0.144	0.26	0.056	0.179	0.174	0.074	0.154	0.114	0.192	-0.002	0.158	-0.052	0.127	0.009	-0.11	-0.129	0.116	-0.149	0.029	0.096	-0.079	0.013	0.127	0.187	-0.007	0.012	-0.024	0.031	0.041	0.077	0	-0.01	0.125	0.041	0.225	0.074	0.113	0.181
Firmicutes|Bacilli|Lactobacillales|Streptococcaceae|Lactococcus	-0.014	-0.089	0.092	-0.15	0.149	-0.021	0.027	0.135	0.125	0.094	0.049	0.127	0.166	0.069	0.144	0.164	0.074	0.063	0.17	0.168	0.03	0.158	-0.058	0.185	-0.013	-0.183	-0.028	0.075	-0.068	0.023	0.156	-0.054	-0.057	0.015	0.168	-0.109	-0.035	-0.067	0.026	0.011	-0.022	-0.04	-0.04	0.121	0.049	0.256	0.098	0.09	0.172
Firmicutes|Clostridia|Clostridiales|Lachnospiraceae|Lactonifactor	-0.007	-0.053	0.083	-0.111	0.092	-0.016	0	0.101	0.145	0.105	0.066	0.176	0.174	0.091	0.191	0.118	0.074	0.033	0.194	0.172	0.042	0.112	-0.046	0.167	-0.07	-0.201	-0.041	0.079	-0.042	0.045	0.209	-0.08	-0.045	0.014	0.158	-0.054	-0.019	-0.072	-0.03	-0.017	-0.048	-0.065	-0.069	0.065	0.036	0.195	0.027	0.065	0.132
Fusobacteria|Fusobacteriia|Fusobacteriales|Leptotrichiaceae|Leptotrichia	-0.01	-0.06	0.071	-0.121	0.118	-0.015	0.02	0.121	0.112	0.12	0.078	0.116	0.146	0.033	0.132	0.128	0.047	0.067	0.165	0.145	0.007	0.139	-0.034	0.171	-0.025	-0.176	-0.049	0.057	-0.053	0.042	0.173	-0.02	-0.052	0.004	0.144	-0.096	-0.024	-0.078	-0.009	-0.027	-0.047	-0.057	-0.057	0.135	0.031	0.245	0.087	0.075	0.145
Firmicutes|Bacilli|Lactobacillales|Leuconostocaceae|Leuconostoc	-0.039	-0.052	0.066	-0.107	0.114	-0.019	0.027	0.128	0.118	0.124	0.065	0.136	0.141	0.033	0.142	0.124	0.036	0.047	0.146	0.141	-0.001	0.13	-0.049	0.2	-0.04	-0.183	-0.059	0.054	-0.055	0.038	0.16	-0.048	-0.038	0.015	0.168	-0.071	-0.027	-0.081	-0.012	-0.029	-0.055	-0.079	-0.075	0.119	0.007	0.22	0.06	0.052	0.135
Firmicutes|Clostridia|Clostridiales|Veillonellaceae|Megamonas	-0.028	-0.084	0.081	-0.145	0.16	0.007	-0.013	0.092	0.09	0.074	0.091	0.112	0.155	0.024	0.131	0.185	0.089	0.033	0.155	0.157	0.014	0.14	-0.051	0.174	0.003	-0.21	-0.049	0.063	-0.075	0.044	0.195	-0.076	-0.042	-0.027	0.126	-0.124	-0.062	-0.123	0.036	0.035	-0.011	-0.071	-0.033	0.095	0.019	0.217	0.078	0.03	0.108
Firmicutes|Clostridia|Clostridiales|Veillonellaceae|Megasphaera	-0.091	-0.03	0.013	-0.068	0.152	-0.017	0.055	0.051	0.135	0.146	0.09	0.207	0.187	0.019	0.068	0.123	0.112	0.095	0.08	0.117	0.052	0.077	-0.033	0.23	0.051	-0.187	-0.09	0.025	-0.169	-0.015	0.201	-0.071	-0.026	-0.029	0.083	-0.033	-0.087	-0.154	-0.069	0.069	0.038	-0.156	-0.058	0.002	-0.047	0.1	0.081	-0.036	0.076
Euryarchaeota|Methanobacteria|Methanobacteriales|Methanobacteriaceae|Methanobrevibacter	-0.012	-0.01	0.009	-0.059	0.051	-0.03	0	0.134	0.092	0.083	0.029	0.072	0.077	0.06	0.106	0.135	0.08	0	0.156	0.083	-0.02	0.073	-0.158	0.074	-0.07	-0.137	-0.047	0.009	-0.069	0.039	0.11	-0.059	-0.13	-0.083	0.172	-0.068	0.015	-0.165	-0.028	0.074	-0.06	-0.044	-0.103	0.049	-0.058	0.188	-0.026	-0.004	0.112
Firmicutes|Clostridia|Clostridiales|Veillonellaceae|Mitsuokella	-0.019	-0.076	0.08	-0.149	0.105	-0.013	-0.002	0.083	0.041	0.114	-0.027	0.141	0.126	0.1	0.067	0.175	0.114	0.076	0.133	0.139	0.039	0.14	0.02	0.198	0.013	-0.131	-0.009	0.02	-0.095	-0.006	0.075	-0.048	-0.053	-0.03	0.118	-0.044	-0.004	-0.128	0.005	0.009	-0.047	-0.089	-0.088	0.041	-0.001	0.168	0.046	0.028	0.082
Firmicutes|Clostridia|Clostridiales|[Mogibacteriaceae]|Mogibacterium	-0.014	-0.089	0.092	-0.15	0.149	-0.021	0.027	0.135	0.125	0.094	0.049	0.127	0.166	0.069	0.144	0.164	0.075	0.063	0.17	0.169	0.03	0.158	-0.058	0.186	-0.012	-0.183	-0.028	0.075	-0.067	0.023	0.156	-0.054	-0.057	0.015	0.167	-0.109	-0.035	-0.067	0.026	0.011	-0.021	-0.04	-0.039	0.121	0.049	0.256	0.098	0.09	0.172
Proteobacteria|Gammaproteobacteria|Enterobacteriales|Enterobacteriaceae|Morganella	-0.001	-0.078	0.07	-0.136	0.125	-0.011	0.065	0.169	0.107	0.153	0.109	0.154	0.165	0.087	0.188	0.131	0.089	0.019	0.182	0.142	0.026	0.156	-0.002	0.214	-0.059	-0.155	-0.031	0.124	-0.011	0.067	0.209	0.002	-0.04	0.027	0.139	-0.053	-0.059	-0.041	0.005	-0.032	-0.041	-0.033	-0.032	0.153	0.009	0.241	0.036	0.068	0.162
Firmicutes|Clostridia|Clostridiales|Lachnospiraceae|Moryella	-0.051	-0.05	0.055	-0.109	0.159	-0.035	0.033	0.128	0.098	0.126	0.049	0.157	0.146	0.06	0.164	0.109	0.033	0.039	0.166	0.163	-0.012	0.116	-0.013	0.216	0	-0.193	-0.036	0.039	-0.063	0.025	0.172	-0.051	-0.066	-0.017	0.121	-0.082	-0.055	-0.07	-0.007	0.017	-0.01	-0.033	-0.034	0.113	0.018	0.211	0.085	0.073	0.128
Bacteroidetes|Bacteroidia|Bacteroidales|[Odoribacteraceae]|Odoribacter	-0.027	-0.006	0.047	-0.003	-0.024	-0.016	-0.03	-0.073	-0.057	0.001	-0.02	0.028	-0.023	0.044	-0.06	-0.074	0.003	-0.144	-0.012	0.067	-0.064	-0.115	-0.219	-0.052	0.219	0.01	-0.081	-0.152	-0.095	-0.074	0.064	-0.007	-0.252	-0.114	-0.108	0.008	0.077	0.036	-0.34	0.004	-0.012	-0.163	-0.076	-0.262	-0.012	-0.1	0.071	0.03	-0.063
Firmicutes|Clostridia|Clostridiales|Lachnospiraceae|Oribacterium	-0.02	-0.08	0.082	-0.142	0.15	-0.04	0.046	0.149	0.096	0.113	0.068	0.155	0.155	0.049	0.157	0.141	0.076	0.066	0.154	0.189	0.023	0.143	-0.011	0.198	-0.017	-0.174	-0.061	0.063	-0.066	0.013	0.169	-0.007	-0.04	0.004	0.187	-0.061	0.007	-0.07	0.001	0.021	-0.008	-0.024	-0.028	0.112	0.051	0.229	0.097	0.093	0.155
Firmicutes|Clostridia|Clostridiales|Ruminococcaceae|Oscillospira	0.052	0.029	-0.021	0.072	-0.101	-0.027	0.027	-0.028	0.081	-0.112	0.134	-0.179	-0.1	-0.205	-0.234	0.067	0.114	0.013	0.059	-0.014	-0.022	-0.01	-0.05	-0.106	-0.032	-0.086	0.046	0.089	-0.013	0.123	0.113	-0.099	-0.041	0.109	0.011	0.047	0.076	0.025	0.037	0.21	0.06	0.005	0.111	-0.033	0.086	0.031	0.057	-0.075	0.02
Proteobacteria|Betaproteobacteria|Burkholderiales|Oxalobacteraceae|Oxalobacter	-0.046	0.012	0.122	-0.107	0.073	-0.081	0.001	0.102	0.072	0.037	0.053	0.12	0.163	0.023	0.175	0.128	0.049	-0.011	0.105	0.13	-0.022	0.088	0.01	0.157	-0.048	-0.187	-0.04	0.067	-0.002	0.071	0.163	-0.089	-0.047	0.064	0.145	-0.051	0.008	-0.098	-0.026	0.013	-0.046	-0.039	-0.063	0.099	-0.032	0.221	0.097	0.078	0.125
Firmicutes|Erysipelotrichi|Erysipelotrichales|Erysipelotrichaceae|p-75-a5	-0.01	-0.04	0.038	-0.095	0.081	-0.064	-0.038	0.08	0.083	0.075	0.027	0.103	0.157	0.023	0.092	0.154	0.086	-0.006	0.131	0.108	-0.002	0.094	-0.106	0.147	-0.024	-0.174	-0.027	0.018	-0.068	0.047	0.157	-0.053	-0.099	-0.036	0.157	-0.081	-0.033	-0.137	0.01	0.015	-0.062	-0.067	-0.116	0.109	-0.028	0.223	0.011	0.012	0.158
Bacteroidetes|Bacteroidia|Bacteroidales|Porphyromonadaceae|Parabacteroides	-0.043	0.12	0.011	0.099	-0.203	0.119	0.064	0.005	0.052	-0.087	0.161	-0.063	0.038	0.101	0.009	-0.012	0.082	0.043	0.045	-0.073	0.09	-0.023	-0.24	-0.063	-0.103	-0.117	0.112	-0.073	-0.073	-0.09	-0.024	-0.054	-0.05	-0.122	-0.038	-0.049	-0.054	-0.18	-0.023	0.128	0.054	-0.111	-0.044	-0.228	-0.07	-0.141	0.046	-0.144	0.051
Bacteroidetes|Bacteroidia|Bacteroidales|[Paraprevotellaceae]|Paraprevotella	-0.039	0.096	0	0.043	-0.059	0.129	0.058	0.126	0.141	0.079	0.176	0.072	0.033	-0.004	0.061	-0.008	0.025	0.037	0.088	0.049	-0.041	0.018	-0.009	-0.006	0.018	-0.125	-0.004	0.128	-0.026	0.019	0.068	-0.096	0.033	-0.019	0.031	-0.014	-0.069	-0.014	-0.091	-0.036	-0.116	-0.144	-0.106	0.06	-0.096	0.049	-0.1	-0.126	0.149
Firmicutes|Clostridia|Clostridiales|[Tissierellaceae]|Parvimonas	0.074	-0.163	0.187	-0.17	0.02	0.001	-0.078	0.047	-0.038	0.107	0.147	0.148	0.179	0.156	0.122	0.117	0.148	-0.154	0.095	0.152	0.083	0.119	-0.053	0.143	0.017	-0.138	0.125	0.189	0.225	0.225	0.195	0.003	-0.055	-0.03	0.09	-0.052	-0.088	-0.038	0.037	0.115	0.138	-0.109	0.009	-0.007	-0.011	0.13	0.083	-0.058	0.069
Firmicutes|Bacilli|Lactobacillales|Lactobacillaceae|Pediococcus	0.007	-0.07	0.08	-0.125	0.105	-0.036	0.029	0.141	0.07	0.125	0.08	0.154	0.142	0.08	0.18	0.127	0.093	0.022	0.175	0.15	0.021	0.142	-0.015	0.203	-0.055	-0.146	-0.018	0.092	-0.02	0.077	0.185	0.01	-0.021	0.034	0.136	-0.044	-0.04	-0.037	-0.018	-0.025	-0.064	-0.028	-0.026	0.116	0.01	0.231	0.043	0.07	0.143
Firmicutes|Clostridia|Clostridiales|Peptococcaceae|Peptococcus	0.014	-0.092	0.101	-0.151	0.122	-0.073	-0.008	0.09	0.089	0.092	0.05	0.156	0.18	0.053	0.161	0.155	0.057	0.035	0.157	0.18	0.028	0.156	-0.001	0.204	-0.05	-0.175	-0.006	0.087	-0.004	0.088	0.156	-0.034	-0.039	0.021	0.164	-0.069	-0.032	-0.098	0.006	0.02	-0.01	-0.07	-0.077	0.102	0.008	0.243	0.084	0.05	0.144
Firmicutes|Clostridia|Clostridiales|Peptostreptococcaceae|Peptostreptococcus	-0.003	-0.058	0.117	-0.141	0.077	0.02	0.049	0.136	0.092	0.05	0.183	0.102	0.137	0.012	0.242	0.12	0.026	0.008	0.126	0.159	-0.07	0.029	-0.006	0.155	0	-0.208	0.034	0.163	0.104	0.112	0.322	-0.051	-0.032	0.073	0.151	-0.04	-0.032	0.004	0.027	0.061	0.149	-0.023	0.074	0.024	-0.032	0.149	0.115	0.107	0.088
Firmicutes|Clostridia|Clostridiales|Veillonellaceae|Phascolarctobacterium	0.062	0.068	-0.092	-0.053	0.14	-0.085	0.1	-0.017	0.158	-0.01	-0.064	-0.131	0.065	-0.114	-0.076	-0.084	-0.157	-0.043	-0.144	0.092	-0.085	-0.116	-0.114	-0.157	-0.091	-0.068	0.04	0.064	-0.006	0.002	0.121	0.036	0.019	0.082	0.078	-0.044	0.015	0.001	0.007	-0.141	0.074	-0.027	0.041	-0.066	0.14	-0.05	-0.012	0.011	0.011
Bacteroidetes|Bacteroidia|Bacteroidales|Porphyromonadaceae|Porphyromonas	-0.07	-0.063	0.12	-0.108	0.074	0.076	-0.03	0.082	-0.01	0.119	-0.037	0.12	0.114	0.061	0.086	0.158	0.096	0.036	0.156	0.093	0.023	0.117	-0.083	0.198	0.062	-0.147	0.007	-0.024	-0.098	-0.055	0.125	-0.111	-0.065	-0.078	0.013	-0.115	-0.065	-0.112	0.039	-0.024	-0.053	-0.146	-0.06	0.061	-0.026	0.124	0.034	0.04	0.031
Bacteroidetes|Bacteroidia|Bacteroidales|Prevotellaceae|Prevotella	0.022	-0.069	0.063	-0.067	0.119	-0.149	-0.008	-0.041	0.118	0.06	0.004	0.245	0.1	-0.009	0.001	0.028	-0.004	0.037	-0.046	0.061	0.095	0.053	0.135	-0.033	-0.078	-0.181	-0.06	0.028	-0.064	0.042	0.04	0.005	0.035	0.029	0.027	0.025	-0.056	-0.113	-0.007	-0.164	-0.101	-0.009	-0.005	0.054	0.129	0.171	0.03	0.061	-0.007
Proteobacteria|Gammaproteobacteria|Pseudomonadales|Pseudomonadaceae|Pseudomonas	0.045	-0.092	0.078	-0.132	0.06	0.14	0.114	0.241	0.245	0.221	0.154	0.146	0.2	0.005	0.11	0.135	0.003	-0.018	0.123	0.134	-0.017	0.122	0.012	0.153	-0.09	-0.178	-0.039	0.093	-0.013	0.072	0.178	-0.045	0.02	0.039	0.142	-0.042	-0.035	0.004	-0.063	-0.003	-0.063	-0.091	-0.094	0.103	-0.044	0.207	0.017	0.057	0.155
Firmicutes|Clostridia|Clostridiales|Eubacteriaceae|Pseudoramibacter_Eubacterium	-0.051	-0.09	0.063	-0.06	0.179	-0.022	0.036	0.131	0.142	0.099	0.072	0.142	0.203	0.09	0.191	0.14	0.052	0.072	0.134	0.138	0.011	0.175	-0.029	0.156	-0.095	-0.174	-0.091	0.107	-0.048	0.016	0.181	-0.004	0.004	0.065	0.113	-0.065	-0.033	-0.077	0.041	-0.003	-0.013	-0.093	-0.056	0.132	0.03	0.251	0.045	0.055	0.132
Synergistetes|Synergistia|Synergistales|Dethiosulfovibrionaceae|Pyramidobacter	-0.021	-0.033	0.039	-0.091	0.088	-0.063	0.005	0.107	0.132	0.093	0.067	0.098	0.11	0.031	0.136	0.149	0.068	0.029	0.115	0.127	-0.029	0.098	-0.097	0.138	-0.053	-0.181	-0.022	0.049	-0.037	0.057	0.185	-0.055	-0.092	-0.047	0.201	-0.099	0.009	-0.129	0.017	0.032	-0.053	-0.018	-0.077	0.122	-0.019	0.242	0.024	0.017	0.159
Proteobacteria|Alphaproteobacteria|Rickettsiales|mitochondria|Raphanus	0.008	-0.049	0.05	-0.107	0.114	-0.003	0.055	0.152	0.15	0.145	0.114	0.1	0.134	0.006	0.11	0.106	0.016	0.017	0.135	0.173	-0.014	0.123	-0.038	0.148	-0.024	-0.216	-0.078	0.033	-0.09	0.022	0.135	-0.011	-0.032	-0.034	0.117	-0.062	-0.044	-0.071	-0.031	-0.001	-0.031	-0.081	-0.099	0.086	-0.018	0.201	0.068	0.025	0.142
Firmicutes|Clostridia|Clostridiales|Lachnospiraceae|Robinsoniella	-0.032	-0.057	0.094	-0.118	0.118	-0.045	0.015	0.113	0.099	0.093	0.048	0.126	0.145	0.033	0.133	0.128	0.042	0.058	0.15	0.146	0.005	0.157	-0.054	0.192	-0.028	-0.194	-0.056	0.071	-0.056	0.025	0.17	-0.027	-0.035	0.014	0.145	-0.09	-0.035	-0.088	0.018	-0.001	-0.047	-0.065	-0.05	0.119	0.039	0.239	0.08	0.073	0.158
Firmicutes|Clostridia|Clostridiales|Lachnospiraceae|Roseburia	-0.066	0.087	0.073	-0.101	0.069	0.04	-0.063	-0.04	0.051	-0.081	0.079	0.01	0.051	0.024	0.123	0.041	-0.037	0.033	0.074	-0.009	-0.065	0.013	-0.019	0.047	0.119	-0.061	0.086	-0.092	-0.023	-0.054	0.064	-0.075	-0.107	-0.136	-0.056	-0.195	0.157	0.05	-0.039	0.075	-0.047	0.055	-0.02	0.103	-0.02	0.094	0.169	0.006	0.022
Actinobacteria|Actinobacteria|Actinomycetales|Micrococcaceae|Rothia	-0.086	0.04	0.027	-0.034	0.077	0.012	0.063	0.152	0.156	0.1	0.09	0.137	0.209	0.035	0.188	0.054	-0.019	0.053	0.073	0.066	-0.05	0.103	-0.059	0.13	-0.11	-0.178	-0.113	0.018	-0.05	0.033	0.118	-0.037	0.004	0.092	0.166	-0.045	-0.051	-0.129	-0.093	-0.017	-0.126	-0.108	-0.087	0.092	-0.07	0.19	0.047	0.054	0.152
Firmicutes|Clostridia|Clostridiales|Ruminococcaceae|Ruminococcus	-0.103	0.09	0.062	0.005	-0.027	0.043	0.007	0.086	0.009	-0.078	0.058	0.018	0.054	0.099	0.01	-0.001	0.097	-0.024	0.034	0.022	-0.034	0.061	-0.183	-0.026	0.004	-0.087	0.016	0.083	-0.105	0.072	0.036	-0.032	-0.112	0.087	0.038	0.004	-0.106	0	-0.148	0.217	0.036	-0.187	-0.078	-0.152	-0.107	0.008	0.068	-0.044	0.08
Firmicutes|Clostridia|Clostridiales|Veillonellaceae|Selenomonas	-0.022	-0.066	0.083	-0.125	0.13	-0.038	0.014	0.123	0.109	0.103	0.06	0.13	0.158	0.045	0.145	0.14	0.053	0.047	0.161	0.158	0.015	0.144	-0.045	0.185	-0.024	-0.192	-0.04	0.07	-0.054	0.041	0.164	-0.031	-0.045	0.003	0.157	-0.08	-0.02	-0.076	0.003	-0.013	-0.043	-0.066	-0.067	0.115	0.028	0.234	0.073	0.061	0.146
Proteobacteria|Gammaproteobacteria|Enterobacteriales|Enterobacteriaceae|Serratia	-0.054	-0.046	0.053	-0.105	0.164	-0.039	0.019	0.104	0.126	0.107	0.064	0.15	0.172	0.084	0.186	0.114	0.023	0.078	0.13	0.128	-0.013	0.155	-0.009	0.151	-0.06	-0.198	-0.079	0.092	-0.023	0.044	0.184	-0.027	-0.029	0.029	0.133	-0.042	-0.051	-0.121	0.018	-0.041	-0.072	-0.088	-0.098	0.129	-0.005	0.222	0.038	0.033	0.14
Proteobacteria|Gammaproteobacteria|Alteromonadales|Shewanellaceae|Shewanella	-0.043	-0.039	0.127	-0.097	0.059	-0.078	-0.078	0.046	0.045	0.006	0.045	0.187	0.125	0.117	0.128	0.101	0.161	0.025	0.128	0.158	0.104	0.176	-0.119	0.097	0.01	-0.273	-0.009	0.022	-0.003	0.092	0.163	-0.014	-0.064	-0.043	0.095	-0.06	-0.039	-0.027	-0.044	0.019	-0.024	-0.098	-0.109	0.078	0.066	0.204	0.113	0.031	0.106
Actinobacteria|Coriobacteriia|Coriobacteriales|Coriobacteriaceae|Slackia	-0.018	0.014	0.065	-0.064	0.029	-0.094	0.001	0.067	0.067	0.002	0.027	0.083	0.121	-0.035	0.09	0.14	0.049	-0.055	0.034	0.101	-0.076	0.059	-0.044	0.101	-0.106	-0.173	-0.028	0.028	-0.025	0.065	0.146	-0.108	-0.053	-0.015	0.162	-0.048	-0.015	-0.11	-0.042	0.081	0	-0.027	-0.072	0.099	-0.022	0.249	0.057	0.001	0.104
Firmicutes|Clostridia|Clostridiales|Clostridiaceae|SMB53	-0.019	-0.006	0.043	-0.042	0.021	0.089	-0.019	0.125	0.071	0.079	0.117	0.035	0.114	-0.068	0.083	0.095	0.031	-0.01	0.034	0.045	-0.068	0.04	-0.07	0.099	-0.055	-0.275	-0.131	-0.037	-0.142	-0.008	0.068	-0.07	0.015	0.003	0.121	-0.157	-0.101	-0.123	-0.076	0.013	-0.1	-0.142	-0.088	0.022	-0.083	0.124	0.048	-0.019	0.023
Spirochaetes|Spirochaetes|Sphaerochaetales|Sphaerochaetaceae|Sphaerochaeta	0	-0.064	0.057	-0.122	0.102	-0.086	-0.031	0.074	0.097	0.066	0.022	0.111	0.153	0.026	0.13	0.179	0.085	0.013	0.13	0.145	-0.001	0.13	-0.035	0.185	-0.068	-0.17	0.016	0.065	-0.023	0.086	0.194	-0.068	-0.064	-0.007	0.177	-0.064	-0.013	-0.122	0.032	0.037	-0.041	-0.056	-0.108	0.125	-0.016	0.27	0.054	0.012	0.149
Firmicutes|Bacilli|Lactobacillales|Streptococcaceae|Streptococcus	0.086	-0.096	0.075	-0.138	0.118	-0.03	0.123	0.152	0.086	0.072	0.165	0.153	0.251	0.027	0.138	0.227	0.116	0.007	0.075	0.171	0.059	0.093	-0.034	0.106	0.037	-0.239	-0.078	0.047	-0.102	0.005	0.234	0.023	0.066	0.009	0.112	-0.057	-0.039	-0.073	0.131	0.143	0.208	0.072	0.133	0.062	0.13	0.217	0.136	0.028	0.07
Proteobacteria|Gammaproteobacteria|Aeromonadales|Succinivibrionaceae|Succinatimonas	-0.032	-0.064	0.103	-0.125	0.121	-0.045	0.008	0.108	0.115	0.099	0.064	0.15	0.147	0.033	0.133	0.128	0.06	0.066	0.152	0.149	0.018	0.156	-0.046	0.172	-0.023	-0.178	-0.062	0.06	-0.074	0.021	0.15	-0.026	-0.072	-0.017	0.135	-0.1	-0.045	-0.084	-0.004	-0.022	-0.046	-0.073	-0.07	0.113	0.017	0.223	0.067	0.061	0.172
Proteobacteria|Gammaproteobacteria|Aeromonadales|Succinivibrionaceae|Succinivibrio	-0.032	-0.064	0.074	-0.125	0.142	-0.022	0.032	0.135	0.098	0.121	0.043	0.148	0.168	0.044	0.149	0.129	0.05	0.035	0.153	0.172	0.006	0.135	-0.028	0.198	-0.014	-0.173	-0.023	0.061	-0.051	0.037	0.151	-0.033	-0.043	-0.006	0.136	-0.098	-0.035	-0.071	-0.013	-0.002	-0.031	-0.056	-0.053	0.124	0.016	0.232	0.067	0.061	0.137
Proteobacteria|Betaproteobacteria|Burkholderiales|Alcaligenaceae|Sutterella	-0.036	-0.076	0.026	-0.017	0.084	0.104	0.18	0.118	0.08	0.008	0.02	-0.122	-0.076	-0.048	-0.081	0.078	0.037	0.131	-0.01	-0.066	0.093	0.139	-0.101	-0.061	-0.029	-0.005	0.069	-0.098	-0.257	-0.072	-0.037	0.092	0.167	0.055	-0.032	-0.114	0.095	0.157	0.032	-0.059	-0.017	0.021	0.15	0.114	0.222	0.163	0.081	0.079	0.085
Synergistetes|Synergistia|Synergistales|Synergistaceae|Synergistes	0.003	-0.072	0.043	-0.093	0.103	-0.035	0.026	0.134	0.156	0.139	0.073	0.076	0.115	-0.017	0.082	0.174	0.07	0.012	0.117	0.178	-0.002	0.136	-0.066	0.17	-0.019	-0.186	-0.043	0.05	-0.092	0.015	0.196	-0.013	-0.069	-0.065	0.134	-0.061	-0.015	-0.108	0.008	0.036	-0.035	-0.063	-0.093	0.162	-0.017	0.258	0.03	0.017	0.177
Synergistetes|Synergistia|Synergistales|Dethiosulfovibrionaceae|TG5	0.053	-0.08	0.07	-0.133	0.084	0.032	0.011	0.141	0.117	0.137	0.113	0.137	0.143	0.072	0.147	0.119	0.06	0.016	0.134	0.139	0.018	0.104	-0.076	0.157	0.01	-0.144	0.01	0.1	-0.012	0.042	0.172	-0.011	-0.067	-0.018	0.173	-0.049	-0.011	-0.102	-0.036	0.017	-0.003	-0.082	-0.092	0.078	0.026	0.189	0.069	0.034	0.106
Spirochaetes|Spirochaetes|Spirochaetales|Spirochaetaceae|Treponema	-0.04	-0.045	0.057	-0.105	0.105	-0.061	-0.009	0.094	0.11	0.078	0.049	0.104	0.13	0.02	0.118	0.167	0.08	0.02	0.135	0.131	-0.01	0.119	-0.072	0.158	-0.046	-0.182	-0.013	0.046	-0.058	0.053	0.19	-0.061	-0.074	-0.026	0.181	-0.085	-0.003	-0.105	0.032	0.013	-0.061	-0.037	-0.087	0.143	0.002	0.259	0.045	0.037	0.165
Firmicutes|Bacilli|Turicibacterales|Turicibacteraceae|Turicibacter	-0.092	-0.003	0.123	-0.086	0.096	-0.121	-0.041	0.024	0.056	-0.003	0.064	0.047	0.102	0.007	0.128	0.092	-0.003	0.038	0.048	0.181	-0.09	0.042	-0.111	0.093	-0.029	-0.138	0.032	0.102	-0.071	-0.016	0.08	-0.013	-0.015	0.022	0.19	-0.037	0.091	0.051	-0.025	0.02	0.013	0.062	0.009	0.085	0.027	0.207	0.053	0.03	0.127
Euryarchaeota|Thermoplasmata|E2|[Methanomassiliicoccaceae]|vadinCA11	0.01	-0.082	0.093	-0.142	0.122	-0.063	-0.004	0.102	0.091	0.097	0.045	0.138	0.178	0.057	0.164	0.145	0.054	0.034	0.154	0.173	0.021	0.154	-0.006	0.211	-0.04	-0.181	-0.02	0.097	-0.018	0.075	0.162	-0.047	-0.046	0.02	0.156	-0.058	-0.034	-0.093	-0.002	0.004	-0.021	-0.089	-0.088	0.109	0.001	0.246	0.073	0.037	0.132
Firmicutes|Clostridia|Clostridiales|Veillonellaceae|Veillonella	0.013	-0.05	0.017	-0.022	0.064	-0.105	-0.094	-0.021	-0.135	-0.018	-0.11	-0.077	0.029	-0.022	0.029	0.062	0.112	-0.023	0.095	0.153	0.087	0.027	-0.025	0.116	0.041	-0.089	-0.095	0.018	-0.14	-0.008	-0.114	-0.046	-0.049	0.014	0.163	0.054	-0.034	-0.054	0.007	0.106	0.07	0.203	0.021	0.098	-0.02	0.164	-0.021	0.04	-0.05
Lentisphaerae|[Lentisphaeria]|Victivallales|Victivallaceae|Victivallis	0.005	-0.094	0.051	-0.117	0.114	-0.018	0.028	0.109	0.087	0.133	0.026	0.118	0.166	0.083	0.116	0.158	0.095	0.102	0.142	0.145	0.023	0.133	-0.054	0.2	0.014	-0.143	-0.016	0.067	-0.055	0.06	0.159	-0.053	-0.068	0.026	0.104	-0.1	-0.021	-0.092	-0.036	0.046	-0.035	-0.119	-0.119	0.086	-0.02	0.221	0.095	0.018	0.127
Firmicutes|Clostridia|Clostridiales|[Tissierellaceae]|WAL_1855D	0.001	-0.082	0.08	-0.141	0.123	-0.002	0.043	0.159	0.12	0.13	0.084	0.115	0.164	0.061	0.165	0.148	0.06	0.045	0.185	0.174	0.024	0.142	-0.074	0.185	-0.028	-0.201	-0.045	0.072	-0.051	0.051	0.179	-0.031	-0.043	0.019	0.161	-0.076	-0.014	-0.063	0.015	0.003	-0.01	-0.046	-0.045	0.111	0.049	0.252	0.097	0.082	0.163
Firmicutes|Bacilli|Lactobacillales|Leuconostocaceae|Weissella	-0.015	-0.088	0.092	-0.15	0.149	-0.022	0.027	0.134	0.124	0.093	0.048	0.126	0.167	0.069	0.144	0.164	0.074	0.063	0.171	0.168	0.03	0.158	-0.059	0.186	-0.013	-0.184	-0.028	0.075	-0.067	0.023	0.156	-0.054	-0.058	0.014	0.167	-0.11	-0.035	-0.067	0.026	0.011	-0.021	-0.041	-0.039	0.121	0.049	0.256	0.097	0.089	0.172
Species
Bacteroidetes|Bacteroidia|Bacteroidales|Bacteroidaceae|Bacteroides eggerthii	-0.006	-0.053	0.028	-0.107	0.153	0.06	0.037	0.169	0.065	0.078	0.06	0.038	0.115	0.025	0.105	0.154	0.058	0.015	0.147	0.138	-0.027	0.08	-0.107	0.111	0.061	-0.153	-0.123	-0.032	-0.087	-0.058	0.132	-0.084	-0.138	-0.088	0.03	-0.107	0.027	-0.11	0.002	0.066	-0.029	-0.07	-0.024	0.016	-0.046	0.17	0.052	0.054	0.14
Firmicutes|Clostridia|Clostridiales|Veillonellaceae|Megasphaera sp.	-0.092	-0.029	0.011	-0.066	0.154	-0.017	0.056	0.05	0.136	0.146	0.091	0.207	0.187	0.017	0.067	0.122	0.111	0.096	0.081	0.118	0.051	0.077	-0.033	0.23	0.05	-0.186	-0.089	0.024	-0.17	-0.016	0.202	-0.068	-0.026	-0.029	0.083	-0.031	-0.086	-0.152	-0.066	0.068	0.041	-0.155	-0.056	0.003	-0.047	0.1	0.082	-0.035	0.076
Firmicutes|Clostridia|Clostridiales|Veillonellaceae|Acidaminococcus sp.	-0.027	-0.084	0.082	-0.145	0.16	0.006	-0.014	0.092	0.09	0.074	0.091	0.112	0.155	0.025	0.131	0.185	0.089	0.033	0.156	0.157	0.015	0.14	-0.052	0.173	0.003	-0.21	-0.05	0.063	-0.075	0.044	0.195	-0.076	-0.042	-0.027	0.126	-0.124	-0.062	-0.123	0.036	0.035	-0.011	-0.072	-0.033	0.095	0.019	0.217	0.078	0.029	0.108
Bacteroidetes|Bacteroidia|Bacteroidales|Bacteroidaceae|Bacteroides sp.	0.077	0.001	0.094	-0.048	-0.115	-0.096	0.051	0.033	-0.022	0.046	-0.053	-0.003	-0.007	0.119	-0.006	-0.046	0.08	-0.136	0.013	0.043	0.046	0.031	-0.079	0.037	-0.023	-0.016	0.034	-0.065	0.101	0.041	0.032	-0.009	0.061	0.079	-0.05	-0.031	0.121	0.145	-0.014	0.092	0.061	0.051	0.067	-0.099	-0.005	-0.037	-0.017	-0.092	0.005
Bacteroidetes|Bacteroidia|Bacteroidales|Bacteroidaceae|Bacteroides uniformis	-0.006	-0.124	0.066	-0.004	-0.025	0.052	0.156	0.134	-0.085	-0.057	-0.02	-0.003	0.011	0.097	0.051	0.145	0.207	0.133	0.227	0.136	0.134	0.183	-0.181	0.112	0.017	0.089	0.014	-0.015	-0.181	-0.11	0.061	0.082	0.081	0.085	-0.002	0.023	0.003	0.061	-0.018	0.042	0.117	-0.018	0.149	-0.071	0.143	-0.015	0.109	0.143	-0.016
Firmicutes|Clostridia|Clostridiales|Ruminococcaceae|Faecalibacterium prausnitzii	-0.03	0.055	-0.038	-0.024	0.067	-0.031	-0.029	0.075	-0.117	-0.044	-0.153	-0.071	0.036	-0.018	0.015	-0.004	-0.076	-0.102	-0.043	-0.021	-0.049	-0.043	-0.093	0.063	-0.111	-0.136	0.034	-0.167	-0.037	-0.092	0.029	-0.044	-0.09	-0.097	-0.075	-0.072	0.011	-0.001	-0.037	-0.047	-0.127	-0.07	-0.088	-0.007	0	-0.01	-0.006	0.063	-0.197
Actinobacteria|Actinobacteria|Bifidobacteriales|Bifidobacteriaceae|Bifidobacterium adolescentis	-0.079	0.085	0.005	0.001	-0.012	0.063	0.124	0.112	0.143	0.125	-0.067	0.09	0.07	0.132	0.13	0.066	0.003	-0.015	-0.053	0.009	-0.099	-0.056	0.033	0.068	-0.053	0.056	-0.093	0.008	0.06	-0.034	0.168	-0.014	-0.019	0.062	0.11	-0.092	0.029	-0.037	-0.161	-0.032	-0.102	-0.034	-0.021	-0.141	-0.01	0.008	-0.031	-0.064	-0.101
Firmicutes|Clostridia|Clostridiales|Lachnospiraceae|Roseburia faecis	0.126	0.022	-0.012	-0.147	-0.013	0.116	-0.04	0.089	0.006	-0.076	0.016	0.01	0.021	0.073	0.085	0.148	0.075	-0.024	-0.005	-0.043	-0.051	-0.041	-0.004	-0.019	0.127	0.033	0.068	-0.098	0.002	0.001	0.138	0.052	-0.123	-0.022	0.067	-0.073	0.194	0.02	-0.068	0.128	-0.024	0.086	-0.141	0.012	0.068	0.096	0.194	0.086	-0.068
Firmicutes|Clostridia|Clostridiales|Ruminococcaceae|Gemmiger formicilis	-0.17	0.03	0.013	0.019	0.023	0.159	0.023	0.02	0.002	0.005	0.02	-0.053	0.01	0.118	0.109	0.035	0.002	0.025	-0.036	-0.111	-0.006	-0.03	-0.035	-0.042	0.027	-0.051	-0.149	-0.073	0.053	-0.04	0.031	-0.128	-0.019	0.057	0.077	0.016	-0.02	-0.028	-0.11	-0.059	0.011	-0.03	-0.061	-0.145	-0.06	0.031	-0.026	0.013	-0.094
Firmicutes|Clostridia|Clostridiales|Veillonellaceae|Dialister sp.	0.045	0.07	-0.11	0.006	0.046	-0.017	0.031	0.09	0.147	0.091	0.108	0.021	0.05	-0.035	0.125	0.036	-0.025	0.078	0.012	0.02	-0.036	0.042	-0.108	0.007	-0.138	-0.217	-0.108	0.006	-0.017	0.051	0.183	-0.095	-0.059	-0.019	0.075	-0.096	0.014	-0.061	-0.053	-0.064	-0.048	-0.133	-0.071	0.027	0.042	0.066	0.028	0.011	0.049
Bacteroidetes|Bacteroidia|Bacteroidales|Porphyromonadaceae|Parabacteroides sp.	-0.051	0.113	-0.035	0.143	-0.161	0.109	0.065	0.026	0.025	-0.072	0.142	-0.077	0.028	0.083	0.003	-0.064	0.013	0.017	0.075	-0.069	0.071	-0.05	-0.226	-0.038	-0.081	-0.092	0.145	-0.05	-0.054	-0.044	0.062	-0.03	0.038	-0.055	-0.029	0.057	0.006	-0.192	-0.059	0.116	0.019	-0.122	-0.056	-0.248	-0.055	-0.142	0.047	-0.148	0.013
Bacteroidetes|Bacteroidia|Bacteroidales|Porphyromonadaceae|Parabacteroides distasonis	0.034	0.053	0.141	-0.037	-0.175	0.066	0.042	0.053	0.142	0.006	0.266	0.123	-0.019	0.089	0.026	0.049	0.202	-0.001	-0.07	0.012	0.056	0.023	-0.069	-0.057	-0.021	-0.168	-0.042	-0.053	-0.068	-0.096	0.004	-0.054	-0.113	-0.166	-0.019	-0.221	-0.088	-0.028	0.038	0.035	0.026	-0.105	0.041	-0.023	-0.014	-0.054	-0.003	-0.096	0.052
Firmicutes|Clostridia|Clostridiales|Ruminococcaceae|Oscillospira sp.	0.053	0.027	-0.022	0.072	-0.1	-0.026	0.027	-0.028	0.082	-0.113	0.134	-0.179	-0.099	-0.206	-0.235	0.068	0.114	0.013	0.058	-0.014	-0.022	-0.009	-0.048	-0.107	-0.032	-0.086	0.047	0.088	-0.012	0.122	0.113	-0.098	-0.04	0.111	0.012	0.047	0.077	0.026	0.038	0.209	0.06	0.008	0.112	-0.033	0.086	0.031	0.058	-0.074	0.021
Firmicutes|Clostridia|Clostridiales|Ruminococcaceae|Ruminococcus sp.	-0.015	0.068	-0.046	0.049	-0.025	0.049	0.071	0.098	0.05	0.105	0.031	-0.024	0.06	0.008	0.015	0.122	0.064	-0.121	0.03	-0.038	-0.105	0.003	-0.063	0.041	-0.105	-0.063	-0.003	-0.003	-0.036	0.044	0.068	-0.12	-0.014	0.012	0.055	-0.072	-0.096	-0.053	-0.052	0.114	0.036	-0.091	0.019	-0.099	-0.027	0.157	-0.047	-0.035	0.107
Bacteroidetes|Bacteroidia|Bacteroidales|Rikenellaceae|Alistipes onderdonkii	0.046	0.02	-0.029	-0.004	0.009	-0.011	0.032	-0.059	-0.056	-0.131	-0.02	-0.019	0.046	0.007	0.005	-0.05	0.043	-0.054	0.025	0.078	0.089	0.015	-0.125	0.004	-0.011	0.035	0.059	0.048	-0.034	0.073	0.097	0.03	-0.133	-0.007	-0.096	-0.007	-0.095	-0.058	-0.041	0.145	0.134	0.065	0.018	-0.124	-0.119	-0.048	-0.142	-0.066	0.032
Firmicutes|Clostridia|Clostridiales|Lachnospiraceae|Lachnospira sp.	-0.072	0.026	0.232	-0.138	-0.052	-0.088	-0.058	-0.08	0.038	-0.039	0.043	-0.065	0.119	0.047	0.018	0.124	0.084	0.138	0.122	-0.012	0.09	0.152	-0.122	0.105	0.033	-0.028	0.102	-0.125	-0.098	-0.177	0.049	-0.022	-0.036	-0.106	-0.076	-0.267	0.144	-0.08	0.037	-0.004	-0.126	-0.018	-0.008	0.041	0.025	0.094	0.009	-0.057	0.06
Bacteroidetes|Bacteroidia|Bacteroidales|[Odoribacteraceae]|Odoribacter sp.	-0.024	-0.011	0.043	-0.004	-0.02	-0.006	-0.028	-0.069	-0.057	0.004	-0.017	0.03	-0.023	0.043	-0.062	-0.071	0.006	-0.14	-0.008	0.069	-0.061	-0.113	-0.217	-0.051	0.219	0.013	-0.074	-0.155	-0.091	-0.074	0.065	-0.004	-0.247	-0.112	-0.105	0.012	0.079	0.039	-0.328	0.009	-0.011	-0.153	-0.072	-0.268	-0.008	-0.101	0.074	0.037	-0.066
Bacteroidetes|Bacteroidia|Bacteroidales|Rikenellaceae|Alistipes finegoldii	-0.095	-0.069	-0.021	-0.1	0.248	-0.118	0.017	-0.014	0.088	-0.042	0.011	0.039	0.108	-0.088	0.081	0.08	-0.025	-0.078	0.03	0.107	-0.125	0.039	-0.024	0.118	-0.087	-0.126	-0.024	0.14	0.052	0.049	0.319	-0.119	0.073	0.079	0.167	0.006	0.066	-0.013	0.062	0.139	0.065	-0.054	0.043	0.071	0.027	0.242	0.053	0.076	0.116
Proteobacteria|Betaproteobacteria|Burkholderiales|Alcaligenaceae|Sutterella sp.	-0.035	-0.076	0.025	-0.016	0.085	0.104	0.182	0.117	0.079	0.008	0.02	-0.121	-0.076	-0.05	-0.083	0.077	0.037	0.13	-0.01	-0.066	0.093	0.139	-0.101	-0.062	-0.031	-0.004	0.07	-0.097	-0.257	-0.072	-0.037	0.094	0.168	0.056	-0.033	-0.112	0.095	0.158	0.033	-0.06	-0.016	0.022	0.151	0.115	0.221	0.162	0.08	0.08	0.085
Firmicutes|Clostridia|Clostridiales|Veillonellaceae|Megamonas sp.	-0.027	-0.084	0.082	-0.145	0.16	0.006	-0.014	0.092	0.09	0.074	0.091	0.112	0.155	0.025	0.131	0.185	0.089	0.033	0.156	0.157	0.015	0.14	-0.052	0.173	0.003	-0.21	-0.05	0.063	-0.075	0.044	0.195	-0.076	-0.042	-0.027	0.126	-0.124	-0.062	-0.123	0.036	0.035	-0.011	-0.072	-0.033	0.095	0.019	0.217	0.078	0.029	0.108
Bacteroidetes|Bacteroidia|Bacteroidales|Porphyromonadaceae|Porphyromonas sp.	-0.07	-0.045	0.093	-0.091	0.078	0.051	-0.042	0.067	-0.031	0.098	-0.056	0.096	0.112	0.054	0.074	0.15	0.094	0.043	0.158	0.093	0.017	0.117	-0.085	0.183	0.056	-0.164	-0.02	-0.021	-0.132	-0.086	0.124	-0.083	-0.085	-0.106	-0.014	-0.147	-0.088	-0.138	0.042	-0.017	-0.048	-0.142	-0.058	0.044	-0.025	0.113	0.029	0.032	0.027
Firmicutes|Clostridia|Clostridiales|Ruminococcaceae|Ruminococcus bromii	-0.086	-0.014	0.119	-0.124	0.085	0.015	0.005	0.064	0.067	0.09	0.14	0.041	0.118	0.049	0.091	0.151	0.135	0.115	0.104	0.194	-0.021	0.096	-0.114	0.134	0.033	-0.139	-0.031	0.048	-0.125	-0.018	0.108	-0.067	-0.052	-0.038	0.125	-0.155	-0.042	-0.069	0.036	0.015	0.027	-0.048	0	0.06	-0.026	0.175	0.019	-0.01	0.154
Actinobacteria|Actinobacteria|Bifidobacteriales|Bifidobacteriaceae|Bifidobacterium sp.	-0.17	0.045	-0.016	0.061	0.16	0.032	-0.029	0.03	-0.035	-0.014	0.022	-0.178	0.012	0.036	0.168	0.021	0.006	0.153	-0.013	-0.037	0.058	0.075	0.035	0.011	0.034	0.011	-0.065	0.005	0.121	0.011	-0.012	0.028	-0.02	0.11	0.053	-0.097	-0.074	0.013	-0.038	-0.121	-0.019	0.005	0.013	-0.1	-0.049	0.025	-0.008	0.048	-0.056
Bacteroidetes|Bacteroidia|Bacteroidales|Bacteroidaceae|Bacteroides fragilis	-0.086	0.199	-0.083	0.16	-0.108	-0.06	-0.169	-0.261	-0.072	-0.143	0.132	-0.09	-0.161	-0.084	-0.027	-0.128	-0.101	0.015	-0.014	-0.056	-0.072	-0.002	-0.06	-0.037	0.054	-0.111	0.088	0.127	0.103	0.143	0.008	-0.105	-0.018	-0.068	-0.009	0.154	-0.096	0.015	-0.017	-0.071	0.103	-0.21	-0.119	0.027	-0.109	-0.082	-0.001	-0.093	0.021
Bacteroidetes|Bacteroidia|Bacteroidales|Bacteroidaceae|Bacteroides caccae	0.033	0.012	0.089	-0.019	-0.112	-0.115	-0.032	-0.097	-0.065	-0.077	-0.075	0.102	0.111	0.073	-0.016	0.051	0.125	-0.052	0.05	0.001	0.142	0.081	-0.141	-0.02	-0.222	-0.212	0.032	-0.035	-0.08	0.063	0.065	-0.263	-0.061	-0.033	0.036	-0.104	-0.089	-0.169	-0.027	0.043	0.014	-0.076	0	-0.044	-0.06	-0.022	-0.064	-0.073	0.035
Firmicutes|Clostridia|Clostridiales|Lachnospiraceae|Anaerostipes sp.	-0.09	0.106	-0.037	0.063	-0.051	0.055	-0.003	0.065	-0.017	0.077	0.076	0.009	-0.103	0.109	0.064	0.092	0.204	-0.048	0.083	-0.066	-0.031	-0.002	-0.147	-0.028	0.055	-0.165	-0.013	-0.069	-0.003	0.058	0.148	-0.094	-0.127	-0.109	0.078	-0.076	-0.04	-0.054	-0.11	-0.009	-0.08	-0.084	-0.109	-0.125	-0.058	0.057	-0.014	-0.078	-0.025
Proteobacteria|Deltaproteobacteria|Desulfovibrionales|Desulfovibrionaceae|Bilophila sp.	0.127	-0.013	-0.139	-0.123	0.127	0.103	0.265	0.159	0.236	0.036	0.131	-0.127	0.186	-0.026	0.011	0.125	0.093	-0.093	0.071	0.095	0.034	0.032	-0.055	-0.042	-0.089	-0.067	0.042	0.142	-0.129	0.075	0.253	0.135	-0.034	0.024	0.034	0.113	0.035	-0.022	-0.05	0.158	0.192	0.003	0.005	0.02	0.102	0.135	-0.05	-0.066	-0.037
Fusobacteria|Fusobacteriia|Fusobacteriales|Fusobacteriaceae|Fusobacterium sp.	-0.01	-0.099	0.062	-0.157	0.218	-0.011	-0.005	0.043	0.05	0.082	0.093	0.183	0.128	0.003	0.144	0.151	0.036	-0.038	0.049	0.133	-0.034	0.072	0.004	0.15	0.012	-0.199	-0.064	0.144	0.13	0.146	0.226	-0.143	0.004	0.034	0.055	-0.041	-0.044	-0.11	0.069	0.066	0.006	-0.112	-0.044	0.084	-0.064	0.128	0.053	-0.057	0.048
Firmicutes|Clostridia|Clostridiales|Lachnospiraceae|Roseburia inulinivorans	-0.258	0.093	0.113	-0.042	0.163	-0.077	-0.057	-0.087	0.14	0.053	0.124	0.007	0.104	0.018	0.133	0.019	-0.009	0.039	0.052	0.013	0.006	0.067	-0.052	0.087	0.094	-0.233	0.094	-0.022	-0.008	-0.079	0.082	-0.179	-0.135	-0.18	-0.057	-0.152	0.148	0.093	-0.027	-0.064	-0.102	-0.026	0.005	0.069	-0.125	0.085	0.025	-0.11	0.053
Firmicutes|Clostridia|Clostridiales|Ruminococcaceae|Anaerotruncus sp.	0.197	-0.114	0.011	-0.103	-0.024	-0.032	-0.027	0.135	0.08	-0.106	0.118	0.03	0.05	-0.039	-0.078	0.152	0.233	-0.113	0.068	0.09	0.044	0.092	-0.118	-0.055	-0.178	-0.185	-0.033	0.104	0.009	0.065	0.282	-0.078	-0.097	0.018	0.007	0.014	-0.001	-0.122	0.016	0.261	0.017	-0.051	0.03	0.04	0.087	0.204	0.054	-0.03	0.076
Bacteroidetes|Bacteroidia|Bacteroidales|Bacteroidaceae|Bacteroides ovatus	0.082	-0.058	-0.022	-0.131	0.048	-0.019	-0.02	0.036	-0.072	-0.05	-0.096	-0.084	0.07	0.137	0.015	0.245	0.151	0.134	0.089	-0.017	0.026	0.129	-0.002	0.012	0.059	-0.068	0.02	0.018	-0.135	-0.003	0.03	-0.125	-0.227	-0.06	0.049	-0.184	-0.134	-0.169	0.063	-0.025	-0.023	0.049	-0.06	-0.011	0.057	0.085	-0.096	-0.005	0.017
Actinobacteria|Actinobacteria|Bifidobacteriales|Bifidobacteriaceae|Bifidobacterium longum	-0.135	0.098	-0.056	0.103	0.09	0.077	0.018	0.036	0.054	-0.128	0.013	-0.066	0.01	0.044	0.107	-0.101	-0.023	0.13	-0.014	-0.053	0.012	-0.012	-0.062	0.052	-0.098	-0.086	-0.113	0.054	-0.077	-0.084	-0.024	0.022	-0.042	0.028	0.116	-0.123	-0.084	0.047	-0.165	0.01	0.064	-0.101	-0.083	-0.137	-0.147	-0.068	-0.08	-0.178	-0.088
Firmicutes|Clostridia|Clostridiales|Ruminococcaceae|Ruminococcus callidus	0.021	-0.058	0.063	-0.099	0.037	0.039	0.008	0.131	0.059	0	0.102	0.177	0.165	0.151	0.12	0.06	0.097	-0.001	0.099	0.045	0.042	0.155	-0.053	0.052	-0.003	-0.223	-0.055	0.107	-0.067	0.099	0.144	-0.055	-0.14	0.019	0.053	0.004	-0.15	-0.12	-0.132	0.157	-0.05	-0.168	-0.159	0.014	-0.153	0.073	0.05	-0.041	0.039
Firmicutes|Clostridia|Clostridiales|Lachnospiraceae|Clostridium lavalense	0.074	0.027	-0.018	0.083	-0.142	0.065	0.026	-0.099	-0.03	-0.086	-0.033	-0.093	-0.046	-0.152	-0.298	-0.041	-0.027	-0.21	-0.075	-0.129	-0.1	-0.107	-0.108	-0.176	0.063	0.115	0.118	-0.087	-0.026	0.013	0.004	-0.052	0.064	0.017	-0.048	0.092	0.089	0.047	0.125	0.184	0.166	-0.007	0.021	-0.134	0.052	-0.107	0.04	-0.099	-0.078
Firmicutes|Clostridia|Clostridiales|Lachnospiraceae|[Ruminococcus] torques	0.047	-0.028	-0.131	0.032	0.038	0.055	-0.006	-0.01	0.039	-0.034	0.014	-0.051	0.075	-0.148	-0.085	0.001	0.043	-0.078	0.049	0.074	-0.136	-0.121	-0.184	-0.025	0.002	-0.024	0.07	0.156	-0.017	0.014	0.11	0.091	-0.067	0.047	0.034	0.063	-0.039	0.096	-0.016	0.078	0.097	-0.093	0.022	-0.072	-0.053	0.065	-0.035	-0.083	0.194
Proteobacteria|Gammaproteobacteria|Enterobacteriales|Enterobacteriaceae|Klebsiella sp.	0.055	-0.12	0.075	-0.18	0.132	0.031	-0.09	0.087	0.07	0.008	0.044	0.131	0.156	0	0.111	0.212	0.109	-0.003	0.139	0.145	0.021	0.122	0.023	0.152	0.048	-0.197	-0.067	0.034	-0.145	0.062	0.134	-0.156	-0.06	-0.064	0.14	-0.121	-0.057	-0.138	0.074	0.043	-0.006	-0.012	-0.045	0.133	0.02	0.199	0.061	0.047	0.083
Firmicutes|Clostridia|Clostridiales|Lachnospiraceae|Blautia sp.	-0.245	0.284	-0.207	0.191	0.016	-0.007	0.104	-0.097	0.142	-0.003	0.093	-0.133	-0.05	-0.049	-0.137	-0.111	-0.103	-0.003	-0.215	-0.205	-0.157	-0.148	-0.092	-0.118	-0.064	-0.137	-0.033	0.024	0.068	0.033	0.126	-0.065	-0.069	0.085	-0.012	0.152	-0.172	-0.085	-0.023	-0.096	-0.017	-0.041	-0.11	-0.118	0.005	-0.076	-0.008	-0.107	-0.084
Actinobacteria|Actinobacteria|Bifidobacteriales|Bifidobacteriaceae|Bifidobacterium bifidum	-0.118	-0.054	0.136	-0.088	0.094	0.026	-0.004	0.073	0.055	0.056	0.122	0.11	0.143	0.087	0.265	0.076	0.034	0.103	0.226	0.085	0.101	0.115	0.018	0.263	-0.03	-0.167	-0.036	0.019	-0.003	-0.028	0.11	-0.104	-0.002	-0.001	0.123	-0.058	-0.056	-0.073	0.022	0.038	0.056	-0.08	-0.019	0.093	-0.043	0.142	0.069	0.026	0.056
Actinobacteria|Coriobacteriia|Coriobacteriales|Coriobacteriaceae|Collinsella aerofaciens	-0.076	0.011	-0.009	0.025	0.043	-0.118	-0.028	0.002	0	-0.051	-0.014	0.094	-0.002	0.071	0.116	0.158	0.182	0.001	0.057	0.106	0.01	0.051	0.086	0.063	-0.035	0.088	-0.009	0.121	0.109	0.202	0.052	0.021	0.03	0.09	0.037	0.025	-0.022	0.08	0.08	-0.038	0.027	-0.042	0.021	-0.002	0.033	0.069	-0.148	-0.105	-0.012
Firmicutes|Clostridia|Clostridiales|Lachnospiraceae|Blautia obeum	0.024	-0.113	0.173	-0.184	0.044	0.122	-0.07	0.074	-0.039	0.01	0.075	0.009	0.176	0.202	0.273	0.131	0.075	0.108	0.309	0.122	0.169	0.082	-0.048	0.122	-0.048	-0.036	0.062	0.111	0.083	-0.044	0.089	-0.13	-0.135	0.064	0.077	-0.158	0.162	-0.038	-0.034	-0.083	-0.135	-0.015	0.043	0.016	0.014	0.112	0.01	0.113	0.03
Firmicutes|Clostridia|Clostridiales|Lachnospiraceae|Dorea longicatena	-0.096	-0.04	0.118	-0.104	0.054	-0.057	0.067	-0.001	0.248	0.134	0.194	0.051	-0.003	0.11	0.123	0.075	0.071	-0.056	0.101	0.085	0.088	0.12	0.073	0.067	0.011	-0.116	0.045	0.053	0.08	0.108	0.131	-0.059	-0.011	0.044	0.145	0.122	0.04	-0.01	0.115	-0.07	-0.011	-0.034	0.076	0.128	0.11	0.146	0.023	0.058	0.074
Firmicutes|Clostridia|Clostridiales|[Tissierellaceae]|Parvimonas sp.	0.073	-0.163	0.186	-0.169	0.021	0.001	-0.078	0.046	-0.038	0.106	0.148	0.149	0.179	0.155	0.121	0.117	0.148	-0.154	0.096	0.152	0.083	0.119	-0.053	0.144	0.016	-0.137	0.126	0.188	0.225	0.225	0.196	0.004	-0.056	-0.03	0.09	-0.052	-0.087	-0.036	0.039	0.115	0.141	-0.108	0.009	-0.007	-0.011	0.13	0.083	-0.057	0.07
Firmicutes|Clostridia|Clostridiales|Clostridiaceae|Clostridium sp.	0.065	0.014	-0.022	-0.042	-0.035	0.109	0.06	0.005	0.004	-0.013	0.088	-0.069	0.075	0.093	0.087	0.091	0.123	0.108	0.102	0.057	0.135	0.126	-0.078	-0.04	0.007	-0.087	-0.071	0.012	-0.012	0.013	0.067	0.054	-0.169	-0.036	-0.11	-0.048	-0.145	-0.046	-0.09	0.052	0.086	0.092	-0.005	-0.078	0.037	0	-0.053	-0.071	0.023
Firmicutes|Clostridia|Clostridiales|Lachnospiraceae|Dorea sp.	-0.07	-0.052	0.041	-0.092	0.146	0.047	0.029	0.094	0.129	0.089	0.097	0.131	0.122	-0.019	0.02	0.134	0.009	-0.079	0.106	0.063	-0.041	0.07	0.013	0.138	-0.023	-0.172	-0.008	0.117	-0.036	0.067	0.184	-0.048	0.011	-0.022	0.135	-0.016	-0.05	-0.133	-0.039	0.048	-0.038	-0.158	-0.136	-0.03	0.016	0.074	0.069	-0.035	0.047
Firmicutes|Clostridia|Clostridiales|Lachnospiraceae|Coprococcus sp.	0.039	-0.092	0.072	-0.192	0.118	0.053	0.034	0.177	0.105	0.068	0.114	0.118	0.239	0.095	0.188	0.239	0.133	0.052	0.158	0.158	0.025	0.15	-0.039	0.216	0.066	-0.267	-0.059	0.058	-0.125	0.056	0.163	0.019	-0.075	0.04	0.172	-0.127	-0.092	-0.073	0.053	0.031	0.015	-0.065	-0.079	0.107	0.043	0.212	0.079	0.05	0.125
Firmicutes|Clostridia|Clostridiales|Lachnospiraceae|Clostridium symbiosum	0.12	-0.001	-0.022	0.061	-0.11	-0.068	-0.22	-0.179	-0.193	-0.063	-0.12	0.032	0.017	-0.113	-0.039	0.012	0.054	-0.088	-0.024	0.111	-0.027	0.03	0.045	0.075	0.039	-0.132	-0.096	-0.024	-0.001	0.004	-0.024	0.02	-0.026	-0.057	-0.139	-0.119	-0.22	0.009	0.054	-0.035	0.003	-0.118	-0.102	-0.052	0.016	0	0.07	0	-0.035
Firmicutes|Clostridia|Clostridiales|Clostridiaceae|SMB53 sp.	-0.038	-0.005	0.052	-0.044	0.042	0.082	-0.028	0.12	0.072	0.074	0.114	0.045	0.123	-0.072	0.076	0.093	0.037	-0.004	0.032	0.052	-0.064	0.047	-0.071	0.093	-0.053	-0.27	-0.124	-0.029	-0.133	0	0.074	-0.059	0.015	0.007	0.137	-0.153	-0.101	-0.097	-0.061	0.02	-0.105	-0.128	-0.081	0.024	-0.073	0.143	0.042	-0.005	0.02
Firmicutes|Clostridia|Clostridiales|Lachnospiraceae|Clostridium hathewayi	0.115	-0.001	-0.022	-0.019	-0.03	0.027	-0.145	-0.063	-0.137	-0.129	-0.068	0.061	0.075	-0.049	0.025	0.128	0.052	0.108	0.174	0.172	0.092	0.091	-0.103	0.098	-0.171	-0.059	-0.025	0.115	-0.038	0.098	0.057	0.027	0.089	0.042	0.033	0.001	-0.147	-0.126	0.221	0.08	0.172	0.008	0.102	0.085	0.084	0.088	-0.038	0.042	0.12
Firmicutes|Clostridia|Clostridiales|Peptostreptococcaceae|Peptostreptococcus sp.	-0.067	0.006	0.082	-0.089	0.101	0.014	0.007	0.079	0.012	-0.009	0.127	0.091	0.114	-0.032	0.184	0.104	0.007	-0.03	0.115	0.129	-0.094	0.02	0.018	0.137	0.017	-0.182	0.004	0.115	0.063	0.075	0.29	-0.052	-0.027	0.016	0.072	-0.061	-0.08	-0.037	0.014	0.034	0.079	-0.037	0.032	0.007	-0.054	0.119	0.109	0.117	0.046
Firmicutes|Clostridia|Clostridiales|Lachnospiraceae|[Ruminococcus] sp.	-0.121	0.092	0.024	0.076	-0.062	0.106	0.098	0.028	0.1	0.048	0.116	-0.049	0.028	-0.04	0.052	-0.062	-0.07	0.086	-0.045	-0.018	-0.143	0.037	-0.08	0.014	-0.039	-0.122	-0.148	-0.092	-0.198	-0.148	-0.005	-0.074	0.054	-0.055	0.081	-0.117	-0.15	-0.141	-0.03	0.008	-0.043	-0.136	0.005	0.001	-0.131	0.029	-0.016	-0.059	0.023
Firmicutes|Erysipelotrichi|Erysipelotrichales|Erysipelotrichaceae|Holdemania sp.	-0.123	0.002	-0.009	-0.032	0.15	0.055	0.013	0.053	0.14	0.104	0.145	0.183	0.211	0.095	0.312	0.05	0.058	0.098	0.153	0.137	-0.062	0.001	0.006	0.169	-0.055	-0.163	0.031	0.09	0.038	0.154	0.3	0.001	0.044	0.234	0.15	0.088	-0.038	0.039	-0.069	0.024	0.003	-0.085	0	0.009	-0.106	0.134	0.1	0.095	0.087
Firmicutes|Clostridia|Clostridiales|Lachnospiraceae|Clostridium aldenense	-0.033	0.146	-0.078	0.161	-0.097	0.118	-0.087	-0.072	-0.072	0.014	-0.071	-0.041	-0.014	0.057	0.017	-0.161	-0.098	-0.079	0.015	-0.058	-0.111	-0.182	-0.123	-0.055	-0.076	0.071	0.006	-0.164	0.026	-0.262	-0.116	0.033	0.051	-0.053	-0.177	-0.017	-0.117	0.037	0.005	-0.07	-0.062	-0.084	0.044	-0.32	-0.019	-0.264	-0.125	-0.072	-0.059
Firmicutes|Clostridia|Clostridiales|Lachnospiraceae|Coprococcus eutactus	-0.076	0.066	0.085	-0.07	0.068	-0.049	0.042	-0.006	0.052	0.023	0.057	0.075	0.108	-0.052	0.032	0.053	-0.036	-0.02	-0.013	-0.007	0.027	0.033	-0.007	-0.024	0.093	-0.23	-0.026	0.089	0.01	0.058	0.133	-0.048	-0.024	0.056	0.056	0.04	0.033	-0.001	0.05	-0.02	0.078	0.023	0.027	0.059	0.105	0.112	0.068	0.118	0.111
Firmicutes|Bacilli|Lactobacillales|Streptococcaceae|Streptococcus sp.	0.003	-0.027	0.054	-0.07	0.121	-0.004	0.089	0.116	0.07	0.037	0.113	0.096	0.217	-0.028	0.076	0.189	0.089	-0.039	0.042	0.111	0.012	0.068	-0.055	0.05	0.025	-0.237	-0.086	-0.001	-0.125	-0.016	0.177	-0.039	0.05	-0.042	0.086	-0.139	-0.032	-0.107	0.069	0.111	0.13	0.02	0.073	0.008	0.095	0.185	0.095	0.011	-0.003
Firmicutes|Clostridia|Clostridiales|Ruminococcaceae|Butyricicoccus pullicaecorum	0.036	-0.041	0.022	-0.085	0.024	0.086	0.04	0.155	0.057	0.043	0.037	0.052	0.09	-0.029	0.068	0.105	0.033	0.054	0.148	0.135	-0.019	0.039	-0.142	0.063	-0.033	-0.146	-0.213	-0.07	-0.097	0.052	0.098	-0.215	-0.207	-0.051	0	-0.228	-0.111	-0.189	-0.049	0.06	-0.069	-0.133	-0.033	0.015	-0.067	0.119	0.032	-0.017	-0.017
Firmicutes|Clostridia|Clostridiales|Lachnospiraceae|Dorea formicigenerans	0.024	-0.138	0.054	-0.106	0.077	0.058	0.027	0.084	0.068	0.037	0.088	0.112	0.152	0.058	0.115	0.125	0.183	0.043	0.068	0.144	0.081	0.137	-0.062	0.137	0.042	-0.208	-0.036	-0.007	-0.048	0.086	0.158	-0.083	-0.086	0.02	0.16	-0.03	-0.021	-0.013	-0.077	0.225	0.062	0.002	0.043	0.03	0.001	0.196	0.124	0.024	0.01
Firmicutes|Clostridia|Clostridiales|Ruminococcaceae|Faecalibacterium sp.	-0.014	-0.032	0.006	-0.062	0.041	0.137	0.004	0.134	0.115	0.042	0.06	0.116	0.177	0.016	0.107	0.159	0.109	0.122	0.128	0.09	0.013	0.119	-0.144	0.131	-0.001	-0.159	-0.137	-0.033	-0.148	0.051	0.131	-0.107	-0.075	0.035	0.093	-0.144	-0.084	-0.122	-0.098	0.045	-0.077	-0.127	-0.061	0.046	-0.039	0.151	0.026	0.003	0.068
Bacteroidetes|Bacteroidia|Bacteroidales|[Paraprevotellaceae]|Paraprevotella sp.	-0.038	0.097	-0.001	0.043	-0.059	0.13	0.058	0.126	0.142	0.079	0.177	0.073	0.033	-0.005	0.06	-0.008	0.025	0.037	0.089	0.049	-0.042	0.018	-0.01	-0.007	0.016	-0.123	-0.003	0.128	-0.027	0.018	0.07	-0.094	0.033	-0.019	0.032	-0.012	-0.068	-0.013	-0.088	-0.037	-0.115	-0.143	-0.106	0.06	-0.096	0.049	-0.099	-0.125	0.15
Bacteroidetes|Bacteroidia|Bacteroidales|Rikenellaceae|Alistipes putredinis	-0.08	0.177	-0.142	0.227	-0.115	-0.11	0.022	-0.099	0.007	-0.039	0.067	-0.075	-0.202	-0.09	0.02	-0.22	-0.15	0.094	-0.171	-0.159	-0.166	-0.075	-0.034	-0.098	-0.027	0.027	-0.025	-0.072	0.09	0.005	0.056	-0.006	-0.038	0.101	0.074	0.048	0.22	0.203	-0.251	-0.023	-0.021	-0.115	-0.022	-0.104	-0.154	-0.126	0.085	0.014	0.103
Proteobacteria|Gammaproteobacteria|Pasteurellales|Pasteurellaceae|Haemophilus parainfluenzae	0.076	-0.051	0.08	-0.134	0.047	0.015	-0.105	0.12	0.028	0.006	0.009	0.075	0.09	0.023	0.046	0.104	0.044	0.055	0.154	0.16	0.002	0.08	-0.043	0.085	0.029	-0.128	-0.028	0.041	-0.188	-0.038	0.007	-0.092	-0.066	-0.076	0.204	-0.107	0.021	-0.134	0.075	0.067	-0.024	0.016	-0.049	0.119	-0.013	0.154	0.044	0.051	0.113
Firmicutes|Clostridia|Clostridiales|Veillonellaceae|Phascolarctobacterium sp.	0.062	0.068	-0.093	-0.053	0.14	-0.084	0.1	-0.017	0.159	-0.011	-0.063	-0.13	0.065	-0.115	-0.076	-0.084	-0.157	-0.042	-0.144	0.092	-0.086	-0.116	-0.113	-0.157	-0.092	-0.066	0.041	0.064	-0.006	0.002	0.122	0.037	0.02	0.083	0.079	-0.042	0.016	0.002	0.009	-0.141	0.074	-0.026	0.041	-0.066	0.14	-0.05	-0.011	0.012	0.012
Firmicutes|Clostridia|Clostridiales|Veillonellaceae|Veillonella dispar	-0.03	0.009	0.004	-0.034	0.043	-0.077	-0.081	-0.012	-0.128	-0.025	-0.133	-0.111	0.008	-0.051	-0.007	0.03	0.077	-0.018	0.083	0.086	0.053	0.015	-0.011	0.067	0.054	-0.096	-0.084	-0.01	-0.139	-0.02	-0.112	-0.065	-0.113	-0.035	0.16	0.054	-0.058	-0.083	-0.018	0.052	0.016	0.188	-0.041	0.089	-0.043	0.144	-0.031	0.044	-0.06
Firmicutes|Clostridia|Clostridiales|Lachnospiraceae|Roseburia sp.	-0.092	-0.025	0.085	-0.11	0.132	0.089	-0.047	0.071	0.108	0.057	0.184	0.11	0.241	0.077	0.157	0.099	0.009	0.207	0.139	0.112	0.06	0.119	-0.117	0.142	0.013	-0.21	-0.044	0.092	-0.096	-0.044	0.158	-0.026	-0.037	-0.008	0.032	-0.035	-0.029	-0.148	-0.057	-0.123	-0.134	-0.01	-0.008	0.109	-0.017	0.187	0.018	-0.065	0.166
Firmicutes|Clostridia|Clostridiales|Veillonellaceae|Veillonella parvula	-0.115	0.024	0.003	-0.002	0.075	0.09	0.035	0.161	0.034	0.043	0.099	0.056	0.155	0.026	0.178	0.054	0.05	0.131	0.125	0.125	0.006	-0.006	-0.167	0.219	0.034	-0.183	-0.143	0.048	-0.12	-0.095	0.066	-0.09	-0.073	-0.02	0.125	-0.141	-0.135	-0.073	-0.093	-0.029	-0.078	-0.025	-0.076	0.009	-0.063	0.069	-0.074	-0.044	0.096
Firmicutes|Clostridia|Clostridiales|Lachnospiraceae|[Ruminococcus] gnavus	-0.066	0.016	-0.055	0.07	0.073	-0.023	-0.05	0.009	0.202	0.012	0.135	0.05	-0.071	-0.014	0.056	-0.153	-0.13	0.036	0.134	0.055	-0.035	-0.027	-0.05	0.096	-0.055	0.001	0.017	-0.076	-0.073	-0.019	-0.082	-0.136	-0.062	-0.073	0.07	0.033	-0.117	-0.007	-0.026	-0.059	-0.03	-0.143	-0.108	-0.025	-0.061	-0.054	0.022	-0.096	0.13
Firmicutes|Clostridia|Clostridiales|Lachnospiraceae|Clostridium colinum	-0.065	0.101	0.072	-0.039	-0.056	0.078	-0.024	0.12	0.055	-0.177	-0.05	0.035	-0.017	0.143	-0.003	0.007	0.109	-0.004	0.049	0.007	0.024	0.026	-0.271	-0.025	0	-0.045	0.076	-0.103	-0.178	-0.111	0.005	-0.08	-0.111	-0.057	0.052	-0.184	0.036	0.037	-0.064	0.077	-0.083	-0.119	-0.14	-0.024	0.044	-0.067	-0.07	-0.112	-0.065
Firmicutes|Clostridia|Clostridiales|Lachnospiraceae|Ruminococcus lactaris	-0.073	-0.042	0.104	-0.092	0.116	-0.024	0	0.078	0.064	0.068	0.095	0.053	0.101	-0.008	0.081	0.071	0.001	0.07	0.094	0.199	-0.05	0.083	-0.113	0.105	-0.015	-0.111	0.056	0.115	-0.052	0.002	0.114	0.035	-0.017	0.021	0.22	-0.034	0.056	-0.01	0.008	-0.001	-0.013	-0.001	-0.01	0.075	0.016	0.142	0.108	0.03	0.18
Firmicutes|Bacilli|Turicibacterales|Turicibacteraceae|Turicibacter sp.	-0.1	0	0.118	-0.081	0.103	-0.12	-0.045	0.021	0.054	-0.002	0.063	0.045	0.102	0.004	0.123	0.09	-0.003	0.038	0.047	0.179	-0.091	0.04	-0.111	0.087	-0.025	-0.141	0.033	0.099	-0.073	-0.02	0.079	-0.005	-0.015	0.018	0.19	-0.037	0.093	0.058	-0.018	0.019	0.012	0.064	0.005	0.084	0.023	0.205	0.051	0.032	0.123
Firmicutes|Erysipelotrichi|Erysipelotrichales|Erysipelotrichaceae|[Eubacterium] dolichum	-0.056	-0.033	0.113	-0.088	0.086	-0.054	-0.035	0.081	0.061	0.053	0.081	0.086	0.116	0.001	0.099	0.097	0.025	0.088	0.112	0.197	-0.026	0.103	-0.083	0.144	-0.014	-0.152	-0.005	0.095	-0.062	-0.01	0.119	-0.015	0.005	0.002	0.176	-0.078	0.001	-0.053	0.038	-0.032	-0.042	-0.021	-0.025	0.104	-0.006	0.187	0.032	0.027	0.184
Firmicutes|Bacilli|Lactobacillales|Carnobacteriaceae|Granulicatella sp.	-0.042	-0.034	0.148	-0.073	0.024	-0.041	-0.059	0.03	0.066	0.007	0.119	0.156	0.111	0.086	0.116	0.089	0.118	0.096	0.122	0.198	0.059	0.165	-0.133	0.078	-0.01	-0.241	-0.021	0.063	-0.044	0.008	0.118	-0.099	-0.061	-0.091	0.107	-0.113	-0.059	-0.042	-0.005	-0.008	-0.035	-0.098	-0.049	0.033	-0.012	0.152	0.028	-0.043	0.129
Firmicutes|Bacilli|Lactobacillales|Lactobacillaceae|Lactobacillus plantarum	-0.113	0.007	0.095	-0.041	0.095	-0.065	-0.013	0.074	0.094	0.034	0.096	0.109	0.144	0.034	0.158	0.047	-0.028	0.135	0.101	0.144	-0.04	0.128	-0.036	0.13	-0.044	-0.178	-0.065	0.135	-0.031	0.003	0.131	-0.026	0.038	0.049	0.17	-0.017	-0.036	-0.083	0.034	-0.048	-0.071	-0.07	-0.057	0.126	-0.059	0.159	0.014	0.016	0.182
Actinobacteria|Coriobacteriia|Coriobacteriales|Coriobacteriaceae|Eggerthella lenta	-0.064	-0.042	0.126	-0.122	0.128	-0.049	-0.022	0.064	0.016	-0.002	0.098	0.095	0.108	-0.051	0.128	0.114	0.046	0.146	0.169	0.28	-0.041	0.095	0.012	0.146	0.004	-0.104	0.047	0.157	-0.026	0.07	0.141	-0.004	0.028	0.049	0.171	-0.062	-0.017	-0.027	0.041	-0.012	0.018	0.011	0.057	0.12	-0.005	0.195	0.101	0.092	0.184
Firmicutes|Clostridia|Clostridiales|Lachnospiraceae|Blautia producta	-0.063	0.028	0.086	-0.004	-0.021	-0.046	-0.032	0.077	0.054	0.035	0.098	0.08	0.118	-0.101	0.043	0.014	-0.041	0.043	0.02	0.117	-0.095	0.027	-0.085	0.069	-0.031	-0.116	-0.086	0	-0.154	0.008	0.002	-0.037	0.03	0.024	0.245	-0.05	0.003	-0.053	-0.032	0.041	-0.027	0.002	-0.042	0.113	-0.065	0.137	0.081	0.098	0.178
Firmicutes|Clostridia|Clostridiales|Lachnospiraceae|Clostridium clostridioforme	-0.103	0.018	0.11	-0.019	0.006	-0.002	0.007	0.117	0.086	0.074	0.137	0.063	0.143	-0.065	0.077	0.029	-0.012	0.077	0.048	0.142	-0.067	0.054	-0.125	0.097	-0.065	-0.159	-0.071	0.03	-0.111	-0.029	0.036	-0.015	0.03	0.056	0.216	-0.088	-0.002	-0.025	-0.075	-0.006	-0.074	-0.031	-0.01	0.068	-0.082	0.157	0.043	0.059	0.192
Bacteroidetes|Bacteroidia|Bacteroidales|Prevotellaceae|Prevotella copri	0.002	-0.045	0.065	-0.048	0.09	-0.112	-0.002	-0.016	0.105	0.062	0.007	0.211	0.079	0	0.002	0.013	-0.014	0.057	-0.037	0.031	0.09	0.057	0.123	-0.063	-0.056	-0.172	-0.07	-0.004	-0.079	0.011	0.03	0.038	0.035	0.019	0.05	0.017	-0.022	-0.094	0.005	-0.165	-0.108	0.026	0.014	0.07	0.15	0.17	0.04	0.096	0.011
Bacteroidetes|Bacteroidia|Bacteroidales|Bacteroidaceae|Bacteroides plebeius	-0.085	-0.078	-0.114	0.067	0.118	0.147	0.251	0.39	0.331	0.21	0.199	0.063	0.028	0.09	0.068	0.07	0.03	0.062	0.076	-0.061	-0.09	-0.056	-0.031	0.076	0.016	-0.111	-0.067	-0.03	-0.087	-0.031	0.113	-0.088	0.066	0.088	0.138	0.068	0.182	0.125	-0.152	-0.094	-0.199	-0.112	-0.035	0.005	-0.051	0.067	-0.003	0.097	0.064
Firmicutes|Erysipelotrichi|Erysipelotrichales|Erysipelotrichaceae|Coprobacillus cateniformis	-0.023	0.021	0.076	-0.021	-0.003	-0.134	0	-0.01	0.002	0.005	-0.065	0.037	0.031	-0.016	0.022	0	-0.036	-0.075	-0.041	0.022	0.014	0.137	-0.054	0	-0.097	-0.278	-0.046	0.07	0.083	0.147	0.059	-0.015	0.005	0.032	0.064	-0.064	-0.06	0.027	-0.025	0.053	0.069	0.006	0.022	0.068	0.063	0.172	0.086	0.069	0.056
Bacteroidetes|Bacteroidia|Bacteroidales|Rikenellaceae|Alistipes indistinctus	-0.091	-0.029	0.051	0.008	0.108	-0.022	0.016	0.116	0.117	-0.033	-0.04	-0.023	0.149	0.048	0.083	0.074	0.064	0.035	0.104	0.056	0.012	0.075	-0.112	0.039	-0.098	-0.024	-0.027	0.105	-0.014	0.009	0.144	-0.032	-0.06	0.118	0.102	-0.038	0.082	0.011	-0.037	0.13	-0.018	-0.039	-0.002	0.03	0.149	0.217	0.171	0.136	0.055
Verrucomicrobia|Verrucomicrobiae|Verrucomicrobiales|Verrucomicrobiaceae|Akkermansia muciniphila	-0.052	0.118	0.024	0.015	0.019	-0.036	-0.108	-0.066	-0.01	-0.054	-0.037	0.145	-0.067	0.143	0.147	-0.075	-0.001	-0.049	0.091	0.043	-0.021	0.049	-0.113	-0.015	0.057	-0.121	-0.013	-0.014	0.02	0.049	0.059	-0.003	-0.182	-0.09	0.046	-0.126	-0.099	-0.122	-0.219	-0.039	-0.008	-0.123	-0.079	-0.129	0.035	0.047	0.071	0.012	0.016
Firmicutes|Clostridia|Clostridiales|Lachnospiraceae|Coprococcus catus	-0.038	-0.053	0.107	-0.037	-0.001	-0.054	-0.027	0.024	0.021	-0.098	-0.007	0.073	0.093	0.129	0.136	0.068	0.082	-0.085	-0.032	-0.013	-0.013	-0.042	0.017	-0.047	0.141	-0.186	-0.015	0.094	0.117	0.158	0.096	-0.04	-0.05	0.183	0.218	0.02	0.009	0.217	-0.086	-0.042	-0.037	0.124	-0.03	-0.005	0.086	0.208	-0.019	0.141	0.033
Bacteroidetes|Bacteroidia|Bacteroidales|Prevotellaceae|Prevotella sp.	-0.057	-0.05	0.056	-0.107	0.17	-0.069	0.004	0.103	0.127	0.07	0.056	0.107	0.144	0.069	0.178	0.123	0.032	0	0.123	0.131	-0.024	0.105	-0.055	0.182	-0.036	-0.192	-0.014	0.104	-0.046	0.054	0.168	-0.028	-0.049	0.013	0.152	-0.079	0.006	-0.031	-0.032	-0.006	-0.029	-0.016	-0.049	0.103	0.031	0.259	0.062	0.055	0.141
Bacteroidetes|Bacteroidia|Bacteroidales|Prevotellaceae|Prevotella stercorea	-0.019	-0.094	0.091	-0.154	0.166	-0.052	0.03	0.108	0.124	0.117	0.061	0.162	0.162	0.036	0.137	0.151	0.06	0.042	0.164	0.189	0.027	0.15	-0.061	0.201	-0.03	-0.201	-0.052	0.094	-0.071	0.04	0.17	-0.069	-0.057	0.013	0.143	-0.09	-0.042	-0.098	0.004	-0.02	-0.056	-0.078	-0.068	0.118	0.028	0.241	0.059	0.054	0.136
Proteobacteria|Gammaproteobacteria|Aeromonadales|Succinivibrionaceae|Succinivibrio sp.	-0.032	-0.064	0.074	-0.125	0.142	-0.022	0.032	0.135	0.098	0.121	0.043	0.148	0.168	0.044	0.149	0.129	0.05	0.035	0.153	0.173	0.006	0.135	-0.028	0.198	-0.014	-0.173	-0.023	0.061	-0.05	0.037	0.151	-0.033	-0.044	-0.006	0.136	-0.098	-0.035	-0.07	-0.013	-0.002	-0.03	-0.056	-0.052	0.124	0.016	0.232	0.067	0.061	0.137
Euryarchaeota|Methanobacteria|Methanobacteriales|Methanobacteriaceae|Methanobrevibacter sp.	-0.012	-0.01	0.008	-0.059	0.052	-0.029	0.001	0.134	0.093	0.083	0.03	0.073	0.078	0.059	0.105	0.135	0.08	0.001	0.156	0.083	-0.02	0.073	-0.158	0.074	-0.071	-0.136	-0.046	0.008	-0.069	0.039	0.112	-0.058	-0.129	-0.082	0.172	-0.067	0.016	-0.164	-0.026	0.074	-0.059	-0.043	-0.103	0.05	-0.058	0.188	-0.025	-0.003	0.112
Firmicutes|Erysipelotrichi|Erysipelotrichales|Erysipelotrichaceae|[Eubacterium] biforme	-0.144	-0.009	0.125	-0.097	0.087	-0.022	0.155	0.059	0.145	0.045	0.088	0.194	0.159	0.118	0.169	0.115	0.072	0.129	0.106	0.098	0.01	0.161	0.044	0.182	0.066	-0.099	-0.046	0.086	-0.052	0.07	0.121	-0.008	0.011	0.128	0.139	0.065	0.014	-0.024	-0.014	0.022	0.024	-0.08	-0.05	0.163	-0.018	0.167	0.069	0.112	0.136
Bacteroidetes|Bacteroidia|Bacteroidales|[Odoribacteraceae]|Butyricimonas sp.	0.028	-0.112	0.085	-0.132	0.148	-0.083	0.003	0.081	0.127	0.101	0.041	0.152	0.177	0.035	0.141	0.153	0.051	0.039	0.158	0.196	0.03	0.162	-0.012	0.228	-0.051	-0.207	-0.034	0.11	-0.036	0.082	0.176	-0.057	-0.024	0.045	0.154	-0.051	-0.042	-0.097	-0.022	0.018	-0.024	-0.113	-0.086	0.091	0.018	0.259	0.065	0.025	0.125
Proteobacteria|Deltaproteobacteria|Desulfovibrionales|Desulfovibrionaceae|Desulfovibrio sp.	0.002	-0.061	0.068	-0.122	0.117	-0.035	0.029	0.136	0.131	0.117	0.088	0.124	0.142	0.061	0.168	0.127	0.047	0.061	0.147	0.161	0.003	0.129	-0.065	0.167	-0.031	-0.191	-0.049	0.075	-0.043	0.047	0.168	-0.031	-0.068	-0.019	0.177	-0.089	-0.007	-0.11	-0.011	0.01	-0.029	-0.043	-0.056	0.101	0.008	0.221	0.054	0.048	0.145
Firmicutes|Clostridia|Clostridiales|Ruminococcaceae|Ruminococcus flavefaciens	-0.053	-0.055	0.051	-0.112	0.178	-0.034	-0.029	0.086	0.069	0.057	0.029	0.145	0.128	0.02	0.186	0.118	0.03	0.091	0.207	0.212	-0.004	0.123	-0.035	0.23	0.013	-0.169	0.003	0.095	-0.046	0.07	0.191	0.007	-0.04	0.039	0.134	-0.091	-0.043	-0.06	-0.03	-0.044	-0.057	-0.103	-0.06	0.078	-0.008	0.202	0.121	0.1	0.153
Firmicutes|Clostridia|Clostridiales|Ruminococcaceae|Ruminococcus albus	-0.008	-0.085	0.088	-0.143	0.141	-0.024	0.002	0.125	0.103	0.085	0.036	0.132	0.167	0.053	0.146	0.153	0.071	0.057	0.166	0.167	0.032	0.156	-0.058	0.192	-0.022	-0.2	-0.034	0.063	-0.079	0.024	0.157	-0.022	-0.046	0.002	0.147	-0.105	-0.024	-0.09	0.005	0.002	-0.066	-0.071	-0.073	0.105	0.033	0.233	0.083	0.063	0.127
Firmicutes|Erysipelotrichi|Erysipelotrichales|Erysipelotrichaceae|Catenibacterium sp.	-0.155	0.025	0.082	-0.016	0.108	-0.117	0.021	-0.034	0.038	0.085	-0.004	0.127	0.137	-0.026	0.016	0.024	-0.032	-0.053	-0.053	0.093	-0.061	0.02	-0.006	0.028	-0.033	-0.071	-0.066	0.022	-0.049	-0.02	0.087	-0.044	-0.059	-0.07	0.001	-0.033	-0.081	-0.173	-0.078	-0.066	-0.012	-0.084	-0.02	0.016	0.038	0.111	0.086	0.019	0.014
Proteobacteria|Gammaproteobacteria|Enterobacteriales|Enterobacteriaceae|Citrobacter sp.	-0.01	-0.049	0.062	-0.106	0.107	-0.025	0.034	0.092	0.085	0.091	0.032	0.135	0.133	0.015	0.116	0.115	0.02	0.011	0.128	0.131	-0.017	0.112	-0.058	0.144	-0.052	-0.16	-0.072	0.027	-0.057	0.007	0.126	-0.054	-0.054	-0.026	0.129	-0.08	-0.025	-0.087	-0.028	0.001	-0.023	-0.042	-0.033	0.072	0.017	0.198	0.063	0.049	0.127
Firmicutes|Clostridia|Clostridiales|Eubacteriaceae|Pseudoramibacter_Eubacterium sp.	-0.051	-0.09	0.063	-0.06	0.178	-0.022	0.035	0.131	0.142	0.099	0.072	0.142	0.203	0.09	0.191	0.141	0.053	0.072	0.134	0.138	0.011	0.175	-0.03	0.155	-0.095	-0.174	-0.091	0.107	-0.049	0.015	0.181	-0.004	0.004	0.065	0.113	-0.064	-0.033	-0.077	0.041	-0.003	-0.013	-0.094	-0.057	0.132	0.03	0.251	0.044	0.055	0.131
Proteobacteria|Betaproteobacteria|Burkholderiales|Oxalobacteraceae|Oxalobacter formigenes	-0.059	0.016	0.12	-0.102	0.081	-0.086	-0.009	0.095	0.064	0.038	0.047	0.115	0.164	0.023	0.168	0.124	0.051	-0.011	0.102	0.128	-0.022	0.086	0.007	0.149	-0.039	-0.197	-0.042	0.062	-0.006	0.068	0.155	-0.076	-0.047	0.059	0.145	-0.052	0.006	-0.087	-0.021	0.014	-0.041	-0.035	-0.065	0.093	-0.036	0.221	0.089	0.081	0.114
Bacteroidetes|Bacteroidia|Bacteroidales|Porphyromonadaceae|Parabacteroides gordonii	0.004	-0.059	0.018	-0.046	0.026	0.098	0.06	0.202	0.195	0.166	0.056	0.112	0.159	-0.006	0.146	0.091	0.066	0.061	0.175	0.052	0.002	0.057	-0.056	0.165	0.023	-0.181	-0.168	-0.075	-0.058	-0.034	0.113	-0.071	-0.06	0.066	0.186	-0.071	0.018	-0.007	-0.06	0.018	-0.14	0.018	-0.022	0.07	-0.058	0.219	0.062	0.094	0.113
Actinobacteria|Coriobacteriia|Coriobacteriales|Coriobacteriaceae|Adlercreutzia sp.	-0.062	-0.035	0.034	-0.087	0.164	-0.028	0.019	0.11	0.103	0.106	0.061	0.131	0.155	0.088	0.188	0.125	0.039	0.095	0.129	0.111	0.001	0.163	-0.028	0.134	-0.05	-0.193	-0.067	0.079	-0.014	0.05	0.162	-0.01	-0.021	0.036	0.127	-0.029	-0.045	-0.112	0.022	-0.033	-0.075	-0.088	-0.097	0.101	-0.002	0.2	0.05	0.046	0.144
Firmicutes|Clostridia|Clostridiales|Dehalobacteriaceae|Dehalobacterium sp.	-0.001	-0.123	0.1	-0.094	0.152	-0.022	0.016	0.142	0.112	0.059	0.029	0.114	0.178	0.064	0.137	0.185	0.107	0.066	0.172	0.181	0.049	0.17	-0.092	0.185	-0.035	-0.157	-0.026	0.065	-0.106	0	0.139	-0.02	-0.003	0.06	0.146	-0.127	0.003	-0.024	0.033	0.059	0.018	-0.045	0.002	0.096	0.086	0.275	0.118	0.112	0.146
Firmicutes|Clostridia|Clostridiales|Lachnospiraceae|Lachnobacterium sp.	0.026	-0.136	0.098	-0.209	0.19	-0.012	0.044	0.158	0.16	0.138	0.058	0.18	0.232	0.064	0.158	0.22	0.095	0.073	0.222	0.213	0.068	0.208	-0.021	0.241	-0.06	-0.233	-0.027	0.151	-0.118	0.024	0.257	-0.021	-0.023	0.025	0.139	-0.036	-0.021	-0.111	0.001	0.047	-0.039	-0.062	-0.032	0.149	0.057	0.276	0.063	0.075	0.119
Firmicutes|Clostridia|Clostridiales|Veillonellaceae|Mitsuokella sp.	-0.018	-0.076	0.08	-0.15	0.105	-0.014	-0.003	0.083	0.04	0.114	-0.026	0.141	0.127	0.1	0.067	0.176	0.115	0.077	0.133	0.139	0.04	0.14	0.02	0.197	0.012	-0.131	-0.01	0.02	-0.096	-0.006	0.075	-0.047	-0.054	-0.03	0.119	-0.043	-0.004	-0.129	0.004	0.009	-0.047	-0.089	-0.088	0.041	-0.001	0.168	0.046	0.028	0.082
Firmicutes|Clostridia|Clostridiales|[Tissierellaceae]|WAL_1855D sp.	0.002	-0.082	0.08	-0.141	0.123	-0.002	0.042	0.159	0.12	0.13	0.084	0.115	0.164	0.061	0.164	0.148	0.06	0.045	0.185	0.173	0.025	0.142	-0.074	0.185	-0.028	-0.201	-0.046	0.073	-0.051	0.05	0.179	-0.03	-0.043	0.018	0.161	-0.076	-0.014	-0.063	0.015	0.003	-0.01	-0.047	-0.045	0.11	0.049	0.252	0.097	0.081	0.163
Synergistetes|Synergistia|Synergistales|Synergistaceae|Synergistes sp.	0.003	-0.072	0.042	-0.092	0.104	-0.035	0.026	0.134	0.157	0.139	0.073	0.076	0.116	-0.018	0.08	0.174	0.07	0.012	0.118	0.178	-0.002	0.136	-0.066	0.169	-0.02	-0.186	-0.042	0.05	-0.093	0.014	0.197	-0.012	-0.069	-0.065	0.134	-0.059	-0.014	-0.107	0.009	0.036	-0.034	-0.063	-0.093	0.162	-0.017	0.257	0.03	0.017	0.177
Firmicutes|Clostridia|Clostridiales|Peptostreptococcaceae|Peptostreptococcus anaerobius	0.032	-0.124	0.115	-0.175	0.114	-0.028	0.052	0.17	0.182	0.159	0.116	0.144	0.178	0.084	0.2	0.153	0.072	0.087	0.175	0.185	0.038	0.149	-0.063	0.195	-0.031	-0.221	-0.01	0.116	-0.014	0.074	0.203	-0.029	-0.051	0.056	0.231	-0.061	0.024	-0.026	0.026	0.017	0.034	-0.046	-0.021	0.126	0.041	0.26	0.075	0.061	0.179
Synergistetes|Synergistia|Synergistales|Synergistaceae|Cloacibacillus sp.	-0.054	0.025	-0.016	-0.021	0.015	0.09	0.126	0.149	0.087	0.167	0.009	0.094	0.17	0.079	0.044	0.061	0.047	0.008	0.097	0.041	-0.063	0.063	-0.145	0.087	-0.114	-0.063	-0.09	0.035	-0.141	-0.037	0.076	-0.038	-0.084	0.063	0.052	0.033	-0.063	-0.122	-0.15	0.03	-0.128	-0.183	-0.1	0.027	-0.094	0.104	-0.077	-0.009	0.055
Firmicutes|Clostridia|Clostridiales|[Tissierellaceae]|Anaerococcus sp.	-0.025	-0.072	0.08	-0.133	0.137	-0.018	0.034	0.139	0.132	0.123	0.073	0.134	0.176	0.057	0.156	0.143	0.052	0.04	0.157	0.154	0.02	0.151	-0.041	0.19	-0.034	-0.193	-0.054	0.084	-0.049	0.025	0.177	-0.033	-0.06	-0.003	0.151	-0.088	-0.041	-0.074	0.019	-0.017	-0.028	-0.068	-0.069	0.134	0.022	0.236	0.061	0.067	0.162
Bacteroidetes|Bacteroidia|Bacteroidales|Rikenellaceae|Alistipes massiliensis	-0.047	0.006	0.073	-0.053	0.003	0.031	0.001	0.031	0.018	0.095	-0.006	0.075	0.064	0.085	0.064	0.105	0.037	0.001	0.098	0.037	-0.041	0.044	-0.102	0.106	-0.016	-0.096	0.04	0.037	-0.025	-0.037	0.099	-0.116	-0.077	-0.048	0.103	-0.099	-0.016	-0.077	-0.035	-0.038	-0.004	-0.136	-0.065	-0.006	0.01	0.103	0.01	-0.002	0.054
Firmicutes|Erysipelotrichi|Erysipelotrichales|Erysipelotrichaceae|Clostridium ramosum	0.042	-0.035	0.043	-0.025	0.035	-0.185	-0.041	-0.009	0.061	-0.011	-0.05	0.111	0.058	-0.061	0.051	0.076	0.002	-0.053	0.058	0.082	-0.055	0.087	-0.043	0.091	-0.047	-0.124	-0.176	-0.022	-0.087	0.023	-0.017	-0.052	-0.052	-0.029	0.178	-0.067	-0.02	-0.089	0.081	0.086	0.106	0.047	0.022	0.116	0.083	0.19	0.122	0.107	0.13
Firmicutes|Erysipelotrichi|Erysipelotrichales|Erysipelotrichaceae|Bulleidia moorei	0.008	-0.033	-0.003	-0.079	0.123	-0.001	0.004	0.124	0.087	0.091	0.136	0.06	0.118	0.011	0.116	0.092	0.002	0.011	0.082	0.078	-0.03	0.082	-0.099	0.1	0.037	-0.163	-0.013	0.136	0.062	0.061	0.169	-0.01	-0.127	-0.033	0.121	-0.094	-0.031	-0.107	-0.01	0.008	-0.037	-0.104	-0.117	0.059	0.014	0.133	0.097	0.005	0.165
Firmicutes|Erysipelotrichi|Erysipelotrichales|Erysipelotrichaceae|Clostridium spiroforme	-0.014	-0.073	0.099	-0.133	0.118	-0.035	0.002	0.122	0.092	0.088	0.043	0.131	0.147	0.046	0.144	0.136	0.053	0.069	0.164	0.15	0.025	0.168	-0.04	0.201	-0.037	-0.209	-0.058	0.069	-0.074	0.021	0.171	-0.049	-0.042	0.004	0.133	-0.112	-0.04	-0.097	0.013	-0.003	-0.062	-0.076	-0.065	0.109	0.037	0.234	0.072	0.065	0.137
Firmicutes|Bacilli|Lactobacillales|Lactobacillaceae|Lactobacillus sp.	0.025	-0.065	0.06	-0.112	0.104	-0.074	-0.029	0.087	0.082	0.022	-0.012	0.14	0.14	0.034	0.115	0.144	0.052	0.013	0.12	0.134	-0.018	0.103	-0.035	0.139	-0.002	-0.147	-0.038	0.03	-0.106	0.058	0.124	-0.067	-0.031	-0.009	0.184	-0.061	-0.034	-0.054	0.035	0.054	0.02	-0.014	-0.069	0.12	0.054	0.227	0.115	0.116	0.133
Actinobacteria|Actinobacteria|Actinomycetales|Actinomycetaceae|Actinomyces sp.	-0.101	0.034	0.036	-0.03	0.085	0.005	0.054	0.14	0.143	0.105	0.094	0.127	0.2	0.023	0.173	0.044	-0.021	0.052	0.058	0.07	-0.06	0.093	-0.058	0.103	-0.109	-0.193	-0.121	0.017	-0.05	0.031	0.109	-0.028	0.005	0.085	0.174	-0.046	-0.051	-0.101	-0.084	-0.006	-0.121	-0.091	-0.086	0.091	-0.07	0.198	0.045	0.062	0.132
Firmicutes|Bacilli|Lactobacillales|Lactobacillaceae|Lactobacillus vaginalis	-0.017	-0.068	0.084	-0.131	0.131	-0.033	0.016	0.123	0.11	0.104	0.06	0.131	0.16	0.046	0.146	0.142	0.057	0.049	0.165	0.16	0.019	0.147	-0.049	0.185	-0.023	-0.192	-0.044	0.071	-0.059	0.037	0.167	-0.034	-0.049	0.001	0.154	-0.084	-0.025	-0.082	0.002	-0.012	-0.041	-0.064	-0.066	0.117	0.026	0.235	0.071	0.064	0.15
Firmicutes|Clostridia|Clostridiales|Clostridiaceae|Clostridium paraputrificum	-0.076	-0.023	0.121	-0.077	0.034	0.041	0.073	0.151	0.149	0.126	0.114	0.074	0.183	0.012	0.161	0.074	0.026	0.029	0.136	0.101	0.023	0.136	-0.074	0.155	-0.045	-0.12	-0.023	-0.021	-0.074	-0.01	0.061	-0.01	-0.001	0.028	0.16	-0.121	0.016	-0.008	-0.089	0.028	-0.08	-0.03	-0.038	0.101	-0.009	0.204	0.056	0.073	0.138
Proteobacteria|Gammaproteobacteria|Enterobacteriales|Enterobacteriaceae|Morganella morganii	-0.001	-0.077	0.068	-0.135	0.126	-0.011	0.065	0.168	0.108	0.152	0.11	0.154	0.165	0.086	0.187	0.131	0.089	0.019	0.183	0.142	0.026	0.156	-0.003	0.213	-0.061	-0.154	-0.03	0.124	-0.012	0.066	0.211	0.005	-0.04	0.027	0.139	-0.051	-0.058	-0.04	0.008	-0.032	-0.039	-0.032	-0.031	0.153	0.009	0.241	0.036	0.069	0.162
Firmicutes|Clostridia|Clostridiales|Clostridiaceae|Clostridium perfringens	-0.032	-0.039	0.064	-0.116	0.142	-0.042	0.021	0.124	0.109	0.119	0.07	0.139	0.138	0.065	0.169	0.125	0.041	0.05	0.185	0.158	0.001	0.126	-0.034	0.202	-0.013	-0.215	-0.052	0.051	-0.059	0.023	0.185	-0.056	-0.068	-0.01	0.137	-0.057	-0.048	-0.087	0.018	0.018	-0.014	-0.035	-0.033	0.101	0.032	0.216	0.1	0.077	0.144
Bacteroidetes|Bacteroidia|Bacteroidales|[Paraprevotellaceae]|[Prevotella] sp.	-0.007	-0.141	0.118	-0.196	0.175	-0.054	0	0.137	0.116	0.1	0.031	0.137	0.207	0.06	0.157	0.209	0.111	0.063	0.189	0.204	0.068	0.198	-0.068	0.234	0.027	-0.181	-0.011	0.132	-0.039	0.053	0.202	0.01	-0.048	0.013	0.166	-0.046	0.024	-0.042	0.045	0.001	0.025	-0.032	-0.004	0.193	0.078	0.296	0.093	0.11	0.205
Firmicutes|Bacilli|Lactobacillales|Streptococcaceae|Lactococcus garvieae	-0.014	-0.089	0.092	-0.15	0.148	-0.021	0.027	0.135	0.125	0.094	0.049	0.127	0.166	0.07	0.144	0.164	0.075	0.063	0.171	0.168	0.031	0.158	-0.059	0.185	-0.013	-0.183	-0.029	0.075	-0.068	0.023	0.156	-0.054	-0.057	0.014	0.168	-0.109	-0.036	-0.068	0.026	0.011	-0.022	-0.041	-0.04	0.121	0.049	0.256	0.098	0.09	0.171
Proteobacteria|Deltaproteobacteria|Desulfovibrionales|Desulfovibrionaceae|Desulfovibrio D168	-0.012	-0.058	0.061	-0.069	0.063	-0.015	0.048	0.151	0.156	0.104	0.094	0.116	0.115	-0.009	0.078	0.159	0.091	0.008	0.082	0.146	-0.021	0.106	-0.069	0.134	-0.021	-0.194	-0.053	0.029	-0.116	0.02	0.15	-0.016	-0.064	-0.033	0.116	-0.085	-0.041	-0.059	-0.029	0.009	-0.072	-0.085	-0.146	0.114	-0.043	0.213	0.028	0.001	0.163
Firmicutes|Bacilli|Lactobacillales|Lactobacillaceae|Pediococcus sp.	0.006	-0.069	0.077	-0.124	0.107	-0.037	0.029	0.14	0.073	0.124	0.081	0.155	0.141	0.079	0.18	0.127	0.092	0.023	0.176	0.149	0.02	0.142	-0.017	0.202	-0.058	-0.145	-0.018	0.093	-0.022	0.076	0.187	0.012	-0.022	0.034	0.136	-0.042	-0.04	-0.038	-0.015	-0.026	-0.063	-0.028	-0.025	0.117	0.008	0.23	0.043	0.07	0.144
Actinobacteria|Coriobacteriia|Coriobacteriales|Coriobacteriaceae|Slackia sp.	-0.027	0.018	0.059	-0.058	0.036	-0.094	-0.004	0.062	0.064	0.004	0.026	0.082	0.12	-0.038	0.084	0.137	0.049	-0.053	0.032	0.099	-0.076	0.056	-0.043	0.094	-0.102	-0.177	-0.027	0.024	-0.028	0.06	0.144	-0.098	-0.053	-0.019	0.161	-0.049	-0.012	-0.102	-0.034	0.08	0	-0.025	-0.076	0.098	-0.028	0.247	0.054	0.003	0.1
Firmicutes|Clostridia|Clostridiales|Lachnospiraceae|Butyrivibrio crossotus	-0.098	-0.071	0.128	-0.105	0.165	-0.103	0.043	0.083	0.166	0.177	0.051	0.209	0.148	0.029	0.105	0.126	0.006	-0.026	0.156	0.097	0.056	0.107	0.043	0.215	0.1	-0.174	-0.009	0.013	0.034	0.041	0.146	-0.018	0.04	0.027	0.141	-0.009	0.088	-0.054	0.057	-0.074	-0.12	-0.005	-0.046	0.068	0.019	0.2	0.082	0.087	0.185
Bacteroidetes|Bacteroidia|Bacteroidales|Bacteroidaceae|Bacteroides coprophilus	-0.071	-0.068	0.189	-0.222	0.121	0.02	0.11	0.184	0.222	0.02	0.151	0.174	0.215	0.115	0.213	0.173	0.095	0.111	0.226	0.149	0.108	0.242	-0.061	0.174	0.124	-0.153	0.027	0.153	-0.006	0.206	0.146	0.019	0.015	0.155	0.192	-0.027	0.057	0.049	0.024	0.042	0.069	-0.091	-0.042	0.254	0.094	0.243	0.15	0.126	0.265
Proteobacteria|Epsilonproteobacteria|Campylobacterales|Campylobacteraceae|Campylobacter sp.	0.004	-0.165	0.131	-0.203	0.153	-0.023	0.082	0.232	0.128	0.137	0.07	0.165	0.264	0.131	0.283	0.244	0.152	0.144	0.246	0.199	0.093	0.21	0.016	0.258	0.054	-0.219	-0.083	0.087	-0.12	-0.039	0.117	-0.024	-0.105	0.029	0.184	-0.077	-0.013	0.006	-0.018	0.031	-0.012	0.015	-0.039	0.064	0.052	0.195	0.069	0.084	0.109
Fusobacteria|Fusobacteriia|Fusobacteriales|Leptotrichiaceae|Leptotrichia sp.	-0.01	-0.06	0.071	-0.121	0.117	-0.015	0.019	0.12	0.112	0.121	0.078	0.116	0.146	0.033	0.132	0.128	0.048	0.067	0.165	0.145	0.008	0.139	-0.034	0.17	-0.025	-0.176	-0.05	0.057	-0.053	0.041	0.173	-0.02	-0.052	0.003	0.144	-0.095	-0.024	-0.079	-0.009	-0.027	-0.047	-0.058	-0.057	0.134	0.031	0.244	0.087	0.075	0.144
Firmicutes|Erysipelotrichi|Erysipelotrichales|Erysipelotrichaceae|Bulleidia p-1630-c5	-0.053	-0.048	0.116	-0.108	0.105	-0.046	0.009	0.105	0.077	0.099	0.032	0.145	0.13	0.047	0.165	0.112	0.031	0.018	0.172	0.135	0	0.137	-0.047	0.177	0.001	-0.192	-0.051	0.04	-0.03	0.009	0.17	-0.053	-0.065	-0.015	0.121	-0.092	0.005	-0.078	0.021	-0.029	-0.055	-0.033	-0.049	0.117	0.011	0.216	0.071	0.099	0.135
Lentisphaerae|[Lentisphaeria]|Victivallales|Victivallaceae|Victivallis vadensis	0.004	-0.093	0.05	-0.116	0.115	-0.018	0.028	0.108	0.088	0.133	0.027	0.119	0.167	0.082	0.115	0.157	0.094	0.103	0.143	0.145	0.022	0.133	-0.056	0.2	0.012	-0.142	-0.015	0.066	-0.057	0.059	0.161	-0.051	-0.069	0.026	0.104	-0.097	-0.019	-0.092	-0.034	0.046	-0.033	-0.119	-0.118	0.087	-0.02	0.221	0.096	0.019	0.127
Firmicutes|Bacilli|Lactobacillales|Streptococcaceae|Streptococcus luteciae	0.016	-0.08	0.08	-0.142	0.129	-0.065	-0.007	0.096	0.096	0.126	0.085	0.158	0.155	0.083	0.183	0.14	0.054	0.04	0.158	0.192	0.03	0.143	-0.032	0.22	-0.019	-0.194	-0.04	0.087	-0.019	0.061	0.17	-0.004	-0.018	0.016	0.173	-0.058	-0.013	-0.068	0.035	0.01	-0.014	-0.039	-0.036	0.139	0.02	0.232	0.077	0.049	0.183
Bacteroidetes|Bacteroidia|Bacteroidales|Bacteroidaceae|Bacteroides acidifaciens	-0.02	-0.177	0.174	-0.206	0.137	-0.069	0.019	0.113	0.037	0.099	0.071	0.144	0.159	0.102	0.089	0.263	0.215	0.113	0.189	0.191	0.186	0.293	-0.089	0.194	0.096	-0.152	0.039	0.08	0.001	0.073	0.194	-0.03	-0.125	-0.009	0.101	-0.039	0.044	-0.014	0.055	0.06	-0.012	-0.088	-0.044	0.093	0.068	0.211	0.147	0.088	0.126
Actinobacteria|Actinobacteria|Bifidobacteriales|Bifidobacteriaceae|Bifidobacterium animalis	-0.054	-0.08	0.103	-0.136	0.168	-0.072	0.017	0.119	0.08	0.139	0.05	0.118	0.127	0.003	0.113	0.11	0.038	0.028	0.121	0.205	-0.008	0.106	-0.004	0.162	-0.024	-0.136	-0.045	0.082	-0.018	0.026	0.184	0.006	-0.076	-0.016	0.176	-0.067	-0.01	-0.061	0.02	0.009	-0.006	-0.031	-0.03	0.066	0.078	0.199	0.143	0.089	0.12
Firmicutes|Clostridia|Clostridiales|Ruminococcaceae|Anaerofilum sp.	-0.028	-0.079	0.064	-0.049	0.107	-0.063	-0.021	0.1	0.098	0.043	0.029	0.091	0.141	0.015	0.11	0.188	0.113	0.022	0.136	0.143	0.008	0.13	-0.106	0.157	-0.069	-0.156	-0.01	0.035	-0.096	0.03	0.173	-0.027	-0.02	0.018	0.159	-0.103	0.037	-0.062	0.039	0.06	-0.021	-0.041	-0.046	0.119	0.039	0.278	0.064	0.059	0.14
Firmicutes|Clostridia|Clostridiales|Lachnospiraceae|Clostridium citroniae	-0.032	0.101	-0.067	0.03	-0.003	0.028	0.054	0.175	0.195	0.072	0.109	0.027	0.055	-0.169	0.021	-0.058	-0.072	-0.122	0.022	0.09	-0.161	-0.041	-0.03	-0.01	-0.092	-0.247	-0.146	-0.029	-0.014	-0.011	0.102	-0.016	0.002	0.041	0.091	-0.045	-0.094	0.078	-0.096	-0.109	-0.097	-0.129	-0.089	0.049	-0.074	0.097	0.034	0.093	0.2
Firmicutes|Clostridia|Clostridiales|Lachnospiraceae|Oribacterium sp.	-0.021	-0.079	0.081	-0.141	0.15	-0.041	0.045	0.148	0.097	0.113	0.069	0.155	0.155	0.049	0.156	0.141	0.075	0.066	0.155	0.189	0.023	0.143	-0.012	0.198	-0.018	-0.173	-0.061	0.063	-0.067	0.012	0.169	-0.006	-0.041	0.004	0.187	-0.06	0.007	-0.07	0.003	0.021	-0.007	-0.024	-0.028	0.113	0.05	0.229	0.097	0.094	0.155
Firmicutes|Bacilli|Lactobacillales|Leuconostocaceae|Leuconostoc mesenteroides	-0.039	-0.052	0.066	-0.107	0.114	-0.019	0.027	0.128	0.119	0.124	0.065	0.136	0.141	0.034	0.142	0.124	0.037	0.047	0.146	0.14	-0.001	0.13	-0.05	0.2	-0.04	-0.183	-0.06	0.054	-0.056	0.037	0.16	-0.047	-0.038	0.015	0.168	-0.07	-0.027	-0.082	-0.012	-0.029	-0.055	-0.08	-0.075	0.119	0.007	0.219	0.059	0.052	0.135
Firmicutes|Bacilli|Lactobacillales|Leuconostocaceae|Weissella sp.	-0.015	-0.089	0.092	-0.15	0.149	-0.022	0.026	0.134	0.124	0.094	0.048	0.126	0.167	0.069	0.144	0.164	0.075	0.063	0.171	0.168	0.03	0.158	-0.06	0.186	-0.013	-0.184	-0.029	0.075	-0.068	0.023	0.156	-0.054	-0.058	0.014	0.167	-0.109	-0.035	-0.068	0.026	0.011	-0.02	-0.041	-0.039	0.12	0.049	0.256	0.097	0.089	0.172
Bacteroidetes|Bacteroidia|Bacteroidales|[Paraprevotellaceae]|CF231 sp.	0.028	-0.093	0.094	-0.139	0.096	-0.01	-0.035	0.126	0.073	0.115	0.079	0.136	0.149	0.033	0.117	0.11	0.094	-0.006	0.154	0.123	0.033	0.119	-0.012	0.155	-0.022	-0.162	-0.077	0.089	-0.028	0.064	0.127	-0.023	-0.077	0.025	0.127	-0.03	-0.081	-0.067	-0.027	-0.059	-0.087	-0.039	-0.032	0.119	-0.038	0.204	-0.022	0.049	0.17
Firmicutes|Bacilli|Lactobacillales|Lactobacillaceae|Lactobacillus ruminis	-0.001	-0.12	0.141	-0.192	0.148	0.05	0.068	0.23	0.114	0.05	0.074	0.171	0.235	0.087	0.169	0.231	0.162	0.124	0.192	0.242	0.085	0.212	-0.062	0.189	0.003	-0.126	-0.074	0.098	-0.142	0.04	0.175	0.026	-0.016	0.107	0.161	-0.069	0.045	-0.016	-0.01	0.052	0.076	-0.009	0.017	0.122	0.119	0.304	0.114	0.141	0.148
Firmicutes|Bacilli|Lactobacillales|Lactobacillaceae|Lactobacillus mucosae	0.018	-0.032	0.027	-0.079	0.095	-0.09	-0.04	0.073	0.061	0.03	0.01	0.123	0.168	-0.009	0.101	0.111	0.022	-0.018	0.094	0.11	-0.043	0.084	-0.043	0.147	0.02	-0.177	-0.071	0.006	-0.098	0.059	0.116	-0.06	-0.047	-0.039	0.15	-0.047	-0.049	-0.103	0.019	0.023	-0.009	-0.053	-0.127	0.119	0.006	0.19	0.084	0.071	0.121
Actinobacteria|Actinobacteria|Actinomycetales|Micrococcaceae|Rothia dentocariosa	-0.101	0.034	0.036	-0.03	0.085	0.005	0.054	0.14	0.143	0.105	0.094	0.127	0.2	0.023	0.173	0.044	-0.021	0.052	0.058	0.07	-0.06	0.093	-0.058	0.103	-0.109	-0.193	-0.121	0.017	-0.05	0.031	0.109	-0.028	0.005	0.085	0.174	-0.046	-0.051	-0.101	-0.084	-0.006	-0.121	-0.091	-0.086	0.091	-0.07	0.198	0.045	0.062	0.132
Firmicutes|Erysipelotrichi|Erysipelotrichales|Erysipelotrichaceae|[Eubacterium] sp.	-0.043	-0.052	0.06	-0.112	0.157	-0.056	0.014	0.111	0.123	0.11	0.063	0.106	0.135	0.019	0.12	0.117	0.028	0.02	0.176	0.136	0.001	0.121	-0.041	0.158	0.013	-0.212	-0.059	0.075	-0.05	0.043	0.138	-0.051	-0.052	0.007	0.159	-0.058	-0.024	-0.078	0.018	-0.035	-0.031	-0.081	-0.08	0.106	0.03	0.211	0.046	0.041	0.181
Firmicutes|Bacilli|Lactobacillales|Lactobacillaceae|Lactobacillus iners	-0.014	-0.089	0.092	-0.15	0.148	-0.021	0.027	0.135	0.125	0.094	0.049	0.127	0.166	0.07	0.144	0.164	0.075	0.063	0.171	0.168	0.031	0.158	-0.059	0.185	-0.013	-0.183	-0.029	0.075	-0.068	0.023	0.156	-0.054	-0.057	0.014	0.168	-0.109	-0.036	-0.068	0.026	0.011	-0.022	-0.041	-0.04	0.121	0.049	0.256	0.098	0.09	0.171
Euryarchaeota|Thermoplasmata|E2|[Methanomassiliicoccaceae]|vadinCA11 sp.	0.011	-0.082	0.093	-0.142	0.122	-0.063	-0.004	0.102	0.091	0.097	0.045	0.138	0.178	0.057	0.164	0.145	0.055	0.034	0.154	0.173	0.022	0.154	-0.007	0.21	-0.04	-0.181	-0.02	0.097	-0.018	0.074	0.162	-0.046	-0.046	0.02	0.156	-0.057	-0.034	-0.094	-0.002	0.004	-0.02	-0.09	-0.089	0.109	0.001	0.245	0.073	0.036	0.131
Firmicutes|Erysipelotrichi|Erysipelotrichales|Erysipelotrichaceae|cc_115 sp.	0.054	-0.076	0.059	-0.131	0.104	-0.063	0.007	0.109	0.124	0.108	0.053	0.125	0.157	0.062	0.178	0.127	0.038	0.051	0.144	0.171	0.007	0.138	-0.028	0.193	-0.06	-0.183	-0.025	0.098	0.007	0.081	0.178	-0.041	-0.043	0.014	0.188	-0.063	-0.009	-0.108	-0.015	0.041	-0.004	-0.068	-0.066	0.066	-0.004	0.239	0.06	0.021	0.126
Proteobacteria|Gammaproteobacteria|Enterobacteriales|Enterobacteriaceae|Serratia sp.	-0.053	-0.046	0.053	-0.105	0.164	-0.04	0.018	0.104	0.127	0.107	0.064	0.15	0.172	0.084	0.185	0.114	0.023	0.078	0.13	0.128	-0.012	0.155	-0.01	0.15	-0.06	-0.198	-0.08	0.092	-0.023	0.044	0.184	-0.026	-0.029	0.028	0.133	-0.041	-0.051	-0.122	0.018	-0.041	-0.071	-0.089	-0.098	0.129	-0.005	0.222	0.038	0.033	0.14
Firmicutes|Clostridia|Clostridiales|Veillonellaceae|Mitsuokella multacida	-0.018	-0.065	0.082	-0.128	0.129	-0.034	0.018	0.122	0.112	0.106	0.062	0.134	0.157	0.048	0.148	0.141	0.053	0.046	0.161	0.157	0.016	0.147	-0.046	0.186	-0.019	-0.19	-0.04	0.069	-0.057	0.037	0.167	-0.033	-0.046	0.004	0.156	-0.08	-0.022	-0.08	0.007	-0.009	-0.039	-0.063	-0.064	0.114	0.028	0.232	0.075	0.067	0.151
Bacteroidetes|Bacteroidia|Bacteroidales|Prevotellaceae|Prevotella intermedia	0.031	-0.092	0.081	-0.151	0.124	-0.052	-0.018	0.104	0.087	0.118	0.025	0.156	0.196	0.071	0.149	0.148	0.078	0.034	0.177	0.17	0.05	0.153	-0.023	0.204	-0.04	-0.165	-0.02	0.088	-0.039	0.064	0.158	-0.022	-0.049	0.003	0.151	-0.053	-0.052	-0.113	-0.01	0.026	0.002	-0.101	-0.096	0.089	-0.008	0.235	0.063	0.028	0.114
Firmicutes|Clostridia|Clostridiales|[Mogibacteriaceae]|Mogibacterium sp.	-0.014	-0.089	0.092	-0.15	0.148	-0.021	0.027	0.135	0.125	0.094	0.049	0.127	0.166	0.07	0.144	0.164	0.075	0.063	0.171	0.168	0.031	0.158	-0.059	0.185	-0.012	-0.183	-0.029	0.075	-0.068	0.023	0.156	-0.054	-0.058	0.014	0.168	-0.109	-0.035	-0.068	0.026	0.011	-0.021	-0.041	-0.04	0.12	0.049	0.256	0.098	0.09	0.172
Synergistetes|Synergistia|Synergistales|Dethiosulfovibrionaceae|TG5 sp.	0.052	-0.079	0.069	-0.132	0.085	0.031	0.011	0.14	0.118	0.137	0.113	0.137	0.143	0.072	0.146	0.119	0.059	0.016	0.134	0.139	0.017	0.104	-0.077	0.157	0.009	-0.144	0.011	0.1	-0.012	0.042	0.172	-0.01	-0.067	-0.018	0.173	-0.048	-0.01	-0.101	-0.034	0.017	-0.002	-0.082	-0.091	0.078	0.025	0.189	0.069	0.034	0.106
Bacteroidetes|Bacteroidia|Bacteroidales|[Barnesiellaceae]|Barnesiella intestinihominis	-0.065	-0.033	0.115	-0.091	0.087	-0.058	-0.006	0.077	0.063	0.077	0.099	0.18	0.114	0.095	0.116	0.101	0.102	0.025	0.118	0.115	0.064	0.196	-0.094	0.14	0.009	-0.238	-0.007	0.043	-0.009	0.085	0.184	-0.029	-0.069	-0.041	0.111	-0.069	-0.069	-0.08	-0.04	0.023	-0.031	-0.107	-0.11	0.07	-0.001	0.194	0.098	0.02	0.117
Firmicutes|Clostridia|Clostridiales|Veillonellaceae|Veillonella sp.	0.028	-0.121	0.096	-0.096	0.134	-0.063	-0.007	0.109	0.089	0.105	0.083	0.148	0.171	0.079	0.18	0.166	0.087	0.042	0.169	0.209	0.053	0.161	-0.057	0.221	-0.039	-0.17	-0.04	0.089	-0.052	0.045	0.156	0.017	0.028	0.057	0.16	-0.075	0.024	-0.029	0.042	0.055	0.032	-0.039	0.008	0.126	0.061	0.26	0.096	0.07	0.162
Firmicutes|Clostridia|Clostridiales|Clostridiaceae|Clostridium neonatale	-0.02	-0.067	0.083	-0.13	0.132	-0.035	0.017	0.122	0.111	0.107	0.063	0.133	0.159	0.047	0.147	0.141	0.055	0.048	0.164	0.16	0.018	0.147	-0.047	0.185	-0.02	-0.193	-0.042	0.072	-0.056	0.039	0.167	-0.034	-0.049	0.001	0.156	-0.083	-0.024	-0.08	0.006	-0.011	-0.039	-0.063	-0.064	0.117	0.026	0.235	0.072	0.065	0.151
Firmicutes|Erysipelotrichi|Erysipelotrichales|Erysipelotrichaceae|Clostridium saccharogumia	0.017	-0.055	0.058	-0.113	0.105	-0.081	-0.022	0.079	0.079	0.069	0.023	0.146	0.134	0.012	0.113	0.125	0.024	0.014	0.136	0.133	-0.011	0.12	-0.01	0.157	0.013	-0.153	-0.058	0.044	-0.1	0.074	0.133	-0.056	-0.05	-0.032	0.184	-0.046	-0.02	-0.11	0.048	0.035	0.008	-0.032	-0.095	0.163	0.041	0.215	0.108	0.102	0.137
Firmicutes|Erysipelotrichi|Erysipelotrichales|Erysipelotrichaceae|Coprobacillus sp.	0.008	-0.094	0.078	-0.068	0.123	-0.036	0.032	0.147	0.129	0.098	0.078	0.117	0.154	0.054	0.162	0.149	0.074	0.06	0.154	0.172	0.02	0.143	-0.099	0.164	-0.049	-0.167	-0.051	0.079	-0.068	0.027	0.149	-0.007	-0.024	0.02	0.162	-0.115	0.024	-0.068	0	0.052	0.015	-0.042	-0.008	0.082	0.043	0.246	0.069	0.065	0.124
Proteobacteria|Gammaproteobacteria|Pseudomonadales|Pseudomonadaceae|Pseudomonas fragi	0.062	-0.079	0.054	-0.123	0.064	0.115	0.086	0.218	0.2	0.187	0.124	0.123	0.16	-0.024	0.078	0.13	0.012	0.006	0.118	0.149	-0.02	0.13	-0.008	0.136	-0.049	-0.185	-0.049	0.041	-0.057	0.053	0.129	-0.024	0.004	0.005	0.112	-0.075	-0.047	-0.036	-0.069	-0.015	-0.095	-0.105	-0.113	0.105	-0.022	0.212	0.049	0.026	0.141
Firmicutes|Bacilli|Lactobacillales|Lactobacillaceae|Lactobacillus salivarius	-0.01	-0.066	0.075	-0.127	0.123	-0.046	0	0.119	0.126	0.11	0.064	0.131	0.176	0.036	0.167	0.159	0.052	0.06	0.168	0.151	0.008	0.146	-0.062	0.188	-0.034	-0.212	-0.06	0.063	-0.062	0.028	0.153	-0.055	-0.067	-0.011	0.137	-0.088	-0.005	-0.061	-0.013	-0.029	-0.057	-0.083	-0.079	0.103	0.012	0.219	0.057	0.046	0.13
Firmicutes|Bacilli|Lactobacillales|Lactobacillaceae|Lactobacillus brevis	-0.056	-0.044	0.052	-0.103	0.165	-0.042	0.017	0.101	0.127	0.107	0.062	0.147	0.171	0.085	0.185	0.112	0.022	0.078	0.13	0.127	-0.014	0.154	-0.013	0.151	-0.061	-0.2	-0.081	0.093	-0.023	0.043	0.184	-0.026	-0.031	0.028	0.131	-0.043	-0.052	-0.123	0.017	-0.042	-0.07	-0.091	-0.096	0.129	-0.007	0.222	0.036	0.031	0.14
Fusobacteria|Fusobacteriia|Fusobacteriales|Fusobacteriaceae|Cetobacterium somerae	0.012	-0.128	0.115	-0.187	0.142	-0.056	0.028	0.149	0.104	0.073	0.038	0.125	0.183	0.05	0.145	0.183	0.087	0.073	0.184	0.187	0.054	0.178	-0.081	0.206	0	-0.194	-0.026	0.092	-0.035	0.072	0.177	0.011	-0.04	0.04	0.186	-0.052	0.012	-0.027	0.06	0.002	0.018	-0.009	-0.006	0.162	0.075	0.281	0.114	0.11	0.197
Proteobacteria|Gammaproteobacteria|Alteromonadales|Shewanellaceae|Shewanella algae	-0.047	-0.038	0.125	-0.095	0.063	-0.079	-0.078	0.044	0.048	0.007	0.048	0.187	0.126	0.117	0.127	0.101	0.16	0.026	0.129	0.158	0.103	0.176	-0.121	0.095	0.008	-0.274	-0.009	0.025	-0.003	0.092	0.165	-0.012	-0.066	-0.043	0.096	-0.059	-0.039	-0.027	-0.039	0.017	-0.021	-0.097	-0.108	0.081	0.063	0.205	0.113	0.031	0.106
Firmicutes|Clostridia|Clostridiales|Lachnospiraceae|Lachnoanaerobaculum orale	-0.015	-0.112	0.104	-0.17	0.153	-0.028	0.02	0.145	0.097	0.102	0.025	0.152	0.191	0.052	0.152	0.165	0.081	0.042	0.172	0.198	0.037	0.163	-0.043	0.21	0.02	-0.178	0.001	0.081	-0.022	0.074	0.141	-0.007	-0.027	0.024	0.169	-0.078	0.011	-0.025	0.024	0.012	0.003	-0.021	-0.018	0.169	0.062	0.278	0.106	0.101	0.179
Firmicutes|Clostridia|Clostridiales|Peptostreptococcaceae|Filifactor sp.	0.039	-0.104	0.089	-0.153	0.105	0.008	0.061	0.183	0.134	0.182	0.117	0.143	0.172	0.055	0.202	0.151	0.051	0.073	0.133	0.184	-0.003	0.132	-0.012	0.182	-0.038	-0.191	-0.017	0.051	0.008	0.083	0.124	-0.087	-0.084	-0.04	0.161	-0.118	0.028	-0.049	-0.029	0.017	-0.032	-0.05	-0.028	0.107	-0.034	0.204	0.043	0.045	0.11
Synergistetes|Synergistia|Synergistales|Dethiosulfovibrionaceae|Pyramidobacter piscolens	-0.001	-0.055	0.064	-0.115	0.115	-0.036	0.031	0.135	0.134	0.122	0.082	0.126	0.139	0.057	0.164	0.123	0.042	0.058	0.144	0.156	-0.002	0.127	-0.072	0.165	-0.029	-0.191	-0.051	0.076	-0.036	0.041	0.163	-0.027	-0.067	-0.02	0.177	-0.095	-0.011	-0.105	-0.009	0.008	-0.031	-0.044	-0.054	0.097	0.005	0.218	0.052	0.046	0.144
Proteobacteria|Betaproteobacteria|Neisseriales|Neisseriaceae|Eikenella sp.	0.037	-0.057	0.051	-0.116	0.106	-0.041	-0.031	0.069	0.075	0.103	0.114	0.123	0.122	0.062	0.159	0.121	0.033	0.019	0.124	0.16	-0.002	0.109	-0.007	0.186	0.01	-0.186	-0.015	0.118	0.001	0.039	0.183	0.018	-0.02	-0.003	0.153	-0.053	-0.025	-0.086	0.024	0.016	-0.006	-0.058	-0.06	0.12	0.043	0.206	0.102	0.021	0.145
Proteobacteria|Epsilonproteobacteria|Campylobacterales|Campylobacteraceae|Campylobacter rectus	0.016	-0.08	0.08	-0.142	0.129	-0.065	-0.007	0.096	0.096	0.126	0.085	0.158	0.155	0.083	0.183	0.14	0.054	0.04	0.158	0.192	0.03	0.143	-0.032	0.22	-0.019	-0.194	-0.04	0.087	-0.019	0.061	0.17	-0.004	-0.018	0.016	0.173	-0.058	-0.013	-0.068	0.035	0.01	-0.014	-0.039	-0.036	0.139	0.02	0.232	0.077	0.049	0.183
Firmicutes|Clostridia|Clostridiales|[Tissierellaceae]|1-68 sp.	0.008	-0.039	0.042	-0.097	0.09	0.005	0.052	0.123	0.086	0.105	0.039	0.104	0.118	0.025	0.134	0.106	0.012	0.011	0.148	0.129	-0.022	0.1	-0.079	0.139	-0.043	-0.173	-0.084	0.028	-0.043	0.008	0.135	-0.049	-0.043	-0.023	0.138	-0.085	-0.027	-0.081	-0.02	0.008	0.001	-0.044	-0.021	0.078	0.033	0.217	0.075	0.059	0.131
Firmicutes|Clostridia|Clostridiales|Veillonellaceae|Selenomonas sp.	-0.021	-0.067	0.083	-0.125	0.129	-0.038	0.014	0.123	0.109	0.103	0.06	0.13	0.158	0.045	0.145	0.14	0.054	0.047	0.161	0.158	0.016	0.144	-0.046	0.185	-0.024	-0.192	-0.04	0.071	-0.055	0.04	0.164	-0.03	-0.045	0.002	0.158	-0.08	-0.02	-0.077	0.003	-0.013	-0.043	-0.066	-0.067	0.115	0.028	0.234	0.073	0.061	0.146
Firmicutes|Clostridia|Clostridiales|Lachnospiraceae|Moryella sp.	-0.041	-0.051	0.063	-0.112	0.149	-0.052	0.016	0.113	0.112	0.112	0.068	0.138	0.136	0.064	0.163	0.119	0.036	0.052	0.177	0.149	-0.002	0.128	-0.035	0.204	-0.008	-0.216	-0.057	0.051	-0.069	0.025	0.188	-0.052	-0.073	-0.011	0.139	-0.067	-0.045	-0.082	0.011	0.007	-0.018	-0.042	-0.044	0.107	0.026	0.213	0.089	0.075	0.142
Proteobacteria|Gammaproteobacteria|Pasteurellales|Pasteurellaceae|Haemophilus sp.	-0.045	-0.045	0.096	-0.106	0.108	-0.044	0.036	0.132	0.128	0.088	0.076	0.135	0.173	0.043	0.166	0.117	0.031	0.067	0.185	0.14	0.031	0.164	-0.041	0.205	-0.012	-0.216	-0.065	0.094	-0.058	0.045	0.161	-0.053	-0.037	0.019	0.171	-0.065	-0.034	-0.071	-0.01	0.002	-0.035	-0.087	-0.059	0.128	0.002	0.22	0.087	0.084	0.16
Firmicutes|Bacilli|Lactobacillales|Streptococcaceae|Streptococcus sobrinus	-0.015	-0.062	0.078	-0.125	0.125	-0.029	0.022	0.127	0.106	0.113	0.064	0.126	0.154	0.044	0.15	0.139	0.051	0.042	0.166	0.164	0.012	0.14	-0.053	0.178	-0.028	-0.197	-0.041	0.067	-0.051	0.035	0.16	-0.034	-0.047	-0.004	0.15	-0.075	-0.028	-0.085	0.01	-0.005	-0.033	-0.057	-0.058	0.111	0.027	0.232	0.079	0.062	0.146
Firmicutes|Clostridia|Clostridiales|Christensenellaceae|Christensenella sp.	-0.029	-0.04	0.043	-0.096	0.141	-0.066	0	0.095	0.108	0.09	0.061	0.091	0.15	0.003	0.104	0.109	0.012	0.003	0.157	0.119	-0.016	0.104	-0.058	0.155	0.031	-0.22	-0.067	0.055	-0.038	0.048	0.12	-0.061	-0.068	0.012	0.141	-0.059	-0.035	-0.09	0.018	-0.046	-0.047	-0.092	-0.096	0.087	0.015	0.191	0.032	0.028	0.196
Firmicutes|Clostridia|Clostridiales|Lachnospiraceae|Epulopiscium sp.	-0.014	-0.086	0.091	-0.148	0.147	-0.024	0.012	0.129	0.112	0.098	0.054	0.136	0.167	0.056	0.152	0.156	0.068	0.056	0.175	0.171	0.033	0.161	-0.054	0.193	-0.022	-0.202	-0.039	0.078	-0.075	0.031	0.162	-0.034	-0.057	-0.004	0.155	-0.104	-0.03	-0.097	0.009	-0.003	-0.056	-0.068	-0.066	0.117	0.033	0.242	0.08	0.06	0.135
Actinobacteria|Coriobacteriia|Coriobacteriales|Coriobacteriaceae|Atopobium sp.	-0.067	-0.035	0.063	-0.092	0.151	-0.052	0.016	0.093	0.114	0.09	0.047	0.142	0.157	0.07	0.17	0.1	0.011	0.087	0.117	0.114	-0.025	0.164	-0.02	0.157	-0.069	-0.2	-0.093	0.09	-0.024	0.03	0.187	-0.018	-0.016	0.042	0.121	-0.05	-0.063	-0.131	0.032	-0.031	-0.078	-0.089	-0.083	0.13	0.007	0.225	0.045	0.04	0.148
Firmicutes|Erysipelotrichi|Erysipelotrichales|Erysipelotrichaceae|p-75-a5 sp.	-0.01	-0.039	0.037	-0.095	0.082	-0.063	-0.037	0.08	0.084	0.075	0.028	0.104	0.157	0.022	0.091	0.154	0.085	-0.006	0.131	0.108	-0.003	0.094	-0.106	0.146	-0.025	-0.172	-0.026	0.018	-0.069	0.046	0.158	-0.051	-0.098	-0.035	0.157	-0.079	-0.032	-0.136	0.012	0.015	-0.061	-0.066	-0.115	0.11	-0.028	0.223	0.012	0.013	0.159
Proteobacteria|Gammaproteobacteria|Aeromonadales|Succinivibrionaceae|Succinatimonas hippei	-0.032	-0.064	0.104	-0.125	0.12	-0.045	0.008	0.108	0.115	0.099	0.064	0.15	0.147	0.034	0.133	0.128	0.061	0.066	0.152	0.148	0.019	0.156	-0.047	0.172	-0.023	-0.178	-0.062	0.06	-0.074	0.021	0.15	-0.026	-0.072	-0.017	0.135	-0.1	-0.045	-0.084	-0.004	-0.022	-0.046	-0.073	-0.07	0.112	0.017	0.223	0.067	0.061	0.172
Firmicutes|Clostridia|Clostridiales|Clostridiaceae|Clostridium tertium	-0.022	-0.068	0.083	-0.132	0.137	-0.037	0.014	0.12	0.112	0.102	0.068	0.13	0.16	0.051	0.151	0.143	0.055	0.053	0.167	0.165	0.019	0.149	-0.045	0.188	-0.027	-0.195	-0.041	0.073	-0.064	0.043	0.174	-0.034	-0.052	0.001	0.154	-0.075	-0.021	-0.087	0.007	-0.011	-0.032	-0.064	-0.061	0.123	0.025	0.238	0.074	0.066	0.154
Proteobacteria|Epsilonproteobacteria|Campylobacterales|Campylobacteraceae|Campylobacter ureolyticus	-0.016	-0.076	0.103	-0.136	0.119	-0.035	0.033	0.129	0.107	0.075	0.058	0.12	0.168	0.037	0.143	0.134	0.044	0.053	0.168	0.161	0.016	0.145	-0.07	0.193	-0.037	-0.206	-0.065	0.087	-0.075	0.027	0.171	-0.026	-0.044	-0.005	0.165	-0.076	-0.023	-0.06	0.012	-0.027	-0.023	-0.058	-0.032	0.112	0.012	0.246	0.061	0.056	0.166
Firmicutes|Clostridia|Clostridiales|Peptococcaceae|Peptococcus sp.	0.014	-0.093	0.101	-0.151	0.122	-0.073	-0.009	0.089	0.089	0.092	0.05	0.156	0.18	0.054	0.161	0.155	0.057	0.036	0.157	0.18	0.029	0.156	-0.002	0.204	-0.05	-0.175	-0.006	0.087	-0.005	0.088	0.156	-0.034	-0.039	0.021	0.164	-0.069	-0.032	-0.099	0.006	0.02	-0.01	-0.07	-0.077	0.102	0.008	0.243	0.084	0.05	0.144
Bacteroidetes|Bacteroidia|Bacteroidales|Prevotellaceae|Prevotella nigrescens	-0.027	-0.075	0.08	-0.136	0.163	-0.062	0.02	0.097	0.125	0.116	0.068	0.146	0.153	0.032	0.134	0.137	0.046	0.037	0.155	0.177	0.013	0.139	-0.064	0.196	-0.029	-0.213	-0.059	0.082	-0.067	0.04	0.167	-0.065	-0.064	-0.003	0.137	-0.091	-0.045	-0.097	0.001	-0.022	-0.045	-0.084	-0.067	0.114	0.018	0.229	0.055	0.049	0.152
Proteobacteria|Betaproteobacteria|Burkholderiales|Comamonadaceae|Comamonas sp.	-0.002	-0.105	0.138	-0.158	0.125	-0.078	-0.022	0.091	0.059	0.118	-0.004	0.151	0.17	0.061	0.185	0.147	0.057	0.024	0.18	0.18	0.042	0.173	-0.001	0.246	-0.005	-0.159	-0.032	0.103	0	0.027	0.196	-0.044	-0.079	-0.003	0.122	-0.052	0.001	-0.103	0.026	-0.013	-0.015	-0.06	-0.048	0.137	0.001	0.249	0.059	0.086	0.125
Firmicutes|Clostridia|Clostridiales|Clostridiaceae|Clostridium colicanis	-0.056	-0.016	0.122	-0.068	0.048	-0.078	-0.065	0.02	0.049	0.073	0.051	0.182	0.098	0.096	0.115	0.063	0.111	0.007	0.124	0.169	0.076	0.156	-0.076	0.095	-0.014	-0.224	-0.032	-0.004	-0.016	0.033	0.185	-0.06	-0.121	-0.088	0.051	-0.105	-0.122	-0.12	-0.027	-0.019	-0.073	-0.109	-0.117	0.015	0.043	0.15	0.094	0.026	0.072
Firmicutes|Bacilli|Lactobacillales|Streptococcaceae|Streptococcus agalactiae	0.015	-0.124	0.105	-0.182	0.141	-0.039	0.063	0.172	0.139	0.118	0.087	0.162	0.2	0.07	0.172	0.179	0.083	0.108	0.2	0.184	0.052	0.177	-0.041	0.205	-0.003	-0.199	-0.041	0.107	-0.073	0.036	0.219	0.006	-0.068	0.038	0.163	-0.033	-0.042	-0.052	0.043	0	0.018	-0.036	-0.032	0.153	0.058	0.269	0.096	0.094	0.195
Firmicutes|Clostridia|Clostridiales|Peptostreptococcaceae|Clostridium venationis	-0.06	-0.033	0.041	-0.092	0.161	-0.045	-0.025	0.08	0.067	0.069	0.04	0.142	0.117	0.012	0.183	0.1	0.014	0.083	0.196	0.2	-0.022	0.109	-0.028	0.223	0.016	-0.159	-0.003	0.09	-0.027	0.077	0.196	0.008	-0.031	0.043	0.137	-0.067	-0.039	-0.042	-0.035	-0.053	-0.039	-0.101	-0.057	0.079	-0.015	0.195	0.113	0.105	0.171
Bacteroidetes|Bacteroidia|Bacteroidales|Porphyromonadaceae|Porphyromonas endodontalis	-0.02	-0.083	0.108	-0.145	0.128	-0.009	0.029	0.136	0.133	0.126	0.083	0.155	0.16	0.053	0.157	0.15	0.057	0.043	0.161	0.16	0.021	0.147	-0.046	0.198	-0.016	-0.176	-0.014	0.069	-0.024	0.068	0.169	-0.06	-0.028	0.028	0.182	-0.051	-0.001	-0.055	0.006	-0.018	-0.043	-0.066	-0.065	0.135	0.025	0.245	0.078	0.072	0.155
Bacteroidetes|Bacteroidia|Bacteroidales|[Paraprevotellaceae]|[Prevotella] tannerae	-0.018	-0.082	0.106	-0.143	0.128	-0.01	0.029	0.134	0.133	0.12	0.078	0.155	0.159	0.052	0.157	0.15	0.057	0.041	0.158	0.159	0.02	0.146	-0.049	0.199	-0.016	-0.174	-0.011	0.065	-0.025	0.066	0.169	-0.059	-0.027	0.032	0.179	-0.051	0	-0.057	0.006	-0.017	-0.045	-0.064	-0.065	0.131	0.026	0.242	0.079	0.073	0.156
Spirochaetes|Spirochaetes|Spirochaetales|Spirochaetaceae|Treponema sp.	-0.04	-0.045	0.057	-0.105	0.105	-0.061	-0.01	0.094	0.11	0.078	0.049	0.104	0.13	0.021	0.118	0.167	0.081	0.02	0.135	0.13	-0.009	0.119	-0.073	0.158	-0.046	-0.183	-0.013	0.046	-0.059	0.053	0.19	-0.061	-0.074	-0.026	0.181	-0.085	-0.003	-0.105	0.032	0.013	-0.061	-0.037	-0.087	0.143	0.002	0.259	0.045	0.037	0.165
Firmicutes|Clostridia|Clostridiales|Lachnospiraceae|Lactonifactor longoviformis	-0.006	-0.053	0.081	-0.11	0.093	-0.015	0	0.1	0.147	0.104	0.067	0.178	0.174	0.091	0.19	0.118	0.074	0.034	0.195	0.172	0.042	0.112	-0.047	0.166	-0.071	-0.2	-0.041	0.079	-0.044	0.044	0.211	-0.078	-0.044	0.015	0.159	-0.052	-0.018	-0.072	-0.027	-0.017	-0.047	-0.064	-0.069	0.066	0.036	0.195	0.028	0.066	0.132
Firmicutes|Erysipelotrichi|Erysipelotrichales|Erysipelotrichaceae|Bulleidia sp.	-0.027	-0.062	0.092	-0.124	0.124	-0.04	0.017	0.12	0.104	0.103	0.066	0.129	0.153	0.051	0.152	0.134	0.051	0.04	0.155	0.157	0.012	0.141	-0.047	0.184	-0.017	-0.193	-0.047	0.073	-0.054	0.041	0.157	-0.041	-0.055	0.003	0.157	-0.082	-0.024	-0.08	-0.004	-0.019	-0.044	-0.069	-0.069	0.123	0.02	0.232	0.063	0.061	0.148
Spirochaetes|Spirochaetes|Sphaerochaetales|Sphaerochaetaceae|Sphaerochaeta sp.	-0.001	-0.063	0.056	-0.122	0.102	-0.086	-0.031	0.073	0.098	0.066	0.022	0.111	0.153	0.026	0.129	0.179	0.085	0.013	0.131	0.145	-0.001	0.13	-0.036	0.185	-0.069	-0.17	0.016	0.065	-0.023	0.085	0.195	-0.066	-0.065	-0.007	0.176	-0.063	-0.012	-0.122	0.034	0.037	-0.039	-0.056	-0.107	0.125	-0.017	0.27	0.054	0.012	0.149
Proteobacteria|Alphaproteobacteria|Rickettsiales|mitochondria|Raphanus sativus	0.008	-0.049	0.05	-0.107	0.114	-0.004	0.054	0.152	0.15	0.145	0.114	0.1	0.134	0.007	0.11	0.107	0.017	0.017	0.136	0.173	-0.013	0.123	-0.039	0.147	-0.024	-0.216	-0.078	0.033	-0.09	0.022	0.135	-0.01	-0.032	-0.034	0.117	-0.061	-0.044	-0.072	-0.031	-0.001	-0.031	-0.082	-0.099	0.086	-0.018	0.201	0.067	0.025	0.142
Firmicutes|Clostridia|Clostridiales|Lachnospiraceae|Moryella indoligenes	-0.03	-0.066	0.075	-0.127	0.141	-0.019	0.033	0.137	0.097	0.122	0.045	0.151	0.169	0.044	0.149	0.13	0.052	0.035	0.153	0.173	0.007	0.135	-0.025	0.197	-0.013	-0.17	-0.022	0.061	-0.051	0.038	0.152	-0.033	-0.042	-0.005	0.138	-0.097	-0.034	-0.069	-0.013	-0.001	-0.031	-0.054	-0.054	0.124	0.018	0.233	0.069	0.063	0.137
Firmicutes|Clostridia|Clostridiales|Lachnospiraceae|Robinsoniella peoriensis	-0.032	-0.057	0.094	-0.118	0.117	-0.045	0.014	0.113	0.099	0.093	0.048	0.126	0.145	0.033	0.133	0.128	0.043	0.058	0.151	0.145	0.005	0.157	-0.055	0.191	-0.028	-0.194	-0.057	0.071	-0.057	0.025	0.17	-0.027	-0.035	0.014	0.146	-0.089	-0.035	-0.089	0.018	-0.001	-0.046	-0.065	-0.051	0.119	0.039	0.239	0.079	0.072	0.158
Proteobacteria|Gammaproteobacteria|Pseudomonadales|Moraxellaceae|Enhydrobacter sp.	-0.031	-0.063	0.101	-0.124	0.119	-0.02	0.01	0.111	0.113	0.091	0.064	0.131	0.168	0.043	0.148	0.129	0.043	0.035	0.167	0.159	0.011	0.142	-0.05	0.185	-0.024	-0.209	-0.056	0.088	-0.067	0.03	0.151	-0.044	-0.037	-0.014	0.167	-0.087	-0.012	-0.067	-0.005	-0.026	-0.046	-0.077	-0.056	0.111	0.01	0.247	0.058	0.051	0.162
Firmicutes|Bacilli|Lactobacillales|Aerococcaceae|Abiotrophia sp.	-0.016	-0.066	0.083	-0.13	0.129	-0.038	0.014	0.119	0.108	0.11	0.06	0.133	0.158	0.05	0.144	0.14	0.053	0.052	0.161	0.158	0.017	0.144	-0.045	0.182	-0.021	-0.195	-0.045	0.07	-0.059	0.036	0.166	-0.031	-0.048	0	0.155	-0.086	-0.022	-0.078	0.004	-0.008	-0.036	-0.065	-0.067	0.117	0.023	0.236	0.073	0.065	0.154
Bacteroidetes|Bacteroidia|Bacteroidales|Rikenellaceae|human gut	-0.043	-0.059	0.119	-0.118	0.109	-0.073	0.042	0.087	0.134	0.075	0.051	0.129	0.139	0.016	0.118	0.119	0.03	0.02	0.14	0.139	0.014	0.139	-0.012	0.161	-0.029	-0.157	-0.072	0.049	-0.08	0.022	0.138	-0.06	-0.084	-0.026	0.166	-0.105	-0.055	-0.112	-0.015	-0.034	-0.027	-0.048	-0.048	0.13	0.04	0.234	0.108	0.093	0.127
Proteobacteria|Gammaproteobacteria|Pseudomonadales|Pseudomonadaceae|Pseudomonas sp.	-0.035	-0.08	0.105	-0.139	0.127	-0.008	0.044	0.146	0.156	0.14	0.093	0.155	0.198	0.075	0.176	0.146	0.046	0.024	0.169	0.145	0.02	0.139	-0.028	0.2	-0.061	-0.186	-0.032	0.123	-0.015	0.057	0.214	-0.054	-0.031	0.034	0.185	-0.049	-0.012	-0.041	0.011	0.001	-0.009	-0.049	-0.047	0.114	0.003	0.229	0.041	0.094	0.164
Actinobacteria|Actinobacteria|Actinomycetales|Actinomycetaceae|Actinomyces hyovaginalis	-0.025	-0.072	0.08	-0.133	0.137	-0.018	0.034	0.139	0.132	0.123	0.073	0.134	0.176	0.057	0.156	0.143	0.052	0.04	0.157	0.154	0.02	0.151	-0.041	0.19	-0.034	-0.193	-0.054	0.084	-0.049	0.025	0.177	-0.033	-0.06	-0.003	0.151	-0.088	-0.041	-0.074	0.019	-0.017	-0.028	-0.068	-0.069	0.134	0.022	0.236	0.061	0.067	0.162
Synergistetes|Synergistia|Synergistales|Dethiosulfovibrionaceae|Pyramidobacter sp.	-0.04	-0.045	0.057	-0.105	0.105	-0.061	-0.01	0.094	0.11	0.078	0.049	0.104	0.13	0.021	0.118	0.167	0.081	0.02	0.135	0.13	-0.009	0.119	-0.073	0.158	-0.046	-0.183	-0.013	0.046	-0.059	0.053	0.19	-0.061	-0.074	-0.026	0.181	-0.085	-0.003	-0.105	0.032	0.013	-0.061	-0.037	-0.087	0.143	0.002	0.259	0.045	0.037	0.165
Proteobacteria|Gammaproteobacteria|Enterobacteriales|Enterobacteriaceae|Enterobacter asburiae	-0.04	-0.045	0.057	-0.105	0.105	-0.061	-0.01	0.094	0.11	0.078	0.049	0.104	0.13	0.021	0.118	0.167	0.081	0.02	0.135	0.13	-0.009	0.119	-0.073	0.158	-0.046	-0.183	-0.013	0.046	-0.059	0.053	0.19	-0.061	-0.074	-0.026	0.181	-0.085	-0.003	-0.105	0.032	0.013	-0.061	-0.037	-0.087	0.143	0.002	0.259	0.045	0.037	0.165
Proteobacteria|Epsilonproteobacteria|Campylobacterales|Campylobacteraceae|Arcobacter cryaerophilus	-0.012	-0.089	0.094	-0.15	0.146	-0.022	0.012	0.129	0.111	0.097	0.053	0.136	0.17	0.055	0.151	0.158	0.07	0.056	0.175	0.171	0.035	0.162	-0.052	0.193	-0.022	-0.202	-0.038	0.077	-0.075	0.031	0.162	-0.035	-0.056	-0.003	0.155	-0.105	-0.028	-0.096	0.008	-0.002	-0.058	-0.066	-0.068	0.116	0.035	0.242	0.081	0.06	0.133
Abbreviations for food items, food groups, dietary patterns, and nutrients can be checked at Table S1.
Green color represents positive correlation and red color represents negative correlation.
[truncated: 168 more columns]

## Sheet: Table S4
Table S4. Crude p-values for Spearman correlation between dietary factors and relative abundance of microbial taxonomy
Taxonomy	Item 1	Item 2	Item 3	Item 4	Item 5	Item 6	Item 7	Item 8	Item 9	Item 10	Item 11	Item 12	Item 13	Item 14	Item 15	Item 16	Item 17	Item 18	Item 19	Item 20	Item 21	Item 22	Item 23	Item 24	Item 25	Item 26	Item 27	Item 28	Item 29	Item 30	Item 31	Item 32	Item 33	Item 34	Item 35	Item 36	Item 37	Item 38	Item 39	Item 40	Item 41	Item 42	Item 43	Item 44	Item 45	Item 46	Item 47	Item 48	Item 49
Firmicutes/Bacteroidetes ratio	0.4	0.87	0.69	0.15	0	0.59	0.48	0.71	0.11	0.57	0.6	0.49	0.32	0.88	0.07	0.4	0.53	0.18	0.11	0.26	0.78	0.15	0.75	0.35	0.42	0.22	0.26	0.31	0.7	0.68	0.06	0.25	0.39	0.86	0.97	0.34	0.32	0.13	0.02	0.55	0.34	0.7	0.5	0.02	0.11	0.08	0.39	0.93	0.71
Phylum
Actinobacteria	0.16	0.27	0.66	0.31	0.84	0.53	0.66	0.61	0.6	0.38	0.29	0.97	0.83	0.16	0.05	0.5	0.17	0.23	1	0.91	0.45	0.98	0.71	0.98	0.52	0.56	0.5	0.35	0.04	0.29	0.38	0.51	0.53	0.46	0.34	0.44	0.52	0.56	0.28	0.44	0.67	0.7	0.96	0.16	0.29	0.68	0.27	0.31	0.53
Bacteroidetes	0.33	0.67	0.93	0.31	0	0.48	0.68	0.83	0.13	0.64	0.57	0.81	0.3	0.63	0.08	0.33	0.76	0.07	0.1	0.24	0.3	0.04	0.78	0.66	0.45	0.61	0.22	0.39	0.93	0.64	0.14	0.66	0.31	0.88	0.78	0.36	0.16	0.09	0.04	0.32	0.1	0.84	0.36	0.04	0.07	0.07	0.43	0.92	0.52
Cyanobacteria	0.61	0.28	0.46	0.1	0.21	0.59	0.74	0.23	0.47	0.25	0.93	0.16	0.04	0.43	0.14	0.09	0.43	0.82	0.04	0.06	0.66	0.14	0.67	0.03	0.72	0.06	0.88	0.29	0.71	0.46	0.08	0.79	0.66	0.83	0.08	0.77	0.71	0.26	0.92	0.7	0.98	0.36	0.37	0.39	0.96	0.01	0.52	0.62	0.27
Elusimicrobia	0.87	0.54	0.67	0.25	0.24	0.94	0.97	0.2	0.62	0.36	0.63	0.27	0.13	0.74	0.21	0.23	0.79	0.94	0.15	0.1	0.79	0.31	0.84	0.07	0.82	0.09	0.85	0.33	0.78	0.85	0.09	0.89	0.66	0.88	0.18	0.43	0.75	0.41	0.75	0.94	0.77	0.53	0.47	0.32	0.59	0.02	0.35	0.5	0.29
Euryarchaeota	0.71	0.71	0.91	0.43	0.69	0.57	0.75	0.19	0.57	0.46	0.96	0.54	0.34	0.46	0.22	0.11	0.41	0.82	0.09	0.26	0.85	0.46	0.18	0.26	0.38	0.16	0.88	0.64	0.83	0.38	0.23	0.4	0.19	0.61	0.05	0.79	0.81	0.07	0.77	0.32	0.64	0.54	0.21	0.67	0.46	0.03	0.84	0.87	0.32
Firmicutes	0.41	0.89	0.56	0.16	0	0.78	0.47	0.69	0.14	0.76	0.74	0.33	0.38	0.99	0.06	0.5	0.37	0.27	0.14	0.35	0.99	0.29	0.72	0.2	0.46	0.05	0.27	0.28	0.52	0.86	0.07	0.13	0.5	0.79	0.83	0.37	0.45	0.27	0.02	0.68	0.45	0.67	0.55	0.02	0.23	0.1	0.55	0.92	0.86
Fusobacteria	0.65	0.72	0.83	0.54	0.54	0.43	0.18	0.34	0.4	0.9	0.27	0.88	0.84	0.58	0.76	0.74	0.6	0.81	0.26	0.74	0.93	0.75	0.58	0.55	0.45	0.05	0.64	0.67	0.4	0.53	0.29	0.75	0.19	0.76	0.6	0.37	0.73	0.38	0.07	0.93	0.18	0.9	0.53	0.24	0.2	0.99	0.5	0.97	0.29
Lentisphaerae	0.83	0.31	0.74	0.27	0.31	0.8	0.84	0.26	0.71	0.21	0.92	0.2	0.07	0.5	0.31	0.11	0.46	0.56	0.18	0.09	0.93	0.37	0.59	0.03	0.77	0.19	0.84	0.69	0.9	0.35	0.21	0.54	0.45	0.71	0.29	0.25	0.89	0.32	0.6	0.48	0.71	0.31	0.25	0.42	0.74	0.04	0.34	0.78	0.15
Proteobacteria	0.25	0.14	0.91	0.74	0.82	0.43	0.19	0.26	0.19	0.51	0.45	0.17	0.76	0.6	0.69	0.31	0.36	0.79	0.35	0.71	0.55	0.91	0.51	0.5	0.49	0.5	0.52	0.35	0.01	0.6	0.53	0.42	0.42	0.94	0.31	0.76	0.36	0.64	0.88	0.3	0.36	0.99	0.69	0.09	0.87	0.23	0.23	0.1	0.78
Spirochaetes	0.84	0.45	0.67	0.19	0.3	0.42	0.67	0.35	0.41	0.51	0.92	0.34	0.12	0.79	0.2	0.05	0.41	0.98	0.13	0.11	0.96	0.23	0.62	0.04	0.48	0.06	0.79	0.44	0.91	0.35	0.03	0.42	0.5	0.98	0.05	0.6	0.93	0.21	0.68	0.62	0.61	0.62	0.29	0.22	0.93	0	0.53	0.78	0.12
Synergistetes	0.61	0.55	0.36	0.63	0.3	0.27	0.31	0.15	0.25	0.08	0.36	0.85	0.77	0.79	0.88	0.63	0.96	0.31	0.87	0.91	0.08	0.56	0.07	0.91	0.19	0.74	0.6	0.72	0.46	0.93	0.27	0.54	0.2	0.98	0.31	0.32	0.94	0.07	0.05	0.59	0.12	0.04	0.05	0.79	0.16	0.37	0.21	0.24	0.59
Tenericutes	0.66	0.4	0.73	0.07	0.23	0.96	0.88	0.18	0.92	0.01	0.97	0.04	0.08	0.12	0.02	0.09	0.03	0.38	0.01	0	0.46	0.32	0.63	0	0.86	0.89	0.24	0.21	0.8	0.23	0.02	0.73	0.86	0.33	0.13	0.47	0.99	0.73	0.26	0.73	0.95	0.31	0.75	0.65	0.63	0.02	0.63	0.37	0.3
TM7	0.97	0.23	0.43	0.24	0.05	0.39	0.87	0.19	0.28	0.5	0.7	0.25	0.09	0.18	0.04	0.04	0.29	0.87	0.19	0.04	0.93	0.3	0.37	0.03	0.59	0.07	0.89	0.15	0.62	0.45	0.06	0.89	0.65	0.25	0.04	0.61	0.56	0.57	0.66	0.17	0.39	0.64	0.58	0.19	0.22	0	0.19	0.36	0.07
Verrucomicrobia	0.62	0.27	0.72	0.92	0.93	0.76	0.25	0.56	0.97	0.63	0.72	0.13	0.56	0.1	0.11	0.48	0.91	0.45	0.26	0.65	0.77	0.77	0.22	0.96	0.71	0.21	0.91	0.81	0.6	0.43	0.32	0.8	0.08	0.57	0.4	0.37	0.52	0.32	0.02	0.86	0.97	0.31	0.59	0.11	0.78	0.66	0.53	0.62	0.88
Class
Lentisphaerae|[Lentisphaeria]	0.84	0.31	0.75	0.27	0.3	0.8	0.83	0.27	0.71	0.22	0.92	0.2	0.06	0.52	0.32	0.11	0.46	0.56	0.18	0.09	0.93	0.37	0.59	0.03	0.78	0.19	0.82	0.7	0.9	0.35	0.2	0.55	0.45	0.71	0.3	0.24	0.91	0.33	0.61	0.48	0.72	0.32	0.26	0.42	0.74	0.04	0.33	0.77	0.15
Cyanobacteria|4C0d-2	0.61	0.28	0.46	0.1	0.21	0.59	0.74	0.23	0.47	0.25	0.93	0.16	0.04	0.44	0.15	0.09	0.43	0.82	0.04	0.06	0.66	0.14	0.67	0.03	0.72	0.06	0.88	0.29	0.71	0.46	0.08	0.79	0.66	0.83	0.08	0.77	0.71	0.26	0.92	0.7	0.97	0.36	0.37	0.39	0.96	0.01	0.52	0.62	0.27
Actinobacteria|Actinobacteria	0.13	0.3	0.66	0.31	0.42	0.22	0.17	0.43	0.54	0.27	0.5	0.56	0.97	0.19	0.09	0.83	0.69	0.12	0.91	0.96	0.46	0.98	0.78	0.81	0.95	0.47	0.63	0.53	0.11	0.89	0.31	0.57	0.96	0.24	0.4	0.6	0.67	0.64	0.24	0.26	0.79	0.86	0.59	0.06	0.78	0.58	0.62	0.81	0.42
Proteobacteria|Alphaproteobacteria	0.92	0.56	0.94	0.31	0.13	0.52	0.66	0.13	0.03	0.04	0.2	0.3	0.06	0.66	0.44	0.19	0.9	0.99	0.23	0.14	0.93	0.41	0.73	0.1	0.81	0.01	0.49	0.9	0.48	0.8	0.08	0.9	0.88	0.74	0.27	0.89	0.54	0.61	0.94	0.63	0.37	0.79	0.44	0.78	0.98	0.05	0.29	0.86	0.12
Firmicutes|Bacilli	0.58	0.96	0.66	0.58	0.34	0.45	0.18	0.1	0.33	0.52	0.01	0.06	0.05	0.35	0.14	0.3	0.44	0.45	0.4	0.09	0.82	0.43	0.47	0.6	0.45	0.09	0.09	0.78	0.14	0.89	0.1	0.74	0.49	0.82	0.25	0.57	0.44	0.8	0.94	0.52	0.03	0.26	0.3	0.96	0.7	0.1	0.25	0.76	0.39
Bacteroidetes|Bacteroidia	0.33	0.67	0.94	0.31	0	0.48	0.68	0.83	0.13	0.64	0.57	0.81	0.3	0.64	0.08	0.33	0.76	0.07	0.1	0.24	0.31	0.04	0.78	0.66	0.45	0.61	0.22	0.39	0.93	0.64	0.14	0.66	0.31	0.88	0.78	0.36	0.16	0.09	0.04	0.32	0.1	0.84	0.36	0.04	0.07	0.07	0.44	0.91	0.52
Proteobacteria|Betaproteobacteria	0.82	0.31	0.39	0.69	0.68	0.63	0.3	0.63	0.86	0.94	0.98	0.28	0.35	0.91	0.84	0.54	0.83	0.46	0.84	0.7	0.25	0.15	0.79	0.93	0.97	0.82	0.27	0.65	0.12	0.53	0.77	0.31	0.1	0.55	0.58	0.49	0.24	0.17	0.58	0.66	0.92	0.91	0.11	0.18	0.03	0.11	0.36	0.55	0.45
Firmicutes|Clostridia	0.33	0.69	0.41	0.38	0	0.89	0.55	0.8	0.28	0.89	0.99	0.16	0.64	0.88	0.09	0.65	0.24	0.33	0.22	0.52	0.87	0.52	0.96	0.21	0.61	0.05	0.54	0.52	0.46	0.95	0.17	0.12	0.57	0.69	0.97	0.32	0.82	0.57	0.03	0.48	0.3	0.65	0.36	0.06	0.2	0.24	0.58	0.99	0.95
Actinobacteria|Coriobacteriia	0.31	0.96	0.77	0.76	0.72	0.11	0.55	0.77	0.74	0.36	0.7	0.4	0.9	0.65	0.32	0.1	0.06	0.84	0.61	0.22	0.99	0.47	0.26	0.37	0.52	0.37	0.76	0.1	0.24	0.03	0.58	0.86	0.77	0.23	0.76	0.97	0.74	0.47	0.38	0.66	0.97	0.6	0.71	0.82	0.63	0.34	0.14	0.34	0.98
Proteobacteria|Deltaproteobacteria	0.18	0.72	0.31	0.49	0.39	0.52	0.01	0.09	0.02	0.73	0.14	0.36	0.09	0.98	0.93	0.14	0.25	0.5	0.91	0.39	0.9	0.87	0.71	0.61	0.45	0.39	0.92	0.1	0.09	0.55	0.01	0.09	0.59	0.61	0.68	0.41	0.65	0.72	0.19	0.08	0.13	0.66	0.56	0.53	0.67	0.17	0.41	0.35	0.87
Elusimicrobia|Elusimicrobia	0.87	0.54	0.67	0.25	0.24	0.94	0.97	0.2	0.62	0.36	0.63	0.27	0.13	0.74	0.21	0.23	0.79	0.94	0.15	0.1	0.79	0.31	0.84	0.07	0.82	0.09	0.85	0.33	0.78	0.85	0.09	0.89	0.66	0.88	0.18	0.43	0.75	0.41	0.75	0.94	0.77	0.53	0.47	0.32	0.59	0.02	0.35	0.5	0.29
Proteobacteria|Epsilonproteobacteria	0.53	0.04	0.15	0.02	0.16	0.66	0.46	0.02	0.31	0.21	0.42	0.1	0	0.12	0	0.01	0.14	0.17	0.01	0.01	0.3	0.04	0.95	0	0.67	0.01	0.31	0.19	0.31	0.82	0.18	0.97	0.48	0.61	0.02	0.75	0.87	0.66	0.86	0.67	0.86	0.62	0.83	0.47	0.68	0.03	0.5	0.45	0.11
Firmicutes|Erysipelotrichi	0.06	0.81	0.15	0.89	0.61	0.06	0.35	0.27	0.6	0.82	0.27	0.72	0.79	0.51	0.55	0.53	0.42	0.75	0.96	0.63	0.64	0.29	0.38	0.33	0.92	0.67	0.44	0.04	0.34	0.62	0.85	0.6	0.76	0.66	0.51	0.72	0.56	0.9	0.5	0.67	0.04	0.99	0.44	0.2	0.46	0.26	0.55	0.32	0.05
Fusobacteria|Fusobacteriia	0.65	0.73	0.82	0.53	0.54	0.43	0.18	0.34	0.41	0.9	0.27	0.88	0.83	0.57	0.77	0.73	0.61	0.8	0.26	0.74	0.94	0.75	0.6	0.55	0.44	0.05	0.65	0.66	0.4	0.51	0.29	0.76	0.19	0.75	0.6	0.36	0.75	0.37	0.07	0.92	0.19	0.92	0.54	0.24	0.2	0.99	0.5	0.97	0.29
Proteobacteria|Gammaproteobacteria	0.42	0.57	0.44	0.57	0.39	0.03	0.47	0.12	0.27	0.73	0.16	0.03	0.19	0.78	0.68	0.26	0.13	0.59	0.55	0.52	0.91	0.6	0.65	0.57	0.4	0.16	0.67	0.47	0.2	0.69	0.48	0.11	0.81	0.23	0.32	0.51	0.36	0.3	0.56	0.36	0.25	0.89	0.31	0.2	0.08	0.38	0.49	0.41	0.26
Euryarchaeota|Methanobacteria	0.94	0.82	0.99	0.51	0.6	0.8	0.93	0.12	0.42	0.39	0.82	0.57	0.43	0.52	0.29	0.12	0.41	0.95	0.07	0.33	0.82	0.51	0.08	0.39	0.49	0.13	0.7	0.83	0.53	0.63	0.21	0.49	0.18	0.47	0.05	0.59	0.73	0.09	0.83	0.38	0.51	0.74	0.33	0.64	0.63	0.04	0.84	0.9	0.23
Tenericutes|Mollicutes	0.73	0.44	0.53	0.08	0.34	0.69	0.67	0.08	0.74	0.01	0.52	0.16	0.14	0.1	0.11	0.08	0.08	0.43	0.04	0.12	0.57	0.14	0.49	0.01	0.86	0.4	0.61	0.26	0.58	0.62	0.04	0.98	0.53	0.98	0.1	1	0.96	0.61	0.69	0.97	0.97	0.49	0.8	0.16	0.93	0.01	0.87	0.43	0.22
Verrucomicrobia|Opitutae	0.87	0.39	0.29	0.16	0.23	0.76	0.91	0.17	0.24	0.21	0.47	0.16	0.07	0.49	0.09	0.1	0.67	0.87	0.05	0.08	0.94	0.24	0.58	0.04	0.53	0.05	0.89	0.24	0.92	0.42	0.03	0.47	0.76	0.64	0.04	0.77	0.81	0.64	0.99	0.89	0.77	0.76	0.79	0.37	0.91	0.02	0.58	0.28	0.1
Tenericutes|RF3	0.58	0.2	0.43	0.03	0.08	0.65	0.92	0.12	0.47	0.08	0.71	0.02	0.04	0.43	0.01	0.06	0.09	0.63	0	0	0.4	0.15	0.33	0	0.85	0.74	0.29	0.07	0.35	0.09	0	0.79	0.7	0.11	0.07	0.37	0.79	0.6	0.61	0.69	0.82	0.62	0.95	0.28	0.87	0	0.32	0.19	0.12
Spirochaetes|Spirochaetes	0.84	0.44	0.66	0.19	0.3	0.42	0.67	0.36	0.41	0.51	0.92	0.34	0.12	0.8	0.21	0.05	0.4	0.98	0.12	0.11	0.96	0.22	0.62	0.04	0.48	0.06	0.78	0.45	0.91	0.35	0.03	0.42	0.5	0.97	0.05	0.6	0.92	0.21	0.68	0.61	0.61	0.63	0.29	0.22	0.94	0	0.53	0.77	0.12
Synergistetes|Synergistia	0.73	0.61	0.35	0.69	0.41	0.22	0.25	0.15	0.18	0.09	0.31	0.92	0.58	0.81	0.84	0.54	0.79	0.33	0.84	0.98	0.08	0.55	0.07	0.87	0.27	0.64	0.57	0.59	0.44	0.98	0.21	0.49	0.17	0.98	0.32	0.45	0.83	0.1	0.04	0.67	0.13	0.05	0.04	0.75	0.11	0.39	0.14	0.21	0.62
Euryarchaeota|Thermoplasmata	0.75	0.34	0.41	0.13	0.21	0.55	0.9	0.23	0.44	0.32	0.71	0.22	0.07	0.57	0.1	0.1	0.62	0.81	0.08	0.05	0.88	0.15	0.85	0.02	0.67	0.05	0.91	0.26	0.95	0.4	0.07	0.54	0.62	0.74	0.08	0.67	0.91	0.33	0.96	0.87	0.78	0.41	0.4	0.27	0.92	0.01	0.4	0.61	0.16
TM7|TM7-3	0.96	0.22	0.41	0.22	0.04	0.39	0.88	0.19	0.28	0.49	0.69	0.27	0.08	0.18	0.04	0.04	0.27	0.85	0.18	0.04	0.91	0.3	0.37	0.03	0.59	0.06	0.91	0.14	0.62	0.44	0.06	0.85	0.69	0.26	0.04	0.57	0.57	0.59	0.68	0.17	0.39	0.63	0.58	0.18	0.23	0	0.2	0.36	0.07
Verrucomicrobia|Verrucomicrobiae	0.68	0.26	0.86	0.91	0.86	0.72	0.23	0.55	0.81	0.54	0.62	0.17	0.46	0.14	0.15	0.49	0.97	0.54	0.29	0.59	0.79	0.68	0.2	0.92	0.54	0.2	0.95	0.95	0.8	0.57	0.49	0.91	0.05	0.4	0.55	0.23	0.38	0.22	0.02	0.75	0.89	0.24	0.45	0.17	0.65	0.6	0.42	0.77	0.88
Order
Verrucomicrobia|Opitutae|[Cerasicoccales]	0.87	0.4	0.29	0.16	0.23	0.76	0.9	0.16	0.23	0.21	0.47	0.15	0.07	0.48	0.09	0.1	0.67	0.86	0.05	0.08	0.93	0.24	0.58	0.04	0.54	0.05	0.9	0.24	0.92	0.42	0.03	0.47	0.77	0.64	0.04	0.78	0.81	0.64	0.98	0.89	0.76	0.76	0.79	0.37	0.91	0.02	0.58	0.28	0.1
Actinobacteria|Actinobacteria|Actinomycetales	0.56	0.75	0.74	0.36	0.1	0.67	0.94	0.19	0.22	0.35	0.6	0.21	0.06	0.34	0.05	0.23	0.88	0.55	0.29	0.2	0.62	0.24	0.87	0.18	0.33	0.02	0.34	0.28	0.94	0.7	0.03	0.8	0.82	0.67	0.18	0.88	0.63	0.33	0.85	0.79	0.51	0.33	0.27	0.15	0.94	0.02	0.69	0.76	0.2
Proteobacteria|Gammaproteobacteria|Aeromonadales	0.83	0.37	0.33	0.28	0.2	0.88	0.76	0.14	0.28	0.24	0.67	0.07	0.11	0.9	0.23	0.16	0.51	0.53	0.12	0.07	0.93	0.13	0.83	0.04	0.93	0.12	0.69	0.59	0.46	0.87	0.15	0.86	0.48	0.94	0.24	0.24	0.63	0.39	0.72	0.95	0.51	0.51	0.51	0.19	0.9	0.02	0.41	0.46	0.06
Proteobacteria|Gammaproteobacteria|Alteromonadales	0.89	0.55	0.25	0.26	0.52	0.5	0.38	0.53	0.71	0.92	0.73	0.09	0.2	0.23	0.23	0.23	0.1	0.79	0.1	0.07	0.27	0.07	0.14	0.26	1	0	0.97	0.73	1	0.34	0.06	0.8	0.47	0.74	0.27	0.62	0.84	0.66	0.74	0.76	0.74	0.36	0.3	0.41	0.43	0.03	0.2	0.65	0.23
Bacteroidetes|Bacteroidia|Bacteroidales	0.33	0.66	0.94	0.31	0	0.49	0.68	0.84	0.13	0.64	0.57	0.81	0.3	0.63	0.08	0.33	0.76	0.07	0.1	0.24	0.3	0.04	0.78	0.66	0.45	0.61	0.23	0.39	0.93	0.64	0.14	0.66	0.31	0.89	0.77	0.36	0.17	0.09	0.04	0.32	0.1	0.84	0.36	0.04	0.07	0.07	0.43	0.92	0.52
Actinobacteria|Actinobacteria|Bifidobacteriales	0.14	0.3	0.65	0.31	0.43	0.22	0.18	0.44	0.55	0.28	0.51	0.56	0.99	0.19	0.09	0.83	0.68	0.12	0.92	0.95	0.47	0.98	0.78	0.81	0.97	0.47	0.65	0.54	0.11	0.88	0.32	0.57	0.95	0.24	0.4	0.61	0.69	0.64	0.23	0.26	0.78	0.87	0.58	0.06	0.78	0.57	0.63	0.81	0.41
Proteobacteria|Betaproteobacteria|Burkholderiales	0.82	0.31	0.31	0.66	0.54	0.58	0.16	0.39	0.88	0.93	0.72	0.27	0.48	0.78	0.71	0.42	0.7	0.33	0.97	0.64	0.23	0.1	0.59	0.99	0.87	0.88	0.37	0.48	0.05	0.51	0.74	0.53	0.16	0.52	0.58	0.37	0.25	0.17	0.66	0.55	0.92	0.94	0.12	0.19	0.04	0.07	0.48	0.38	0.49
Proteobacteria|Epsilonproteobacteria|Campylobacterales	0.53	0.04	0.15	0.02	0.16	0.66	0.46	0.02	0.3	0.21	0.42	0.1	0	0.12	0	0.01	0.14	0.17	0.01	0.01	0.3	0.04	0.94	0	0.67	0.01	0.32	0.19	0.31	0.82	0.18	0.97	0.48	0.61	0.02	0.76	0.87	0.67	0.86	0.67	0.87	0.63	0.82	0.47	0.68	0.03	0.5	0.45	0.11
Firmicutes|Clostridia|Clostridiales	0.34	0.73	0.45	0.36	0	0.91	0.55	0.8	0.27	0.89	0.97	0.17	0.6	0.88	0.1	0.63	0.24	0.35	0.22	0.51	0.89	0.51	0.97	0.2	0.61	0.05	0.54	0.52	0.47	0.94	0.17	0.12	0.56	0.7	0.97	0.31	0.83	0.57	0.03	0.46	0.3	0.64	0.37	0.06	0.2	0.23	0.59	0.99	0.97
Actinobacteria|Coriobacteriia|Coriobacteriales	0.34	0.94	0.8	0.72	0.78	0.13	0.64	0.83	0.81	0.37	0.74	0.4	0.9	0.61	0.27	0.11	0.07	0.88	0.58	0.23	0.95	0.48	0.31	0.38	0.49	0.36	0.73	0.11	0.23	0.04	0.54	0.85	0.69	0.2	0.74	0.99	0.74	0.51	0.36	0.7	0.97	0.61	0.66	0.84	0.58	0.32	0.17	0.38	1
TM7|TM7-3|CW040	0.77	0.41	0.61	0.18	0.19	0.59	0.94	0.21	0.36	0.22	0.4	0.16	0.11	0.45	0.09	0.09	0.51	0.77	0.11	0.06	0.95	0.27	0.73	0.02	0.9	0.03	0.79	0.32	0.88	0.5	0.05	0.93	0.98	0.72	0.06	0.69	0.92	0.63	0.7	0.77	0.87	0.78	0.66	0.21	0.79	0.02	0.38	0.6	0.07
Proteobacteria|Deltaproteobacteria|Desulfovibrionales	0.18	0.73	0.3	0.5	0.4	0.52	0	0.09	0.01	0.73	0.14	0.35	0.1	0.97	0.91	0.15	0.26	0.49	0.91	0.38	0.92	0.89	0.69	0.59	0.42	0.39	0.92	0.1	0.09	0.56	0.01	0.09	0.59	0.62	0.69	0.39	0.67	0.7	0.2	0.08	0.13	0.67	0.58	0.53	0.66	0.17	0.43	0.35	0.86
Euryarchaeota|Thermoplasmata|E2	0.75	0.34	0.42	0.13	0.21	0.56	0.9	0.23	0.44	0.32	0.72	0.22	0.07	0.57	0.1	0.1	0.61	0.81	0.07	0.05	0.88	0.15	0.85	0.02	0.67	0.05	0.92	0.26	0.95	0.4	0.07	0.54	0.62	0.74	0.08	0.67	0.91	0.33	0.96	0.87	0.78	0.41	0.4	0.27	0.91	0.01	0.4	0.6	0.16
Elusimicrobia|Elusimicrobia|Elusimicrobiales	0.87	0.54	0.67	0.25	0.23	0.93	0.97	0.19	0.61	0.36	0.63	0.27	0.13	0.73	0.21	0.23	0.78	0.94	0.15	0.1	0.79	0.31	0.84	0.07	0.82	0.09	0.85	0.33	0.78	0.85	0.09	0.89	0.66	0.89	0.18	0.44	0.75	0.41	0.75	0.93	0.78	0.53	0.47	0.32	0.59	0.02	0.35	0.5	0.29
Proteobacteria|Gammaproteobacteria|Enterobacteriales	0.6	0.4	0.67	0.22	0.23	0.61	0.59	0.38	0.54	0.87	0.61	0.17	0.18	0.85	0.19	0.05	0.3	0.49	0.41	0.66	0.49	0.47	0.49	0.36	0.41	0.16	0.37	0.58	0.46	0.43	0.03	0.08	0.54	0.58	0.22	0.75	0.42	0.06	0.34	0.74	0.54	0.76	0.54	0.07	0.58	0.05	0.74	0.89	0.39
Firmicutes|Erysipelotrichi|Erysipelotrichales	0.06	0.8	0.15	0.9	0.62	0.06	0.35	0.27	0.61	0.82	0.28	0.73	0.8	0.52	0.55	0.52	0.42	0.76	0.95	0.63	0.64	0.29	0.38	0.34	0.92	0.67	0.44	0.04	0.34	0.62	0.86	0.6	0.77	0.66	0.51	0.72	0.56	0.9	0.51	0.67	0.04	1	0.43	0.2	0.46	0.26	0.55	0.32	0.05
Fusobacteria|Fusobacteriia|Fusobacteriales	0.65	0.72	0.83	0.54	0.54	0.42	0.17	0.34	0.39	0.9	0.26	0.89	0.83	0.57	0.77	0.74	0.6	0.81	0.26	0.74	0.92	0.75	0.59	0.54	0.46	0.05	0.64	0.67	0.41	0.53	0.28	0.76	0.19	0.75	0.61	0.38	0.75	0.38	0.07	0.93	0.18	0.9	0.53	0.23	0.2	0.99	0.49	0.98	0.29
Firmicutes|Bacilli|Gemellales	0.82	0.54	0.62	0.24	0.12	0.64	0.92	0.18	0.31	0.25	0.55	0.22	0.17	0.52	0.11	0.17	0.75	0.67	0.04	0.09	0.92	0.24	0.63	0.03	0.92	0.02	0.63	0.53	0.55	0.75	0.03	0.5	0.44	0.99	0.12	0.59	0.81	0.4	0.85	0.84	0.8	0.75	0.71	0.28	0.72	0.02	0.31	0.36	0.13
Firmicutes|Bacilli|Lactobacillales	0.37	0.84	0.8	0.48	0.54	0.32	0.2	0.05	0.34	0.43	0.01	0.03	0.02	0.48	0.22	0.18	0.27	0.34	0.34	0.08	0.57	0.25	0.57	0.67	0.56	0.08	0.06	0.76	0.18	0.75	0.1	0.78	0.38	0.91	0.3	0.81	0.29	0.78	0.77	0.72	0.09	0.64	0.53	0.88	0.87	0.11	0.34	0.91	0.3
Euryarchaeota|Methanobacteria|Methanobacteriales	0.94	0.83	0.98	0.5	0.6	0.81	0.93	0.12	0.41	0.39	0.82	0.56	0.42	0.53	0.3	0.12	0.41	0.95	0.07	0.33	0.82	0.51	0.08	0.39	0.49	0.13	0.71	0.83	0.53	0.63	0.2	0.49	0.19	0.48	0.05	0.6	0.73	0.1	0.84	0.38	0.52	0.74	0.33	0.64	0.63	0.04	0.85	0.89	0.23
Tenericutes|RF3|ML615J-28	0.58	0.2	0.43	0.03	0.08	0.65	0.92	0.12	0.47	0.08	0.71	0.02	0.04	0.43	0.01	0.06	0.09	0.63	0	0	0.4	0.15	0.33	0	0.85	0.74	0.29	0.07	0.35	0.09	0	0.79	0.7	0.11	0.07	0.37	0.79	0.6	0.61	0.69	0.82	0.62	0.95	0.28	0.87	0	0.32	0.19	0.12
Proteobacteria|Betaproteobacteria|Neisseriales	0.56	0.5	0.72	0.23	0.28	0.72	0.69	0.38	0.52	0.29	0.28	0.3	0.22	0.55	0.12	0.17	0.79	0.94	0.15	0.08	0.91	0.34	0.84	0.04	0.93	0.04	0.94	0.18	0.91	0.66	0.04	0.95	0.82	0.94	0.09	0.71	0.98	0.37	0.75	0.77	0.9	0.61	0.59	0.22	0.59	0.03	0.25	0.73	0.13
Proteobacteria|Gammaproteobacteria|Pasteurellales	0.44	0.69	0.39	0.2	0.8	0.9	0.33	0.13	0.79	0.93	0.89	0.5	0.28	0.83	0.53	0.32	0.81	0.5	0.05	0.11	0.88	0.38	0.65	0.24	0.67	0.1	0.73	0.47	0.06	0.77	0.9	0.23	0.58	0.58	0.02	0.39	0.73	0.19	0.48	0.35	0.81	0.96	0.69	0.18	0.8	0.14	0.48	0.39	0.2
Proteobacteria|Gammaproteobacteria|Pseudomonadales	0.59	0.32	0.4	0.19	0.65	0.09	0.31	0.01	0.01	0.04	0.13	0.2	0.03	0.96	0.3	0.17	0.87	0.65	0.14	0.14	0.73	0.29	0.94	0.1	0.32	0.03	0.63	0.22	0.86	0.5	0.07	0.49	0.74	0.75	0.09	0.74	0.99	0.85	0.48	0.92	0.41	0.3	0.41	0.33	0.56	0.02	0.93	0.6	0.08
Proteobacteria|Alphaproteobacteria|RF32	0.84	0.46	0.79	0.21	0.09	0.32	0.98	0.24	0.08	0.1	0.47	0.17	0.03	1	0.24	0.09	0.79	0.73	0.13	0.19	0.67	0.29	0.66	0.04	0.77	0.03	0.75	0.76	0.74	0.92	0.04	0.9	0.99	0.95	0.13	0.73	0.4	0.55	0.74	0.54	0.31	0.95	0.71	0.54	0.62	0.02	0.27	0.56	0.1
Tenericutes|Mollicutes|RF39	0.73	0.44	0.53	0.08	0.34	0.68	0.67	0.08	0.74	0.01	0.52	0.15	0.14	0.1	0.11	0.08	0.08	0.43	0.04	0.12	0.56	0.14	0.49	0.01	0.85	0.41	0.6	0.26	0.58	0.61	0.04	0.98	0.53	0.99	0.1	1	0.96	0.61	0.7	0.96	0.97	0.49	0.81	0.17	0.94	0.01	0.87	0.43	0.22
Proteobacteria|Alphaproteobacteria|Rickettsiales	0.77	0.55	0.73	0.26	0.25	0.97	0.61	0.08	0.16	0.13	0.27	0.4	0.18	0.98	0.3	0.22	0.92	0.98	0.11	0.06	0.82	0.26	0.59	0.11	0.81	0.02	0.48	0.67	0.42	0.78	0.13	0.82	0.74	0.8	0.18	0.63	0.82	0.48	0.8	0.9	0.7	0.46	0.34	0.4	0.92	0.03	0.44	0.69	0.13
Firmicutes|Clostridia|SHA-98	0.96	0.62	0.85	0.82	0.36	0.69	0.62	0.23	0.42	0.13	0.95	0.45	0.58	0.18	0.14	0.1	0.07	0.08	0	0.12	0.57	0.2	0.37	0.03	0.98	0.89	0.37	0.38	0.42	0.71	0.06	0.46	0.65	0.5	0.5	0.8	0.97	0.96	0.5	0.69	0.92	0.17	0.7	0.91	0.77	0.07	0.37	0.13	0.19
Spirochaetes|Spirochaetes|Sphaerochaetales	0.84	0.45	0.67	0.19	0.29	0.42	0.67	0.36	0.4	0.51	0.92	0.34	0.11	0.8	0.21	0.05	0.41	0.98	0.12	0.11	0.96	0.22	0.62	0.04	0.47	0.06	0.78	0.44	0.9	0.36	0.03	0.43	0.51	0.97	0.05	0.61	0.92	0.21	0.67	0.62	0.61	0.63	0.29	0.21	0.93	0	0.53	0.77	0.12
Spirochaetes|Spirochaetes|Spirochaetales	0.84	0.57	0.66	0.26	0.28	0.57	0.86	0.25	0.32	0.42	0.68	0.38	0.19	0.84	0.25	0.06	0.43	0.92	0.11	0.14	0.87	0.28	0.38	0.08	0.63	0.05	0.98	0.56	0.62	0.54	0.03	0.45	0.43	0.88	0.04	0.47	0.84	0.28	0.69	0.8	0.49	0.78	0.41	0.15	0.9	0.01	0.58	0.6	0.08
Synergistetes|Synergistia|Synergistales	0.67	0.52	0.35	0.68	0.37	0.26	0.26	0.16	0.2	0.1	0.36	0.96	0.67	0.84	0.87	0.64	0.95	0.32	0.84	0.95	0.08	0.57	0.06	0.88	0.21	0.73	0.62	0.7	0.48	0.86	0.2	0.46	0.14	0.91	0.37	0.49	0.93	0.08	0.04	0.66	0.1	0.04	0.04	0.71	0.11	0.41	0.19	0.23	0.53
Firmicutes|Bacilli|Turicibacterales	0.32	0.99	0.29	0.45	0.28	0.26	0.57	0.73	0.7	0.86	0.66	0.96	0.36	0.93	0.19	0.33	0.92	0.8	0.57	0.04	0.25	0.8	0.13	0.27	0.77	0.11	0.74	0.24	0.48	0.84	0.3	0.78	0.81	0.71	0.04	0.89	0.3	0.5	0.89	0.82	0.93	0.48	0.8	0.4	0.66	0.03	0.61	0.72	0.22
Verrucomicrobia|Verrucomicrobiae|Verrucomicrobiales	0.68	0.25	0.86	0.92	0.86	0.72	0.23	0.55	0.81	0.54	0.62	0.17	0.46	0.14	0.15	0.49	0.97	0.54	0.29	0.59	0.79	0.68	0.2	0.93	0.54	0.2	0.96	0.95	0.79	0.57	0.48	0.91	0.05	0.4	0.55	0.23	0.38	0.21	0.02	0.76	0.89	0.24	0.45	0.17	0.65	0.6	0.42	0.77	0.88
Lentisphaerae|[Lentisphaeria]|Victivallales	0.84	0.31	0.75	0.27	0.3	0.81	0.83	0.27	0.7	0.22	0.92	0.2	0.06	0.52	0.32	0.11	0.46	0.56	0.18	0.1	0.93	0.36	0.59	0.03	0.79	0.19	0.83	0.7	0.9	0.36	0.2	0.55	0.45	0.71	0.3	0.25	0.91	0.32	0.61	0.48	0.71	0.32	0.25	0.41	0.74	0.04	0.33	0.77	0.15
Cyanobacteria|4C0d-2|YS2	0.61	0.29	0.46	0.1	0.21	0.59	0.74	0.23	0.46	0.25	0.93	0.16	0.04	0.43	0.14	0.09	0.42	0.82	0.04	0.06	0.65	0.14	0.67	0.03	0.72	0.06	0.88	0.29	0.71	0.46	0.08	0.79	0.66	0.83	0.08	0.77	0.71	0.26	0.92	0.7	0.98	0.36	0.37	0.39	0.96	0.01	0.52	0.62	0.26
Family
Bacteroidetes|Bacteroidia|Bacteroidales|[Barnesiellaceae]	0.29	0.61	0.58	0.88	0.43	0.29	0.71	0.17	0.53	0.31	0.14	0.44	0.77	0.36	0.08	0.92	0.67	0.16	0.91	0.77	0.35	0.67	0.51	0.37	0.98	0.05	0.94	0.96	0.31	0.22	0.04	0.73	0.83	0.75	0.34	0.59	0.73	0.28	0.14	0.99	0.38	0.76	0.5	0.96	0.29	0.01	0.53	0.75	0.38
Verrucomicrobia|Opitutae|[Cerasicoccales]|[Cerasicoccaceae]	0.86	0.39	0.29	0.16	0.23	0.76	0.9	0.16	0.23	0.2	0.46	0.16	0.07	0.48	0.08	0.1	0.66	0.88	0.05	0.08	0.94	0.24	0.58	0.04	0.51	0.05	0.92	0.24	0.95	0.41	0.03	0.46	0.78	0.62	0.04	0.79	0.82	0.65	0.98	0.89	0.79	0.75	0.79	0.37	0.94	0.02	0.59	0.3	0.11
Euryarchaeota|Thermoplasmata|E2|[Methanomassiliicoccaceae]	0.76	0.33	0.4	0.13	0.21	0.55	0.9	0.23	0.43	0.31	0.7	0.23	0.07	0.56	0.1	0.1	0.6	0.82	0.08	0.05	0.89	0.15	0.84	0.02	0.64	0.05	0.94	0.27	0.97	0.39	0.07	0.53	0.63	0.73	0.08	0.68	0.9	0.35	0.96	0.88	0.8	0.4	0.4	0.27	0.95	0.01	0.41	0.63	0.17
Firmicutes|Clostridia|Clostridiales|[Mogibacteriaceae]	0.83	0.42	0.96	0.37	0.22	0.1	0.4	0.01	0.06	0.21	0.19	0.17	0.03	0.6	0.06	0.02	0.06	0.42	0.04	0.12	0.7	0.41	0.14	0.04	0.73	0.02	0.49	0.61	0.12	0.82	0.06	0.13	0.5	0.98	0.07	0.27	0.3	0.22	0.63	0.39	0.67	0.53	0.98	0.41	0.81	0.07	0.43	0.85	0.84
Bacteroidetes|Bacteroidia|Bacteroidales|[Odoribacteraceae]	0.84	0.81	0.71	0.98	0.69	0.81	0.66	0.38	0.56	0.95	0.73	0.89	0.81	0.64	0.58	0.46	0.96	0.11	0.95	0.35	0.5	0.23	0.02	0.73	0.04	0.96	0.43	0.17	0.42	0.6	0.36	0.88	0.02	0.43	0.42	0.62	0.34	0.61	0	0.74	0.89	0.06	0.49	0	1	0.44	0.44	0.79	0.43
Bacteroidetes|Bacteroidia|Bacteroidales|[Paraprevotellaceae]	0.74	0.68	0.12	0.59	0.59	0.43	0.44	0.36	0.53	0.89	0.19	0.32	0.38	0.95	0.89	0.29	0.18	0.77	0.28	0.42	0.58	0.5	0.83	0.88	0.27	0.28	0.92	0.05	0.84	0.8	0.99	0.24	0.42	0.73	0.84	0.64	0.34	0.55	0.51	0.48	0.18	0.1	0.44	0.18	0.46	0.56	0.18	0.34	0.02
Firmicutes|Clostridia|Clostridiales|[Tissierellaceae]	0.24	0.12	0.15	0.14	0.89	0.67	0.58	0.53	0.4	0.24	0.24	0.25	0.13	0.18	0.3	0.3	0.25	0.04	0.35	0.13	0.69	0.51	0.34	0.26	0.96	0.17	0.28	0.1	0.01	0.04	0.09	0.86	0.59	0.57	0.42	0.73	0.39	0.7	0.84	0.14	0.06	0.38	0.59	0.63	0.98	0.24	0.37	0.5	0.67
Actinobacteria|Actinobacteria|Actinomycetales|Actinomycetaceae	0.64	1	0.3	0.72	0.59	0.15	0.56	0.01	0.03	0.39	0.4	0.25	0.1	0.35	0.04	0.6	0.81	0.42	0.2	0.89	0.32	0.76	0.16	0.22	0.12	0.04	0.17	0.79	0.24	0.63	0.15	0.08	0.22	0.83	0.24	0.53	0.33	0.2	0.2	0.79	0.11	0.09	0.11	0.51	0.15	0.6	0.7	0.42	0.81
Firmicutes|Bacilli|Lactobacillales|Aerococcaceae	0.98	0.42	0.47	0.17	0.18	0.74	0.94	0.16	0.33	0.24	0.59	0.25	0.11	0.61	0.14	0.11	0.61	0.69	0.07	0.07	0.93	0.18	0.54	0.04	0.79	0.03	0.75	0.41	0.65	0.65	0.06	0.64	0.62	0.89	0.08	0.48	0.99	0.44	0.91	0.97	0.69	0.56	0.55	0.24	0.77	0.01	0.41	0.44	0.11
Proteobacteria|Betaproteobacteria|Burkholderiales|Alcaligenaceae	0.72	0.41	0.76	0.87	0.41	0.27	0.06	0.22	0.44	0.95	0.85	0.2	0.39	0.58	0.35	0.41	0.69	0.19	0.91	0.49	0.32	0.15	0.27	0.53	0.77	0.97	0.41	0.27	0.01	0.43	0.68	0.32	0.08	0.56	0.71	0.23	0.29	0.09	0.71	0.55	0.83	0.79	0.1	0.25	0.02	0.09	0.36	0.37	0.33
Bacteroidetes|Bacteroidia|Bacteroidales|Bacteroidaceae	0.15	0.97	0.53	0.59	0.03	0.25	0.86	0.3	0.39	0.21	0.94	0.33	0.79	0.52	0.74	0.91	0.65	0.28	0.59	0.23	0.49	0.61	0.22	0.87	0.46	0.51	0.62	0.52	0.93	0.89	0.33	0.71	0.48	0.98	0.92	0.83	0.2	0.06	0.21	0.16	0.51	0.48	0.62	0.28	0.44	0.09	0.87	0.64	0.7
Actinobacteria|Actinobacteria|Bifidobacteriales|Bifidobacteriaceae	0.13	0.29	0.64	0.3	0.44	0.22	0.17	0.44	0.56	0.27	0.51	0.55	0.99	0.18	0.09	0.84	0.67	0.12	0.91	0.96	0.48	0.96	0.79	0.8	0.97	0.46	0.65	0.56	0.12	0.89	0.32	0.57	0.96	0.25	0.41	0.6	0.68	0.64	0.21	0.26	0.79	0.84	0.59	0.06	0.76	0.56	0.63	0.79	0.4
Proteobacteria|Epsilonproteobacteria|Campylobacterales|Campylobacteraceae	0.54	0.03	0.14	0.02	0.16	0.66	0.46	0.02	0.31	0.2	0.41	0.1	0	0.11	0	0.01	0.13	0.18	0.01	0.01	0.3	0.04	0.96	0	0.68	0.01	0.33	0.19	0.32	0.83	0.18	0.96	0.49	0.6	0.02	0.76	0.88	0.65	0.86	0.67	0.84	0.62	0.82	0.47	0.7	0.03	0.51	0.47	0.11
Firmicutes|Bacilli|Lactobacillales|Carnobacteriaceae	0.82	0.62	0.16	0.43	0.8	0.74	0.49	0.65	0.58	0.9	0.22	0.17	0.25	0.38	0.24	0.28	0.24	0.37	0.14	0.03	0.59	0.12	0.14	0.35	0.86	0.01	0.91	0.42	0.77	0.86	0.17	0.22	0.5	0.4	0.22	0.31	0.7	0.67	0.98	1	0.67	0.32	0.66	0.76	0.89	0.11	0.74	0.68	0.17
Firmicutes|Clostridia|Clostridiales|Christensenellaceae	0.58	0.88	0.92	0.39	0.05	0.16	0.94	0.4	0.45	0.44	0.42	0.51	0.32	0.85	0.14	0.48	0.89	0.33	0.2	0.26	0.4	0.73	0.48	0.08	0.7	0.03	0.77	0.17	0.89	0.2	0.09	0.55	0.61	0.5	0.2	0.87	0.77	0.96	0.73	0.81	0.66	0.97	0.85	0.33	0.82	0.01	0.97	0.89	0.09
Firmicutes|Clostridia|Clostridiales|Clostridiaceae	0.75	0.87	0.71	0.42	0.54	0.05	0.36	0.77	0.55	0.21	0.15	0.48	0.35	0.18	0.06	0.51	0.59	0.07	0.11	0.64	0.21	0.23	0.66	0.99	0.64	0.33	0.41	0.86	0.45	0.79	0.36	0.72	0.01	0.4	0.51	0.28	0.19	0.38	0.59	0.41	0.59	0.37	0.99	0.5	0.85	0.65	0.6	0.54	0.7
Proteobacteria|Betaproteobacteria|Burkholderiales|Comamonadaceae	0.87	0.23	0.19	0.09	0.2	0.45	0.75	0.28	0.65	0.21	0.91	0.18	0.08	0.53	0.06	0.1	0.59	0.91	0.04	0.04	0.73	0.1	0.88	0.01	0.91	0.08	0.83	0.24	0.88	0.72	0.03	0.55	0.41	0.91	0.16	0.72	0.82	0.3	0.73	0.98	0.84	0.59	0.68	0.16	0.95	0.01	0.5	0.32	0.19
Actinobacteria|Coriobacteriia|Coriobacteriales|Coriobacteriaceae	0.35	0.96	0.81	0.72	0.78	0.15	0.65	0.87	0.76	0.41	0.78	0.37	0.86	0.65	0.28	0.1	0.06	0.91	0.59	0.21	0.95	0.47	0.29	0.37	0.52	0.35	0.83	0.11	0.22	0.04	0.6	0.86	0.71	0.23	0.78	0.9	0.7	0.5	0.32	0.71	0.97	0.66	0.65	0.89	0.56	0.37	0.17	0.36	1
Firmicutes|Clostridia|Clostridiales|Dehalobacteriaceae	0.71	0.27	0.45	0.46	0.2	0.98	0.73	0.18	0.56	0.79	0.71	0.56	0.13	0.65	0.27	0.08	0.39	0.77	0.11	0.08	0.91	0.2	0.36	0.12	0.86	0.09	0.87	0.32	0.48	0.85	0.11	0.97	0.98	0.68	0.17	0.26	0.88	0.82	0.83	0.4	0.79	0.57	0.91	0.46	0.22	0.01	0.11	0.28	0.31
Proteobacteria|Deltaproteobacteria|Desulfovibrionales|Desulfovibrionaceae	0.18	0.75	0.3	0.52	0.42	0.52	0	0.1	0.02	0.71	0.14	0.34	0.1	0.96	0.92	0.16	0.27	0.48	0.9	0.38	0.94	0.9	0.67	0.6	0.41	0.38	0.93	0.11	0.09	0.57	0.02	0.08	0.6	0.63	0.7	0.38	0.67	0.71	0.21	0.08	0.12	0.65	0.6	0.54	0.67	0.18	0.43	0.34	0.86
Synergistetes|Synergistia|Synergistales|Dethiosulfovibrionaceae	0.6	0.48	0.75	0.25	0.57	0.93	0.81	0.19	0.28	0.25	0.35	0.36	0.25	0.66	0.25	0.1	0.38	0.8	0.21	0.21	0.86	0.54	0.23	0.15	0.82	0.14	0.6	0.4	0.98	0.51	0.03	0.58	0.33	0.72	0.03	0.71	0.75	0.2	0.97	0.58	0.76	0.62	0.27	0.3	0.98	0.02	0.63	0.88	0.2
Elusimicrobia|Elusimicrobia|Elusimicrobiales|Elusimicrobiaceae	0.88	0.53	0.65	0.25	0.23	0.94	0.97	0.2	0.6	0.34	0.61	0.27	0.13	0.72	0.2	0.22	0.77	0.92	0.15	0.09	0.78	0.31	0.84	0.06	0.84	0.09	0.82	0.33	0.8	0.83	0.09	0.87	0.68	0.9	0.17	0.45	0.74	0.43	0.74	0.94	0.8	0.52	0.47	0.32	0.62	0.02	0.36	0.53	0.31
Proteobacteria|Gammaproteobacteria|Enterobacteriales|Enterobacteriaceae	0.61	0.39	0.69	0.22	0.23	0.62	0.59	0.38	0.54	0.86	0.61	0.18	0.18	0.85	0.18	0.05	0.3	0.48	0.42	0.65	0.49	0.47	0.49	0.35	0.4	0.16	0.38	0.58	0.47	0.42	0.03	0.07	0.54	0.59	0.21	0.75	0.41	0.06	0.34	0.74	0.56	0.78	0.54	0.07	0.56	0.05	0.74	0.86	0.4
Firmicutes|Erysipelotrichi|Erysipelotrichales|Erysipelotrichaceae	0.06	0.79	0.15	0.91	0.61	0.05	0.35	0.27	0.61	0.81	0.28	0.73	0.8	0.53	0.56	0.53	0.42	0.78	0.94	0.63	0.62	0.3	0.39	0.35	0.91	0.67	0.45	0.04	0.33	0.63	0.87	0.6	0.76	0.67	0.52	0.73	0.55	0.9	0.5	0.68	0.04	0.99	0.43	0.21	0.46	0.27	0.55	0.33	0.05
Firmicutes|Clostridia|Clostridiales|EtOH8	0.54	0.43	0.78	0.22	0.42	0.33	0.9	0.22	0.36	0.52	0.87	0.45	0.17	0.78	0.17	0.07	0.44	0.76	0.21	0.11	0.82	0.33	0.35	0.06	0.34	0.08	0.9	0.5	1	0.37	0.02	0.65	0.41	0.97	0.03	0.62	0.89	0.2	0.7	0.46	0.83	0.86	0.45	0.34	0.76	0.01	0.63	0.91	0.14
Firmicutes|Clostridia|Clostridiales|Eubacteriaceae	0.69	0.31	0.65	0.55	0.05	0.86	0.77	0.13	0.17	0.29	0.51	0.19	0.03	0.31	0.04	0.12	0.65	0.52	0.13	0.13	0.97	0.1	0.69	0.1	0.26	0.05	0.39	0.22	0.75	0.81	0.04	0.85	0.93	0.38	0.2	0.67	0.88	0.41	0.62	0.96	0.82	0.35	0.58	0.18	0.76	0.01	0.63	0.54	0.18
TM7|TM7-3|CW040|F16	0.67	0.36	0.51	0.15	0.22	0.51	0.81	0.27	0.45	0.2	0.5	0.17	0.12	0.39	0.07	0.12	0.62	0.78	0.09	0.04	0.85	0.2	0.63	0.02	0.79	0.03	0.78	0.37	0.91	0.54	0.06	0.94	0.94	0.75	0.06	0.67	0.89	0.53	0.7	0.79	0.81	0.69	0.72	0.19	0.82	0.02	0.37	0.53	0.06
Fusobacteria|Fusobacteriia|Fusobacteriales|Fusobacteriaceae	0.66	0.67	0.91	0.57	0.51	0.43	0.17	0.33	0.38	0.96	0.25	0.83	0.83	0.54	0.8	0.75	0.6	0.8	0.24	0.76	0.89	0.76	0.59	0.51	0.52	0.06	0.7	0.63	0.43	0.58	0.26	0.66	0.16	0.73	0.59	0.46	0.79	0.34	0.05	0.9	0.16	0.96	0.52	0.24	0.21	0.98	0.46	0.93	0.31
Firmicutes|Bacilli|Gemellales|Gemellaceae	0.82	0.52	0.6	0.23	0.12	0.64	0.92	0.18	0.31	0.23	0.53	0.22	0.16	0.52	0.1	0.17	0.74	0.69	0.05	0.09	0.92	0.24	0.62	0.03	0.89	0.02	0.65	0.52	0.57	0.73	0.04	0.49	0.45	0.98	0.11	0.6	0.8	0.42	0.86	0.85	0.82	0.73	0.71	0.28	0.76	0.02	0.32	0.38	0.14
Firmicutes|Clostridia|Clostridiales|Lachnospiraceae	0.11	0.27	0.22	0.33	0.2	0.54	0.42	0.32	0.5	0.5	0.41	0.57	0.52	0.46	0.24	0.93	0.08	0.75	0.07	0.58	0.45	0.66	0.81	0.25	0.08	0.31	0.44	0.46	0.16	0.8	0.47	0.43	0.61	0.96	0.89	0.34	0.18	0.16	0.02	0.93	0.2	0.3	0.09	0.05	0.26	0.14	0.08	0.2	0.02
Firmicutes|Bacilli|Lactobacillales|Lactobacillaceae	0.79	0.5	0.44	0.24	0.35	0.99	0.94	0.05	0.41	0.68	0.45	0.15	0.01	0.32	0.03	0.08	0.33	0.13	0.12	0.04	0.95	0.13	0.65	0.09	0.88	0.31	0.18	0.1	0.21	0.51	0.12	0.57	0.8	0.09	0.06	0.74	0.97	0.93	0.86	0.76	0.57	0.91	0.87	0.14	0.86	0.01	0.59	0.25	0.06
Fusobacteria|Fusobacteriia|Fusobacteriales|Leptotrichiaceae	0.93	0.46	0.55	0.2	0.23	0.93	0.9	0.16	0.31	0.2	0.47	0.32	0.13	0.74	0.18	0.15	0.65	0.59	0.06	0.1	0.99	0.2	0.62	0.06	0.75	0.05	0.7	0.48	0.69	0.61	0.05	0.72	0.6	0.86	0.1	0.42	0.98	0.44	0.98	0.87	0.6	0.61	0.61	0.17	0.72	0.01	0.34	0.38	0.13
Firmicutes|Bacilli|Lactobacillales|Leuconostocaceae	0.89	0.37	0.52	0.17	0.18	0.99	0.76	0.1	0.22	0.24	0.65	0.25	0.13	0.58	0.16	0.1	0.57	0.62	0.08	0.09	0.97	0.2	0.44	0.03	0.7	0.06	0.73	0.49	0.58	0.76	0.09	0.39	0.64	0.66	0.04	0.42	0.86	0.51	0.88	0.96	0.67	0.61	0.65	0.22	0.72	0.01	0.34	0.37	0.1
Euryarchaeota|Methanobacteria|Methanobacteriales|Methanobacteriaceae	0.94	0.81	0.99	0.5	0.59	0.81	0.94	0.12	0.41	0.37	0.81	0.58	0.42	0.52	0.28	0.12	0.4	0.93	0.07	0.33	0.81	0.51	0.08	0.38	0.47	0.13	0.73	0.83	0.55	0.62	0.2	0.48	0.19	0.48	0.05	0.61	0.74	0.1	0.84	0.38	0.53	0.73	0.32	0.64	0.6	0.04	0.84	0.93	0.24
Actinobacteria|Actinobacteria|Actinomycetales|Micrococcaceae	0.64	1	0.3	0.71	0.59	0.15	0.57	0.01	0.03	0.39	0.4	0.25	0.11	0.35	0.04	0.61	0.82	0.41	0.2	0.9	0.31	0.75	0.16	0.23	0.12	0.04	0.17	0.8	0.24	0.64	0.16	0.08	0.22	0.84	0.23	0.54	0.34	0.2	0.19	0.79	0.11	0.09	0.11	0.51	0.14	0.6	0.7	0.41	0.8
Proteobacteria|Alphaproteobacteria|Rickettsiales|mitochondria	0.78	0.54	0.71	0.26	0.25	0.98	0.62	0.08	0.16	0.12	0.27	0.41	0.17	0.97	0.28	0.22	0.9	0.99	0.12	0.05	0.82	0.27	0.59	0.11	0.78	0.02	0.5	0.66	0.44	0.76	0.12	0.81	0.76	0.82	0.17	0.64	0.81	0.5	0.8	0.91	0.73	0.45	0.34	0.4	0.89	0.03	0.44	0.72	0.14
Proteobacteria|Gammaproteobacteria|Pseudomonadales|Moraxellaceae	0.9	0.44	0.36	0.19	0.22	0.89	0.98	0.19	0.3	0.34	0.56	0.26	0.08	0.67	0.13	0.14	0.69	0.84	0.06	0.07	0.98	0.19	0.51	0.04	0.76	0.02	0.66	0.3	0.59	0.7	0.09	0.54	0.72	0.99	0.06	0.47	0.92	0.52	0.98	0.88	0.61	0.48	0.63	0.26	0.89	0.01	0.51	0.53	0.09
Proteobacteria|Betaproteobacteria|Neisseriales|Neisseriaceae	0.57	0.48	0.7	0.22	0.28	0.7	0.69	0.4	0.52	0.27	0.27	0.31	0.21	0.54	0.11	0.17	0.77	0.96	0.15	0.08	0.9	0.34	0.84	0.04	0.96	0.04	0.97	0.18	0.88	0.64	0.04	0.96	0.84	0.93	0.08	0.71	0.97	0.39	0.75	0.78	0.93	0.6	0.6	0.22	0.62	0.03	0.26	0.76	0.13
Proteobacteria|Betaproteobacteria|Burkholderiales|Oxalobacteraceae	0.63	0.89	0.2	0.27	0.41	0.33	0.85	0.27	0.58	0.73	0.78	0.24	0.11	0.82	0.1	0.19	0.69	0.76	0.24	0.17	0.69	0.35	0.85	0.11	0.64	0.04	0.78	0.45	0.85	0.43	0.07	0.33	0.65	0.55	0.09	0.74	0.9	0.51	0.83	0.85	0.71	0.85	0.6	0.36	0.89	0.01	0.35	0.33	0.3
Proteobacteria|Gammaproteobacteria|Pasteurellales|Pasteurellaceae	0.44	0.68	0.38	0.2	0.8	0.9	0.33	0.13	0.79	0.95	0.88	0.5	0.28	0.82	0.51	0.32	0.8	0.51	0.05	0.1	0.89	0.38	0.65	0.24	0.7	0.1	0.75	0.47	0.06	0.79	0.91	0.22	0.59	0.59	0.02	0.4	0.75	0.2	0.48	0.35	0.84	0.97	0.69	0.19	0.76	0.14	0.49	0.41	0.21
Firmicutes|Clostridia|Clostridiales|Peptococcaceae	0.73	0.24	0.41	0.1	0.02	0.96	0.52	0.73	0.54	0.4	0.45	0.2	0.13	0.56	0.23	0.04	0.65	0.89	0.43	0.34	0.61	0.33	0.66	0.1	0.37	0.13	0.12	0.25	0.44	0.38	0.01	0.79	0.91	0.81	0.28	0.9	0.41	0.15	0.43	0.51	0.85	0.49	0.85	0.98	0.38	0.05	0.05	0.61	0.28
Firmicutes|Clostridia|Clostridiales|Peptostreptococcaceae	0.83	0.28	0.83	0.59	0.44	0.08	0.67	0.22	0.95	0.38	0.6	0.22	0.67	1	0.24	0.87	0.53	0.77	0.53	0.93	0.1	0.49	0.07	0.46	0.73	0.79	0.48	0.46	0.2	0.21	0.28	0.39	0.53	0.85	0.6	0.54	0.51	0.31	0.21	0.65	0.8	0.25	0.18	0.81	0.05	0.44	0.89	0.3	0.17
Bacteroidetes|Bacteroidia|Bacteroidales|Porphyromonadaceae	0.45	0.31	0.68	0.32	0.04	0.09	0.38	0.62	0.92	0.73	0.27	0.97	0.61	0.26	0.63	0.76	0.39	0.95	0.54	0.65	0.42	0.59	0.03	0.88	0.52	0.32	0.16	0.3	0.8	0.33	0.82	0.42	0.5	0.21	0.38	0.46	0.65	0.14	0.77	0.25	0.6	0.55	0.9	0.02	0.33	0.11	0.62	0.35	0.83
Bacteroidetes|Bacteroidia|Bacteroidales|Prevotellaceae	0.8	0.45	0.53	0.49	0.2	0.1	0.88	0.67	0.22	0.53	0.99	0.01	0.29	0.9	0.95	0.76	0.92	0.7	0.63	0.53	0.34	0.62	0.17	0.71	0.37	0.04	0.49	0.73	0.53	0.64	0.64	1	0.73	0.7	0.75	0.72	0.6	0.21	0.95	0.07	0.25	0.91	0.95	0.59	0.18	0.08	0.75	0.5	0.94
Proteobacteria|Gammaproteobacteria|Pseudomonadales|Pseudomonadaceae	0.52	0.29	0.51	0.17	0.55	0.13	0.27	0.01	0.02	0.02	0.13	0.19	0.04	0.98	0.28	0.13	0.99	0.75	0.16	0.13	0.79	0.27	0.97	0.09	0.32	0.05	0.76	0.29	0.98	0.43	0.05	0.56	0.83	0.61	0.11	0.8	0.87	0.94	0.56	0.95	0.5	0.37	0.37	0.3	0.66	0.03	0.82	0.52	0.1
Bacteroidetes|Bacteroidia|Bacteroidales|RF16	0.83	0.56	0.64	0.26	0.28	0.57	0.86	0.26	0.32	0.4	0.67	0.39	0.18	0.84	0.24	0.06	0.42	0.94	0.12	0.14	0.86	0.28	0.37	0.08	0.6	0.04	1	0.56	0.65	0.53	0.03	0.44	0.44	0.89	0.04	0.48	0.85	0.3	0.69	0.81	0.51	0.77	0.41	0.15	0.95	0.01	0.59	0.63	0.08
Bacteroidetes|Bacteroidia|Bacteroidales|Rikenellaceae	0.7	0.05	0.09	0.02	0.09	0.61	0.75	0.35	0.84	0.2	0.68	0.11	0.16	0.48	0.79	0.05	0.23	0.37	0.11	0.06	0.18	0.54	0.41	0.43	0.36	0.59	0.77	0.83	0.62	0.96	0.24	0.69	0.86	0.16	0.77	0.33	0.27	0.15	0.02	0.39	0.62	0.26	0.7	0.09	0.1	0.12	0.92	0.84	0.6
Firmicutes|Clostridia|Clostridiales|Ruminococcaceae	0.41	0.47	0.61	0.9	0.57	0.66	0.71	0.55	0.24	0.15	0.15	0.03	0.8	0.8	0.47	0.58	0.58	0.46	0.35	0.19	0.34	0.53	0.44	0.63	0.35	0.16	0.95	0.31	0.74	0.51	0.84	0.56	0.87	0.65	0.92	0.94	0.2	0.88	0.81	0.63	0.35	0.85	0.28	0.78	0.7	0.63	0.75	0.82	0.03
Bacteroidetes|Bacteroidia|Bacteroidales|S24-7	0.89	0.39	0.46	0.15	0.11	1	0.62	0.3	0.58	0.56	0.53	0.4	0.12	0.84	0.22	0.05	0.36	0.83	0.1	0.07	0.99	0.23	0.44	0.08	0.94	0.02	0.73	0.57	0.53	0.64	0.04	0.46	0.8	0.84	0.19	0.27	0.7	0.3	0.68	0.54	0.88	0.5	0.8	0.41	0.81	0.02	0.35	0.65	0.36
Proteobacteria|Gammaproteobacteria|Alteromonadales|Shewanellaceae	0.79	0.61	0.26	0.3	0.52	0.47	0.39	0.52	0.69	0.87	0.67	0.08	0.2	0.22	0.2	0.23	0.1	0.85	0.12	0.08	0.31	0.09	0.15	0.26	0.97	0	0.98	0.72	0.92	0.31	0.06	0.82	0.51	0.73	0.26	0.66	0.81	0.77	0.75	0.75	0.83	0.35	0.31	0.44	0.48	0.03	0.21	0.69	0.26
Spirochaetes|Spirochaetes|Sphaerochaetales|Sphaerochaetaceae	0.85	0.44	0.65	0.19	0.29	0.41	0.69	0.36	0.38	0.48	0.88	0.35	0.12	0.79	0.19	0.05	0.4	0.99	0.13	0.1	0.93	0.23	0.61	0.04	0.45	0.06	0.78	0.43	0.93	0.34	0.03	0.4	0.5	0.95	0.05	0.63	0.95	0.22	0.68	0.62	0.65	0.61	0.3	0.21	0.9	0	0.53	0.82	0.12
Spirochaetes|Spirochaetes|Spirochaetales|Spirochaetaceae	0.83	0.56	0.64	0.26	0.28	0.57	0.86	0.26	0.32	0.4	0.67	0.39	0.18	0.84	0.24	0.06	0.42	0.94	0.12	0.14	0.86	0.28	0.37	0.08	0.6	0.04	1	0.56	0.65	0.53	0.03	0.44	0.44	0.89	0.04	0.48	0.85	0.3	0.69	0.81	0.51	0.77	0.41	0.15	0.95	0.01	0.59	0.63	0.08
Firmicutes|Bacilli|Lactobacillales|Streptococcaceae	0.29	0.19	0.43	0.08	0.13	0.9	0.17	0.06	0.33	0.53	0.12	0.16	0.01	0.61	0.17	0.01	0.15	0.9	0.3	0.04	0.45	0.32	0.51	0.21	0.65	0.01	0.59	0.46	0.27	0.99	0.01	0.94	0.56	0.74	0.14	0.45	0.71	0.56	0.09	0.07	0.02	0.28	0.08	0.47	0.09	0.01	0.08	0.54	0.4
Proteobacteria|Gammaproteobacteria|Aeromonadales|Succinivibrionaceae	0.81	0.37	0.31	0.28	0.2	0.88	0.77	0.14	0.28	0.23	0.66	0.07	0.11	0.89	0.21	0.16	0.5	0.55	0.12	0.07	0.94	0.13	0.83	0.04	0.91	0.12	0.71	0.59	0.48	0.85	0.15	0.84	0.49	0.95	0.24	0.24	0.61	0.41	0.71	0.95	0.53	0.5	0.51	0.2	0.94	0.02	0.43	0.49	0.06
Synergistetes|Synergistia|Synergistales|Synergistaceae	0.94	0.74	0.39	0.81	0.74	0.33	0.2	0.09	0.23	0.08	0.69	0.88	0.31	0.73	0.94	0.33	0.55	0.4	0.62	0.67	0.2	0.95	0.07	0.69	0.14	0.5	0.4	0.88	0.17	0.92	0.27	0.53	0.29	0.79	0.47	0.37	0.59	0.14	0.12	0.81	0.1	0.05	0.08	0.73	0.13	0.28	0.15	0.4	0.49
Firmicutes|Bacilli|Turicibacterales|Turicibacteraceae	0.29	1	0.28	0.45	0.26	0.27	0.58	0.72	0.66	0.9	0.61	0.93	0.34	0.91	0.18	0.33	0.94	0.84	0.55	0.04	0.25	0.78	0.13	0.25	0.74	0.11	0.71	0.24	0.53	0.88	0.31	0.76	0.84	0.72	0.04	0.91	0.32	0.5	0.89	0.81	0.95	0.46	0.77	0.41	0.71	0.03	0.6	0.76	0.24
Firmicutes|Clostridia|Clostridiales|Veillonellaceae	0.52	0.51	0.02	0.7	0.1	0.88	0.7	0.85	0.6	0.71	0.47	0.18	0.53	0.3	0.91	0.92	0.99	0.62	0.61	0.41	0.65	0.14	0.56	0.77	0.77	0.31	0.54	0.57	0.1	0.76	0.69	0.2	0.21	0.83	0.9	0.78	0.78	0.33	0.23	0.62	0.36	0.95	0.97	0.21	0.83	0.12	0.92	0.25	0.1
Verrucomicrobia|Verrucomicrobiae|Verrucomicrobiales|Verrucomicrobiaceae	0.68	0.26	0.85	0.92	0.85	0.72	0.23	0.54	0.83	0.55	0.63	0.18	0.47	0.14	0.15	0.5	0.98	0.53	0.3	0.58	0.79	0.68	0.2	0.93	0.56	0.19	0.98	0.95	0.77	0.56	0.48	0.9	0.05	0.41	0.54	0.23	0.38	0.22	0.02	0.76	0.92	0.24	0.45	0.17	0.67	0.59	0.42	0.79	0.89
Lentisphaerae|[Lentisphaeria]|Victivallales|Victivallaceae	0.85	0.32	0.74	0.28	0.3	0.81	0.83	0.27	0.7	0.2	0.89	0.2	0.06	0.51	0.31	0.12	0.46	0.58	0.19	0.1	0.91	0.37	0.58	0.03	0.79	0.19	0.81	0.7	0.93	0.35	0.2	0.55	0.47	0.69	0.29	0.25	0.9	0.34	0.61	0.49	0.73	0.3	0.26	0.41	0.72	0.04	0.34	0.79	0.15
Genus
Firmicutes|Erysipelotrichi|Erysipelotrichales|Erysipelotrichaceae|[Eubacterium]	0.04	0.81	0.18	0.54	0.34	0.56	0.17	0.77	0.15	0.85	0.22	0.13	0.23	0.52	0.22	0.46	0.78	0.18	0.3	0.29	0.74	0.22	0.72	0.16	0.27	0.31	0.66	0.21	0.64	0.57	0.48	0.8	0.68	0.14	0.08	0.3	0.78	0.91	0.81	0.83	0.72	0.46	0.69	0.1	0.74	0.2	0.86	0.5	0.04
Bacteroidetes|Bacteroidia|Bacteroidales|[Paraprevotellaceae]|[Prevotella]	0.97	0.09	0.13	0.02	0.07	0.77	0.9	0.11	0.15	0.22	0.62	0.09	0.03	0.49	0.07	0.02	0.22	0.56	0.05	0.03	0.45	0.03	0.49	0.01	0.72	0.08	0.84	0.18	0.94	0.39	0.03	0.86	0.79	0.65	0.04	0.86	0.62	0.84	0.66	0.96	0.86	0.72	0.93	0.03	0.4	0	0.29	0.21	0.03
Firmicutes|Clostridia|Clostridiales|Lachnospiraceae|[Ruminococcus]	0.94	0.68	0.02	0.08	0.99	0.55	1	0.43	0.12	0.82	0.22	0.56	0.45	0.51	0.99	0.04	0.19	0.35	0.65	0.7	0.12	0.08	0.08	0.55	0.4	0.21	0.58	0.85	0.83	0.8	0.81	0.59	0.32	0.47	0.65	0.19	0.17	0.87	1	0.4	0.07	0.14	0.91	0.76	0.25	0.37	0.5	0.03	0.19
Firmicutes|Clostridia|Clostridiales|[Tissierellaceae]|1-68	0.94	0.68	0.65	0.31	0.34	0.96	0.58	0.19	0.37	0.26	0.69	0.27	0.21	0.79	0.15	0.26	0.91	0.91	0.12	0.17	0.81	0.29	0.4	0.14	0.65	0.06	0.37	0.76	0.65	0.93	0.15	0.59	0.64	0.81	0.14	0.36	0.77	0.39	0.83	0.93	1	0.64	0.83	0.41	0.73	0.02	0.43	0.53	0.16
Firmicutes|Bacilli|Lactobacillales|Aerococcaceae|Abiotrophia	0.86	0.48	0.38	0.17	0.17	0.68	0.88	0.21	0.25	0.24	0.53	0.16	0.09	0.6	0.12	0.14	0.58	0.58	0.09	0.09	0.86	0.13	0.64	0.05	0.83	0.04	0.63	0.46	0.53	0.7	0.08	0.75	0.61	1	0.1	0.36	0.82	0.41	0.97	0.94	0.71	0.49	0.48	0.21	0.81	0.01	0.44	0.49	0.1
Firmicutes|Clostridia|Clostridiales|Veillonellaceae|Acidaminococcus	0.77	0.37	0.39	0.12	0.09	0.95	0.89	0.33	0.34	0.43	0.33	0.23	0.1	0.8	0.16	0.05	0.35	0.73	0.1	0.09	0.88	0.14	0.59	0.06	0.97	0.02	0.6	0.51	0.43	0.64	0.04	0.42	0.66	0.77	0.18	0.19	0.51	0.19	0.7	0.71	0.9	0.45	0.73	0.31	0.84	0.02	0.41	0.75	0.25
Actinobacteria|Actinobacteria|Actinomycetales|Actinomycetaceae|Actinomyces	0.35	0.7	0.78	0.69	0.39	0.84	0.45	0.09	0.08	0.25	0.31	0.14	0.02	0.67	0.04	0.55	0.84	0.61	0.45	0.5	0.62	0.26	0.56	0.16	0.22	0.06	0.21	0.79	0.63	0.79	0.19	0.7	0.98	0.35	0.08	0.61	0.53	0.18	0.37	0.83	0.21	0.24	0.34	0.28	0.45	0.04	0.66	0.56	0.09
Actinobacteria|Coriobacteriia|Coriobacteriales|Coriobacteriaceae|Adlercreutzia	0.5	0.72	0.71	0.36	0.08	0.75	0.85	0.24	0.28	0.26	0.53	0.17	0.1	0.34	0.04	0.19	0.69	0.31	0.17	0.24	1	0.08	0.76	0.15	0.61	0.04	0.47	0.4	0.9	0.59	0.09	0.9	0.82	0.71	0.18	0.74	0.62	0.23	0.83	0.73	0.42	0.34	0.3	0.28	0.98	0.03	0.61	0.64	0.13
Verrucomicrobia|Verrucomicrobiae|Verrucomicrobiales|Verrucomicrobiaceae|Akkermansia	0.58	0.21	0.8	0.88	0.84	0.71	0.25	0.48	0.91	0.57	0.69	0.12	0.48	0.13	0.12	0.43	0.99	0.61	0.33	0.65	0.83	0.6	0.23	0.87	0.54	0.2	0.89	0.88	0.83	0.6	0.53	0.97	0.05	0.34	0.62	0.18	0.29	0.19	0.02	0.68	0.93	0.19	0.4	0.17	0.71	0.62	0.45	0.9	0.86
Bacteroidetes|Bacteroidia|Bacteroidales|Rikenellaceae|Alistipes	0.62	0.04	0.1	0.02	0.1	0.55	0.79	0.31	0.84	0.18	0.74	0.13	0.15	0.44	0.85	0.04	0.22	0.34	0.08	0.05	0.16	0.58	0.46	0.43	0.37	0.55	0.72	0.83	0.66	0.91	0.27	0.66	0.82	0.18	0.81	0.33	0.3	0.16	0.02	0.43	0.64	0.25	0.65	0.09	0.09	0.11	0.87	0.82	0.61
Firmicutes|Clostridia|Clostridiales|[Tissierellaceae]|Anaerococcus	0.78	0.45	0.4	0.16	0.14	0.85	0.71	0.14	0.16	0.19	0.44	0.15	0.06	0.55	0.1	0.13	0.58	0.67	0.09	0.1	0.84	0.11	0.67	0.04	0.72	0.04	0.57	0.37	0.61	0.79	0.06	0.72	0.53	0.97	0.11	0.35	0.66	0.43	0.84	0.86	0.77	0.47	0.47	0.15	0.81	0.01	0.51	0.48	0.08
Firmicutes|Clostridia|Clostridiales|Ruminococcaceae|Anaerofilum	0.78	0.4	0.48	0.59	0.26	0.51	0.82	0.28	0.31	0.64	0.77	0.34	0.13	0.88	0.24	0.04	0.23	0.82	0.15	0.13	0.93	0.17	0.27	0.09	0.48	0.09	0.91	0.72	0.31	0.74	0.07	0.75	0.83	0.85	0.09	0.26	0.7	0.51	0.71	0.52	0.8	0.65	0.62	0.21	0.67	0	0.5	0.54	0.14
Firmicutes|Clostridia|Clostridiales|Lachnospiraceae|Anaerostipes	0.36	0.27	0.71	0.52	0.56	0.55	0.97	0.48	0.83	0.42	0.44	0.93	0.27	0.25	0.49	0.32	0.03	0.6	0.39	0.48	0.75	0.98	0.12	0.79	0.54	0.08	0.89	0.45	0.98	0.54	0.12	0.31	0.18	0.25	0.41	0.41	0.67	0.57	0.22	0.93	0.38	0.36	0.24	0.17	0.56	0.55	0.89	0.41	0.79
Firmicutes|Clostridia|Clostridiales|Ruminococcaceae|Anaerotruncus	0.03	0.22	0.9	0.27	0.74	0.75	0.85	0.13	0.34	0.28	0.18	0.69	0.61	0.69	0.46	0.1	0.01	0.22	0.47	0.34	0.65	0.32	0.23	0.6	0.05	0.06	0.75	0.25	0.85	0.46	0	0.35	0.31	0.81	0.91	0.85	0.98	0.17	0.86	0	0.87	0.57	0.72	0.63	0.33	0.03	0.49	0.74	0.37
Proteobacteria|Epsilonproteobacteria|Campylobacterales|Campylobacteraceae|Arcobacter	0.9	0.35	0.32	0.11	0.12	0.81	0.89	0.17	0.24	0.3	0.57	0.15	0.07	0.56	0.11	0.09	0.46	0.55	0.06	0.07	0.72	0.09	0.59	0.04	0.82	0.03	0.69	0.41	0.43	0.74	0.08	0.71	0.55	0.98	0.1	0.26	0.76	0.31	0.94	0.98	0.54	0.48	0.47	0.22	0.71	0.01	0.39	0.52	0.16
Actinobacteria|Coriobacteriia|Coriobacteriales|Coriobacteriaceae|Atopobium	0.48	0.7	0.49	0.32	0.11	0.59	0.86	0.32	0.23	0.34	0.62	0.13	0.09	0.46	0.07	0.29	0.9	0.36	0.22	0.23	0.79	0.08	0.85	0.09	0.48	0.03	0.33	0.34	0.82	0.74	0.05	0.83	0.87	0.66	0.2	0.58	0.5	0.17	0.75	0.75	0.4	0.35	0.38	0.17	0.93	0.02	0.64	0.67	0.12
Bacteroidetes|Bacteroidia|Bacteroidales|Bacteroidaceae|Bacteroides	0.18	0.93	0.53	0.6	0.03	0.25	0.82	0.33	0.46	0.2	0.88	0.29	0.78	0.53	0.73	0.93	0.7	0.28	0.55	0.21	0.5	0.66	0.22	0.86	0.46	0.52	0.62	0.55	1	0.86	0.32	0.72	0.45	0.96	0.96	0.86	0.19	0.06	0.24	0.17	0.44	0.46	0.66	0.33	0.44	0.1	0.9	0.64	0.73
Bacteroidetes|Bacteroidia|Bacteroidales|[Barnesiellaceae]|Barnesiella	0.49	0.72	0.22	0.33	0.35	0.54	0.95	0.41	0.5	0.42	0.29	0.05	0.23	0.31	0.22	0.29	0.28	0.8	0.21	0.22	0.5	0.04	0.32	0.14	0.93	0.01	0.95	0.65	0.93	0.36	0.05	0.76	0.46	0.66	0.24	0.46	0.46	0.4	0.67	0.81	0.74	0.26	0.24	0.45	0.99	0.04	0.3	0.83	0.21
Actinobacteria|Actinobacteria|Bifidobacteriales|Bifidobacteriaceae|Bifidobacterium	0.12	0.29	0.7	0.31	0.42	0.23	0.18	0.48	0.54	0.27	0.49	0.6	0.97	0.19	0.08	0.85	0.65	0.1	0.89	0.96	0.45	0.98	0.73	0.8	1	0.46	0.63	0.55	0.13	0.89	0.34	0.54	0.93	0.25	0.42	0.57	0.66	0.61	0.2	0.24	0.8	0.84	0.59	0.06	0.77	0.57	0.63	0.79	0.41
Proteobacteria|Deltaproteobacteria|Desulfovibrionales|Desulfovibrionaceae|Bilophila	0.18	0.89	0.14	0.19	0.18	0.27	0	0.09	0.01	0.7	0.16	0.18	0.04	0.79	0.91	0.18	0.32	0.33	0.45	0.31	0.71	0.73	0.56	0.65	0.35	0.46	0.67	0.13	0.16	0.42	0.01	0.15	0.73	0.8	0.71	0.23	0.72	0.81	0.59	0.09	0.04	0.98	0.95	0.82	0.28	0.15	0.59	0.49	0.69
Firmicutes|Clostridia|Clostridiales|Lachnospiraceae|Blautia	0.83	0.97	0.54	0.45	0.97	0.66	0.92	0.9	0.68	0.63	0.65	0.53	0.75	0.33	0.39	0.71	0.95	0.47	0.08	0.41	0.42	0.62	0.77	0.85	0.76	0.49	0.77	0.16	0.15	0.44	0.3	0.12	0.22	0.18	0.55	0.64	0.57	0.43	0.74	0.44	0.26	0.87	0.67	0.76	0.27	0.66	0.37	0.19	0.68
Firmicutes|Erysipelotrichi|Erysipelotrichales|Erysipelotrichaceae|Bulleidia	0.76	0.85	0.65	0.53	0.34	0.83	0.97	0.25	0.62	0.39	0.24	0.47	0.36	0.84	0.13	0.52	0.82	0.79	0.38	0.54	0.6	0.43	0.31	0.31	0.52	0.08	0.79	0.25	0.37	0.69	0.08	0.68	0.12	0.61	0.34	0.28	0.96	0.26	0.93	0.88	0.56	0.38	0.26	0.44	0.98	0.2	0.36	0.72	0.11
Firmicutes|Clostridia|Clostridiales|Ruminococcaceae|Butyricicoccus	0.59	0.58	0.93	0.38	0.82	0.29	0.54	0.06	0.38	0.61	0.59	0.61	0.33	0.87	0.32	0.21	0.67	0.59	0.11	0.16	0.78	0.84	0.14	0.41	0.52	0.12	0.02	0.51	0.26	0.55	0.26	0.01	0.02	0.75	0.99	0.03	0.18	0.02	0.38	0.7	0.38	0.09	0.74	0.97	0.34	0.34	0.91	0.63	0.94
Bacteroidetes|Bacteroidia|Bacteroidales|[Odoribacteraceae]|Butyricimonas	0.77	0.23	0.37	0.16	0.11	0.38	0.97	0.39	0.18	0.28	0.66	0.11	0.06	0.71	0.13	0.1	0.59	0.68	0.09	0.04	0.76	0.08	0.91	0.01	0.59	0.03	0.72	0.24	0.71	0.38	0.06	0.54	0.8	0.63	0.1	0.58	0.65	0.31	0.81	0.85	0.8	0.23	0.37	0.33	0.85	0.01	0.49	0.79	0.18
Firmicutes|Clostridia|Clostridiales|Lachnospiraceae|Butyrivibrio	0.29	0.45	0.17	0.26	0.08	0.27	0.64	0.38	0.08	0.06	0.59	0.03	0.12	0.76	0.27	0.18	0.95	0.78	0.1	0.3	0.55	0.26	0.64	0.02	0.29	0.06	0.93	0.89	0.72	0.66	0.12	0.84	0.67	0.78	0.13	0.92	0.35	0.57	0.54	0.43	0.2	0.97	0.63	0.47	0.84	0.03	0.38	0.36	0.05
Proteobacteria|Epsilonproteobacteria|Campylobacterales|Campylobacteraceae|Campylobacter	0.66	0.04	0.11	0.02	0.15	0.61	0.41	0.02	0.24	0.19	0.35	0.06	0	0.11	0	0.01	0.13	0.13	0.01	0.01	0.27	0.03	0.93	0	0.67	0.01	0.27	0.22	0.27	0.78	0.19	0.94	0.46	0.69	0.02	0.63	0.98	0.68	0.88	0.72	0.8	0.67	0.85	0.41	0.72	0.03	0.5	0.5	0.1
Firmicutes|Erysipelotrichi|Erysipelotrichales|Erysipelotrichaceae|Catenibacterium	0.11	0.82	0.36	0.83	0.27	0.22	0.79	0.75	0.67	0.37	0.99	0.18	0.14	0.8	0.85	0.77	0.75	0.58	0.59	0.32	0.52	0.83	0.95	0.75	0.69	0.47	0.47	0.79	0.59	0.84	0.35	0.6	0.52	0.47	0.98	0.74	0.38	0.06	0.37	0.47	0.89	0.36	0.83	0.86	0.68	0.23	0.36	0.86	0.87
Firmicutes|Erysipelotrichi|Erysipelotrichales|Erysipelotrichaceae|cc_115	0.56	0.42	0.52	0.16	0.28	0.51	0.94	0.24	0.19	0.25	0.58	0.19	0.09	0.51	0.06	0.17	0.69	0.6	0.13	0.07	0.94	0.14	0.78	0.04	0.53	0.05	0.79	0.3	0.93	0.39	0.06	0.65	0.65	0.88	0.05	0.49	0.92	0.25	0.85	0.66	0.95	0.47	0.48	0.49	0.97	0.01	0.53	0.83	0.18
Fusobacteria|Fusobacteriia|Fusobacteriales|Fusobacteriaceae|Cetobacterium	0.9	0.17	0.22	0.05	0.13	0.55	0.76	0.11	0.27	0.44	0.68	0.18	0.05	0.6	0.12	0.05	0.36	0.44	0.05	0.05	0.57	0.06	0.4	0.03	1	0.04	0.79	0.33	0.71	0.45	0.06	0.91	0.67	0.67	0.05	0.58	0.9	0.78	0.53	0.99	0.85	0.93	0.95	0.08	0.43	0	0.22	0.24	0.04
Bacteroidetes|Bacteroidia|Bacteroidales|[Paraprevotellaceae]|CF231	0.77	0.32	0.32	0.14	0.31	0.92	0.71	0.18	0.44	0.22	0.4	0.15	0.11	0.73	0.21	0.24	0.32	0.95	0.1	0.19	0.73	0.2	0.9	0.1	0.81	0.09	0.41	0.35	0.77	0.5	0.18	0.8	0.42	0.79	0.18	0.75	0.39	0.48	0.77	0.53	0.35	0.68	0.73	0.21	0.69	0.03	0.81	0.61	0.07
Firmicutes|Clostridia|Clostridiales|Christensenellaceae|Christensenella	0.75	0.67	0.65	0.31	0.13	0.48	1	0.31	0.25	0.34	0.52	0.34	0.11	0.97	0.27	0.25	0.91	0.98	0.1	0.21	0.86	0.27	0.54	0.1	0.74	0.02	0.47	0.56	0.69	0.61	0.21	0.51	0.47	0.91	0.14	0.52	0.7	0.33	0.87	0.62	0.61	0.32	0.31	0.35	0.88	0.04	0.74	0.78	0.04
Proteobacteria|Gammaproteobacteria|Enterobacteriales|Enterobacteriaceae|Citrobacter	0.92	0.6	0.5	0.26	0.26	0.79	0.72	0.33	0.38	0.33	0.75	0.15	0.16	0.87	0.21	0.22	0.83	0.91	0.18	0.16	0.86	0.23	0.55	0.12	0.59	0.09	0.44	0.78	0.56	0.93	0.18	0.55	0.57	0.78	0.17	0.38	0.78	0.36	0.74	0.99	0.79	0.66	0.72	0.45	0.85	0.03	0.51	0.62	0.18
Synergistetes|Synergistia|Synergistales|Synergistaceae|Cloacibacillus	0.82	0.88	0.89	0.67	0.99	0.28	0.13	0.08	0.3	0.08	0.9	0.23	0.05	0.33	0.48	0.46	0.6	0.94	0.23	0.61	0.62	0.45	0.12	0.23	0.18	0.62	0.39	0.73	0.15	0.78	0.34	0.52	0.32	0.51	0.6	0.81	0.48	0.12	0.07	0.83	0.16	0.04	0.28	0.79	0.34	0.29	0.47	0.87	0.44
Firmicutes|Clostridia|Clostridiales|Lachnospiraceae|Clostridium	0.1	0.81	0.44	0.9	0.27	0.27	0.25	0.49	0.07	0.51	0.2	0.07	0.78	0.65	0.67	1	0.54	0.82	0.02	0.42	0.35	0.77	0.16	0.65	0.68	0.85	0.76	0.72	0.25	0.74	0.44	0.84	0.1	0.93	0.29	0.95	0.06	0.84	0.23	0.12	0	0.25	0.17	0.09	0.33	0.46	1	0.72	0.59
Actinobacteria|Coriobacteriia|Coriobacteriales|Coriobacteriaceae|Collinsella	0.42	0.95	0.96	0.82	0.67	0.22	0.82	0.91	0.92	0.62	0.89	0.27	0.99	0.41	0.2	0.08	0.05	1	0.53	0.3	0.87	0.51	0.36	0.43	0.79	0.34	0.94	0.17	0.24	0.03	0.57	0.9	0.72	0.29	0.64	0.79	0.8	0.46	0.42	0.65	0.83	0.61	0.85	0.99	0.69	0.45	0.1	0.27	0.92
Proteobacteria|Betaproteobacteria|Burkholderiales|Comamonadaceae|Comamonas	0.98	0.26	0.14	0.09	0.18	0.41	0.82	0.33	0.53	0.21	0.97	0.11	0.07	0.52	0.05	0.12	0.55	0.8	0.06	0.05	0.66	0.06	0.99	0.01	0.96	0.09	0.74	0.28	1	0.77	0.04	0.64	0.4	0.97	0.19	0.58	0.99	0.27	0.78	0.89	0.87	0.53	0.62	0.14	0.99	0.01	0.53	0.36	0.18
Firmicutes|Erysipelotrichi|Erysipelotrichales|Erysipelotrichaceae|Coprobacillus	0.89	0.95	0.44	0.71	0.84	0.17	0.86	0.84	0.85	1	0.61	0.83	0.8	0.92	0.68	0.95	0.85	0.48	0.56	0.73	0.89	0.17	0.27	0.83	0.19	0.01	0.55	0.44	0.43	0.15	0.69	0.93	0.76	0.61	0.43	0.3	0.9	0.69	0.67	0.21	0.21	0.77	0.44	0.77	0.39	0.06	0.4	0.48	0.76
Firmicutes|Clostridia|Clostridiales|Lachnospiraceae|Coprococcus	0.36	0.74	0.17	0.36	0.61	0.28	0.61	0.63	0.7	0.45	0.83	0.43	0.36	0.6	0.7	0.51	0.77	0.47	0.57	0.74	0.41	0.74	0.66	0.71	0.04	0.01	0.87	0.13	0.26	0.11	0.2	0.7	0.72	0.16	0.1	0.82	0.82	0.2	0.66	0.39	0.98	0.33	0.93	0.44	0.12	0.04	0.77	0.1	0.23
Firmicutes|Clostridia|Clostridiales|Dehalobacteriaceae|Dehalobacterium	1	0.19	0.28	0.31	0.11	0.82	0.87	0.13	0.24	0.53	0.77	0.23	0.06	0.49	0.14	0.05	0.25	0.49	0.07	0.05	0.6	0.07	0.34	0.05	0.73	0.09	0.78	0.5	0.27	0.99	0.15	0.81	0.98	0.53	0.12	0.17	0.98	0.8	0.76	0.53	0.87	0.63	0.99	0.31	0.35	0	0.21	0.24	0.12
Proteobacteria|Deltaproteobacteria|Desulfovibrionales|Desulfovibrionaceae|Desulfovibrio	0.91	0.56	0.6	0.5	0.6	0.86	0.54	0.08	0.07	0.23	0.21	0.25	0.28	0.95	0.29	0.12	0.37	0.82	0.48	0.12	0.72	0.34	0.38	0.21	0.75	0.04	0.54	0.74	0.27	0.75	0.1	0.88	0.39	0.59	0.15	0.33	0.81	0.35	0.62	0.75	0.5	0.48	0.14	0.29	0.53	0.03	0.9	0.89	0.09
Firmicutes|Clostridia|Clostridiales|Veillonellaceae|Dialister	0.63	0.45	0.24	0.95	0.62	0.86	0.74	0.34	0.12	0.34	0.25	0.82	0.6	0.7	0.18	0.7	0.79	0.41	0.91	0.83	0.7	0.65	0.26	0.94	0.14	0.02	0.25	0.95	0.86	0.59	0.05	0.31	0.54	0.84	0.43	0.31	0.88	0.52	0.57	0.5	0.61	0.16	0.46	0.77	0.66	0.48	0.77	0.9	0.6
Firmicutes|Clostridia|Clostridiales|Lachnospiraceae|Dorea	0.29	0.45	0.2	0.17	0.26	0.55	0.36	0.93	0	0.14	0.03	0.47	0.67	0.3	0.21	0.37	0.51	0.36	0.29	0.3	0.34	0.16	0.26	0.45	0.74	0.21	0.43	0.27	0.22	0.08	0.08	0.47	0.97	0.45	0.07	0.1	0.74	0.68	0.3	0.82	0.97	0.73	0.54	0.28	0.31	0.12	0.63	0.73	0.58
Actinobacteria|Coriobacteriia|Coriobacteriales|Coriobacteriaceae|Eggerthella	0.56	0.63	0.17	0.18	0.2	0.62	0.88	0.46	0.83	0.97	0.28	0.3	0.25	0.61	0.16	0.21	0.62	0.12	0.07	0	0.66	0.3	0.89	0.11	1	0.3	0.61	0.09	0.79	0.44	0.12	0.9	0.75	0.56	0.06	0.54	0.85	0.72	0.7	0.91	0.85	0.91	0.53	0.19	0.99	0.04	0.26	0.33	0.04
Proteobacteria|Betaproteobacteria|Neisseriales|Neisseriaceae|Eikenella	0.7	0.54	0.58	0.22	0.26	0.66	0.74	0.46	0.43	0.27	0.23	0.19	0.2	0.5	0.09	0.2	0.73	0.85	0.19	0.09	0.98	0.25	0.95	0.05	0.9	0.05	0.87	0.21	0.98	0.67	0.05	0.86	0.83	0.97	0.1	0.56	0.78	0.36	0.82	0.87	0.94	0.53	0.53	0.2	0.65	0.03	0.28	0.83	0.12
Proteobacteria|Gammaproteobacteria|Pseudomonadales|Moraxellaceae|Enhydrobacter	0.74	0.5	0.28	0.19	0.2	0.84	0.91	0.24	0.23	0.34	0.5	0.16	0.07	0.65	0.11	0.17	0.65	0.71	0.08	0.09	0.92	0.13	0.6	0.05	0.8	0.03	0.55	0.35	0.48	0.75	0.11	0.64	0.7	0.88	0.08	0.35	0.9	0.48	0.96	0.78	0.62	0.42	0.56	0.23	0.92	0.01	0.54	0.59	0.08
Proteobacteria|Gammaproteobacteria|Enterobacteriales|Enterobacteriaceae|Enterobacter	0.67	0.63	0.55	0.26	0.27	0.52	0.92	0.32	0.24	0.41	0.61	0.27	0.17	0.83	0.21	0.08	0.39	0.83	0.15	0.16	0.92	0.21	0.44	0.09	0.63	0.05	0.89	0.63	0.54	0.58	0.04	0.52	0.43	0.78	0.05	0.36	0.98	0.27	0.74	0.89	0.52	0.7	0.36	0.13	0.98	0.01	0.63	0.69	0.08
Firmicutes|Clostridia|Clostridiales|Lachnospiraceae|Epulopiscium	0.88	0.36	0.33	0.12	0.12	0.8	0.89	0.17	0.23	0.3	0.57	0.15	0.07	0.55	0.1	0.1	0.47	0.55	0.06	0.07	0.73	0.09	0.57	0.04	0.81	0.03	0.69	0.41	0.43	0.74	0.08	0.71	0.55	0.97	0.1	0.27	0.75	0.31	0.92	0.97	0.55	0.48	0.49	0.21	0.73	0.01	0.39	0.52	0.15
Firmicutes|Clostridia|Clostridiales|Ruminococcaceae|Faecalibacterium	0.72	0.46	0.67	0.79	0.51	0.83	0.72	0.45	0.18	0.55	0.08	0.45	0.73	0.88	0.93	0.99	0.38	0.34	0.61	0.8	0.56	0.74	0.28	0.53	0.26	0.2	0.78	0.07	0.7	0.4	0.83	0.72	0.35	0.39	0.37	0.42	0.9	0.88	0.61	0.53	0.16	0.38	0.34	0.89	0.97	0.86	0.85	0.55	0.03
Firmicutes|Clostridia|Clostridiales|Peptostreptococcaceae|Filifactor	0.68	0.27	0.35	0.1	0.27	0.93	0.52	0.05	0.15	0.05	0.21	0.13	0.07	0.56	0.03	0.11	0.59	0.44	0.16	0.05	0.97	0.16	0.9	0.05	0.69	0.04	0.85	0.59	0.93	0.38	0.19	0.35	0.37	0.67	0.09	0.21	0.77	0.6	0.76	0.86	0.74	0.6	0.76	0.26	0.72	0.03	0.65	0.63	0.24
Fusobacteria|Fusobacteriia|Fusobacteriales|Fusobacteriaceae|Fusobacterium	0.91	0.3	0.5	0.1	0.02	0.9	0.96	0.65	0.6	0.38	0.33	0.05	0.18	0.97	0.12	0.11	0.71	0.68	0.61	0.16	0.71	0.45	0.97	0.11	0.89	0.03	0.49	0.12	0.16	0.12	0.02	0.12	0.97	0.72	0.57	0.65	0.63	0.24	0.48	0.48	0.95	0.23	0.64	0.37	0.49	0.17	0.58	0.53	0.61
Firmicutes|Clostridia|Clostridiales|Ruminococcaceae|Gemmiger	0.07	0.76	0.9	0.85	0.81	0.09	0.8	0.82	0.98	0.96	0.84	0.57	0.91	0.21	0.25	0.71	0.99	0.79	0.7	0.24	0.95	0.74	0.71	0.65	0.77	0.59	0.11	0.44	0.58	0.66	0.75	0.17	0.84	0.54	0.41	0.87	0.83	0.76	0.24	0.53	0.91	0.75	0.51	0.12	0.52	0.74	0.78	0.89	0.32
Firmicutes|Bacilli|Lactobacillales|Carnobacteriaceae|Granulicatella	0.65	0.72	0.11	0.44	0.8	0.66	0.53	0.75	0.49	0.93	0.21	0.1	0.24	0.36	0.21	0.35	0.21	0.31	0.2	0.03	0.53	0.08	0.16	0.4	0.93	0.01	0.82	0.5	0.65	0.93	0.21	0.29	0.51	0.33	0.26	0.23	0.53	0.65	0.94	0.94	0.71	0.29	0.6	0.73	0.9	0.1	0.77	0.64	0.17
Proteobacteria|Gammaproteobacteria|Pasteurellales|Pasteurellaceae|Haemophilus	0.55	0.72	0.31	0.22	0.8	0.93	0.35	0.16	0.67	0.91	0.83	0.4	0.27	0.83	0.49	0.37	0.78	0.45	0.06	0.13	0.85	0.31	0.71	0.28	0.68	0.12	0.62	0.53	0.04	0.74	1	0.24	0.56	0.52	0.02	0.32	0.9	0.18	0.53	0.39	0.81	0.96	0.61	0.17	0.73	0.14	0.54	0.47	0.2
Firmicutes|Erysipelotrichi|Erysipelotrichales|Erysipelotrichaceae|Holdemania	0.29	0.93	0.9	0.6	0.13	0.43	0.78	0.45	0.1	0.25	0.11	0.04	0.02	0.29	0	0.48	0.47	0.27	0.08	0.15	0.63	0.92	0.89	0.04	0.55	0.1	0.67	0.35	0.64	0.08	0	0.87	0.64	0.01	0.12	0.42	0.68	0.85	0.42	0.83	0.98	0.36	0.98	0.96	0.29	0.18	0.25	0.34	0.34
Bacteroidetes|Bacteroidia|Bacteroidales|Rikenellaceae|human	0.64	0.53	0.21	0.21	0.24	0.44	0.65	0.35	0.15	0.43	0.59	0.17	0.14	0.87	0.21	0.21	0.76	0.83	0.14	0.14	0.89	0.14	0.91	0.09	0.76	0.09	0.45	0.61	0.4	0.81	0.14	0.52	0.38	0.78	0.08	0.26	0.56	0.24	0.88	0.72	0.77	0.61	0.62	0.16	0.67	0.01	0.25	0.32	0.18
Proteobacteria|Gammaproteobacteria|Enterobacteriales|Enterobacteriaceae|Klebsiella	0.56	0.2	0.43	0.06	0.16	0.74	0.34	0.35	0.46	0.93	0.64	0.16	0.1	1	0.24	0.02	0.25	0.97	0.14	0.12	0.83	0.2	0.8	0.11	0.61	0.04	0.48	0.72	0.12	0.51	0.16	0.09	0.52	0.5	0.14	0.2	0.55	0.14	0.43	0.65	0.95	0.9	0.64	0.16	0.83	0.03	0.51	0.62	0.38
Firmicutes|Clostridia|Clostridiales|Lachnospiraceae|Lachnoanaerobaculum	0.87	0.23	0.27	0.07	0.1	0.77	0.83	0.12	0.3	0.28	0.79	0.11	0.04	0.58	0.11	0.08	0.39	0.66	0.07	0.03	0.69	0.08	0.65	0.02	0.83	0.06	0.99	0.39	0.81	0.43	0.13	0.95	0.78	0.8	0.07	0.41	0.91	0.79	0.8	0.9	0.97	0.82	0.85	0.07	0.51	0	0.26	0.28	0.06
Firmicutes|Clostridia|Clostridiales|Lachnospiraceae|Lachnobacterium	0.79	0.15	0.3	0.03	0.04	0.9	0.64	0.09	0.09	0.14	0.54	0.06	0.01	0.5	0.09	0.02	0.32	0.44	0.02	0.02	0.48	0.03	0.83	0.01	0.53	0.01	0.78	0.11	0.21	0.8	0.01	0.82	0.81	0.79	0.14	0.7	0.82	0.24	1	0.62	0.68	0.52	0.74	0.11	0.55	0	0.5	0.43	0.2
Firmicutes|Clostridia|Clostridiales|Lachnospiraceae|Lachnospira	0.44	0.78	0.01	0.14	0.59	0.35	0.54	0.4	0.68	0.68	0.64	0.49	0.2	0.63	0.86	0.19	0.37	0.14	0.19	0.91	0.35	0.1	0.2	0.26	0.73	0.76	0.28	0.19	0.3	0.06	0.59	0.82	0.71	0.26	0.42	0	0.12	0.4	0.69	0.96	0.18	0.84	0.95	0.65	0.79	0.31	0.92	0.56	0.52
Firmicutes|Bacilli|Lactobacillales|Lactobacillaceae|Lactobacillus	0.89	0.54	0.23	0.22	0.34	0.85	0.96	0.09	0.24	0.45	0.45	0.12	0.01	0.55	0.06	0.06	0.43	0.1	0.22	0.04	0.99	0.09	0.58	0.18	0.92	0.24	0.17	0.22	0.11	0.76	0.31	0.4	0.89	0.18	0.05	0.94	0.9	0.8	0.75	0.67	0.42	1	0.92	0.18	0.66	0.02	0.43	0.23	0.05
Firmicutes|Bacilli|Lactobacillales|Streptococcaceae|Lactococcus	0.88	0.35	0.33	0.11	0.11	0.83	0.77	0.15	0.18	0.32	0.6	0.18	0.08	0.46	0.12	0.08	0.43	0.5	0.07	0.07	0.75	0.09	0.54	0.05	0.89	0.05	0.76	0.43	0.47	0.81	0.1	0.57	0.54	0.88	0.07	0.25	0.71	0.47	0.79	0.91	0.82	0.67	0.67	0.2	0.6	0.01	0.3	0.34	0.07
Firmicutes|Clostridia|Clostridiales|Lachnospiraceae|Lactonifactor	0.94	0.57	0.38	0.24	0.33	0.87	1	0.29	0.12	0.27	0.48	0.06	0.06	0.33	0.04	0.21	0.43	0.73	0.04	0.07	0.66	0.24	0.62	0.08	0.46	0.03	0.66	0.4	0.65	0.63	0.03	0.4	0.64	0.88	0.09	0.57	0.84	0.44	0.75	0.86	0.61	0.49	0.46	0.49	0.7	0.04	0.78	0.49	0.16
Fusobacteria|Fusobacteriia|Fusobacteriales|Leptotrichiaceae|Leptotrichia	0.92	0.52	0.45	0.2	0.21	0.88	0.84	0.2	0.23	0.2	0.41	0.22	0.12	0.73	0.16	0.17	0.62	0.48	0.08	0.12	0.94	0.14	0.72	0.07	0.79	0.06	0.6	0.55	0.58	0.66	0.06	0.83	0.58	0.97	0.12	0.31	0.8	0.41	0.92	0.78	0.62	0.54	0.55	0.15	0.74	0.01	0.36	0.42	0.12
Firmicutes|Bacilli|Lactobacillales|Leuconostocaceae|Leuconostoc	0.68	0.58	0.49	0.26	0.22	0.84	0.77	0.17	0.21	0.19	0.49	0.15	0.13	0.72	0.13	0.19	0.7	0.62	0.12	0.13	0.99	0.17	0.61	0.03	0.67	0.05	0.53	0.57	0.56	0.69	0.09	0.61	0.69	0.88	0.07	0.45	0.78	0.39	0.9	0.76	0.56	0.4	0.43	0.2	0.94	0.02	0.53	0.58	0.15
Firmicutes|Clostridia|Clostridiales|Veillonellaceae|Megamonas	0.77	0.37	0.39	0.12	0.09	0.95	0.89	0.33	0.34	0.43	0.33	0.23	0.1	0.8	0.16	0.05	0.35	0.73	0.1	0.09	0.88	0.14	0.59	0.06	0.97	0.02	0.6	0.51	0.43	0.64	0.04	0.42	0.66	0.77	0.18	0.19	0.51	0.19	0.7	0.71	0.9	0.45	0.73	0.31	0.84	0.02	0.41	0.75	0.25
Firmicutes|Clostridia|Clostridiales|Veillonellaceae|Megasphaera	0.34	0.75	0.89	0.47	0.1	0.86	0.56	0.59	0.15	0.12	0.34	0.03	0.05	0.84	0.47	0.19	0.23	0.31	0.4	0.21	0.58	0.41	0.73	0.01	0.59	0.05	0.34	0.79	0.07	0.87	0.03	0.45	0.78	0.76	0.38	0.73	0.35	0.1	0.47	0.47	0.68	0.1	0.54	0.98	0.62	0.29	0.39	0.7	0.42
Euryarchaeota|Methanobacteria|Methanobacteriales|Methanobacteriaceae|Methanobrevibacter	0.9	0.92	0.93	0.53	0.59	0.75	1	0.15	0.33	0.38	0.76	0.45	0.41	0.52	0.26	0.15	0.4	1	0.1	0.38	0.83	0.44	0.09	0.43	0.46	0.15	0.62	0.93	0.47	0.68	0.24	0.53	0.17	0.38	0.07	0.47	0.88	0.08	0.77	0.43	0.53	0.64	0.27	0.6	0.54	0.04	0.78	0.96	0.23
Firmicutes|Clostridia|Clostridiales|Veillonellaceae|Mitsuokella	0.84	0.42	0.4	0.11	0.26	0.89	0.98	0.38	0.67	0.23	0.78	0.13	0.18	0.29	0.48	0.06	0.23	0.42	0.16	0.14	0.68	0.13	0.83	0.03	0.89	0.16	0.92	0.83	0.31	0.95	0.42	0.61	0.57	0.75	0.21	0.64	0.97	0.17	0.96	0.92	0.62	0.34	0.35	0.66	1	0.07	0.63	0.77	0.39
Firmicutes|Clostridia|Clostridiales|[Mogibacteriaceae]|Mogibacterium	0.88	0.35	0.33	0.11	0.11	0.83	0.77	0.15	0.19	0.32	0.6	0.18	0.08	0.46	0.12	0.08	0.43	0.51	0.07	0.07	0.75	0.09	0.54	0.05	0.9	0.05	0.77	0.43	0.47	0.8	0.1	0.57	0.54	0.88	0.07	0.25	0.71	0.48	0.78	0.9	0.82	0.67	0.68	0.2	0.6	0.01	0.3	0.34	0.07
Proteobacteria|Gammaproteobacteria|Enterobacteriales|Enterobacteriaceae|Morganella	0.99	0.41	0.46	0.15	0.18	0.91	0.49	0.07	0.26	0.1	0.25	0.1	0.08	0.36	0.04	0.16	0.34	0.84	0.05	0.13	0.78	0.1	0.98	0.02	0.53	0.1	0.75	0.19	0.91	0.48	0.03	0.98	0.68	0.78	0.14	0.58	0.53	0.67	0.96	0.73	0.66	0.73	0.74	0.1	0.92	0.01	0.7	0.47	0.08
Firmicutes|Clostridia|Clostridiales|Lachnospiraceae|Moryella	0.59	0.59	0.56	0.25	0.09	0.71	0.73	0.17	0.3	0.18	0.6	0.1	0.12	0.53	0.08	0.25	0.72	0.68	0.08	0.08	0.9	0.22	0.89	0.02	1	0.04	0.7	0.68	0.5	0.79	0.07	0.59	0.49	0.86	0.2	0.38	0.56	0.46	0.94	0.86	0.92	0.73	0.72	0.23	0.85	0.02	0.37	0.44	0.17
Bacteroidetes|Bacteroidia|Bacteroidales|[Odoribacteraceae]|Odoribacter	0.78	0.95	0.62	0.97	0.8	0.87	0.75	0.44	0.55	0.99	0.83	0.76	0.8	0.64	0.52	0.43	0.98	0.13	0.9	0.47	0.5	0.22	0.02	0.58	0.02	0.91	0.39	0.11	0.31	0.43	0.5	0.94	0.01	0.23	0.25	0.94	0.42	0.71	0	0.97	0.9	0.08	0.42	0.01	0.9	0.29	0.45	0.75	0.5
Firmicutes|Clostridia|Clostridiales|Lachnospiraceae|Oribacterium	0.83	0.4	0.39	0.13	0.11	0.67	0.63	0.11	0.31	0.23	0.47	0.1	0.1	0.6	0.09	0.13	0.42	0.49	0.1	0.04	0.8	0.13	0.91	0.03	0.86	0.06	0.51	0.5	0.48	0.89	0.07	0.94	0.67	0.97	0.05	0.52	0.94	0.46	0.99	0.83	0.93	0.8	0.76	0.23	0.59	0.01	0.3	0.32	0.1
Firmicutes|Clostridia|Clostridiales|Ruminococcaceae|Oscillospira	0.58	0.76	0.82	0.44	0.28	0.77	0.77	0.77	0.39	0.23	0.16	0.06	0.29	0.03	0.01	0.48	0.23	0.89	0.54	0.88	0.81	0.92	0.59	0.26	0.73	0.36	0.63	0.35	0.89	0.19	0.23	0.29	0.67	0.24	0.91	0.62	0.42	0.79	0.7	0.02	0.52	0.95	0.24	0.72	0.36	0.74	0.54	0.42	0.83
Proteobacteria|Betaproteobacteria|Burkholderiales|Oxalobacteraceae|Oxalobacter	0.63	0.9	0.19	0.25	0.44	0.39	1	0.28	0.45	0.69	0.58	0.2	0.08	0.81	0.06	0.17	0.6	0.91	0.27	0.17	0.82	0.35	0.91	0.09	0.61	0.05	0.67	0.48	0.98	0.45	0.08	0.35	0.62	0.49	0.12	0.59	0.93	0.3	0.78	0.89	0.63	0.68	0.5	0.29	0.73	0.02	0.3	0.41	0.18
Firmicutes|Erysipelotrichi|Erysipelotrichales|Erysipelotrichaceae|p-75-a5	0.92	0.67	0.69	0.31	0.39	0.5	0.69	0.4	0.38	0.43	0.78	0.27	0.09	0.81	0.33	0.1	0.36	0.95	0.16	0.25	0.99	0.32	0.26	0.12	0.8	0.06	0.78	0.85	0.47	0.62	0.09	0.57	0.29	0.71	0.1	0.39	0.72	0.14	0.92	0.87	0.51	0.48	0.22	0.25	0.77	0.02	0.91	0.9	0.09
Bacteroidetes|Bacteroidia|Bacteroidales|Porphyromonadaceae|Parabacteroides	0.65	0.2	0.91	0.3	0.03	0.2	0.5	0.96	0.58	0.36	0.09	0.51	0.69	0.29	0.92	0.9	0.39	0.65	0.63	0.44	0.34	0.81	0.01	0.51	0.27	0.21	0.24	0.44	0.44	0.34	0.8	0.56	0.6	0.19	0.69	0.6	0.57	0.05	0.8	0.17	0.56	0.24	0.64	0.01	0.46	0.13	0.62	0.13	0.59
Bacteroidetes|Bacteroidia|Bacteroidales|[Paraprevotellaceae]|Paraprevotella	0.68	0.31	1	0.65	0.53	0.17	0.54	0.18	0.13	0.4	0.06	0.45	0.73	0.97	0.52	0.93	0.8	0.7	0.35	0.61	0.66	0.85	0.93	0.95	0.85	0.18	0.97	0.17	0.78	0.84	0.47	0.31	0.73	0.84	0.74	0.88	0.46	0.88	0.34	0.7	0.22	0.13	0.26	0.53	0.31	0.6	0.29	0.18	0.11
Firmicutes|Clostridia|Clostridiales|[Tissierellaceae]|Parvimonas	0.43	0.08	0.05	0.07	0.83	0.99	0.41	0.62	0.69	0.26	0.12	0.11	0.06	0.1	0.19	0.21	0.12	0.1	0.31	0.11	0.38	0.2	0.58	0.13	0.86	0.14	0.19	0.04	0.02	0.02	0.04	0.97	0.56	0.75	0.34	0.58	0.35	0.69	0.7	0.22	0.14	0.24	0.93	0.94	0.9	0.17	0.38	0.54	0.46
Firmicutes|Bacilli|Lactobacillales|Lactobacillaceae|Pediococcus	0.94	0.46	0.4	0.18	0.26	0.7	0.76	0.13	0.46	0.18	0.39	0.1	0.13	0.4	0.05	0.18	0.33	0.82	0.06	0.11	0.83	0.13	0.88	0.03	0.56	0.12	0.85	0.33	0.83	0.41	0.05	0.92	0.82	0.72	0.15	0.64	0.67	0.7	0.85	0.79	0.49	0.76	0.78	0.22	0.92	0.01	0.65	0.46	0.13
Firmicutes|Clostridia|Clostridiales|Peptococcaceae|Peptococcus	0.88	0.33	0.28	0.11	0.19	0.44	0.93	0.34	0.34	0.33	0.6	0.1	0.05	0.57	0.09	0.1	0.55	0.71	0.1	0.05	0.77	0.1	0.99	0.03	0.6	0.06	0.95	0.35	0.96	0.35	0.1	0.72	0.68	0.82	0.08	0.46	0.74	0.3	0.95	0.83	0.91	0.46	0.41	0.28	0.93	0.01	0.37	0.6	0.13
Firmicutes|Clostridia|Clostridiales|Peptostreptococcaceae|Peptostreptococcus	0.98	0.54	0.21	0.13	0.41	0.84	0.6	0.15	0.33	0.59	0.05	0.28	0.14	0.9	0.01	0.2	0.78	0.93	0.18	0.09	0.46	0.76	0.95	0.1	1	0.03	0.72	0.08	0.27	0.23	0	0.59	0.74	0.44	0.11	0.67	0.74	0.96	0.77	0.52	0.11	0.81	0.44	0.8	0.73	0.11	0.22	0.25	0.35
Firmicutes|Clostridia|Clostridiales|Veillonellaceae|Phascolarctobacterium	0.51	0.47	0.33	0.58	0.14	0.37	0.29	0.86	0.09	0.92	0.5	0.16	0.49	0.22	0.42	0.37	0.09	0.65	0.12	0.33	0.36	0.22	0.23	0.1	0.33	0.47	0.67	0.5	0.95	0.98	0.2	0.7	0.84	0.38	0.41	0.64	0.87	0.99	0.94	0.13	0.43	0.78	0.66	0.48	0.14	0.59	0.9	0.91	0.91
Bacteroidetes|Bacteroidia|Bacteroidales|Porphyromonadaceae|Porphyromonas	0.46	0.5	0.2	0.25	0.43	0.42	0.75	0.38	0.92	0.21	0.7	0.2	0.23	0.52	0.36	0.09	0.31	0.7	0.1	0.32	0.81	0.21	0.38	0.03	0.51	0.12	0.94	0.8	0.3	0.56	0.18	0.24	0.49	0.41	0.89	0.22	0.49	0.23	0.68	0.8	0.57	0.12	0.53	0.52	0.78	0.19	0.72	0.67	0.74
Bacteroidetes|Bacteroidia|Bacteroidales|Prevotellaceae|Prevotella	0.82	0.46	0.5	0.48	0.2	0.11	0.93	0.66	0.21	0.52	0.97	0.01	0.29	0.92	0.99	0.77	0.97	0.69	0.63	0.52	0.31	0.58	0.15	0.73	0.41	0.05	0.52	0.77	0.5	0.65	0.67	0.96	0.71	0.76	0.77	0.79	0.55	0.23	0.94	0.08	0.28	0.93	0.96	0.57	0.17	0.07	0.75	0.52	0.94
Proteobacteria|Gammaproteobacteria|Pseudomonadales|Pseudomonadaceae|Pseudomonas	0.64	0.33	0.41	0.16	0.52	0.14	0.23	0.01	0.01	0.02	0.1	0.12	0.03	0.95	0.24	0.15	0.97	0.85	0.19	0.15	0.86	0.19	0.9	0.1	0.34	0.06	0.68	0.32	0.89	0.44	0.06	0.63	0.83	0.68	0.13	0.65	0.71	0.96	0.51	0.98	0.51	0.34	0.32	0.27	0.64	0.03	0.86	0.55	0.1
Firmicutes|Clostridia|Clostridiales|Eubacteriaceae|Pseudoramibacter_Eubacterium	0.59	0.34	0.51	0.53	0.06	0.81	0.7	0.16	0.13	0.29	0.45	0.13	0.03	0.34	0.04	0.13	0.58	0.45	0.15	0.14	0.91	0.06	0.76	0.1	0.31	0.06	0.34	0.26	0.61	0.87	0.05	0.96	0.97	0.49	0.23	0.49	0.72	0.42	0.66	0.97	0.89	0.32	0.55	0.16	0.75	0.01	0.64	0.56	0.16
Synergistetes|Synergistia|Synergistales|Dethiosulfovibrionaceae|Pyramidobacter	0.83	0.72	0.68	0.33	0.35	0.5	0.96	0.26	0.16	0.32	0.48	0.3	0.24	0.74	0.15	0.11	0.47	0.76	0.22	0.18	0.76	0.3	0.3	0.14	0.58	0.05	0.82	0.6	0.7	0.55	0.05	0.56	0.33	0.62	0.03	0.29	0.93	0.17	0.86	0.73	0.57	0.85	0.41	0.2	0.84	0.01	0.8	0.85	0.09
Proteobacteria|Alphaproteobacteria|Rickettsiales|mitochondria|Raphanus	0.94	0.6	0.6	0.25	0.22	0.97	0.56	0.1	0.11	0.12	0.23	0.29	0.15	0.95	0.24	0.26	0.86	0.86	0.15	0.06	0.89	0.19	0.69	0.12	0.8	0.02	0.41	0.73	0.34	0.81	0.15	0.91	0.74	0.72	0.21	0.51	0.64	0.45	0.74	0.99	0.74	0.39	0.29	0.36	0.85	0.03	0.47	0.79	0.13
Firmicutes|Clostridia|Clostridiales|Lachnospiraceae|Robinsoniella	0.73	0.55	0.32	0.21	0.21	0.64	0.87	0.23	0.29	0.32	0.61	0.18	0.12	0.73	0.16	0.17	0.65	0.54	0.11	0.12	0.96	0.09	0.57	0.04	0.77	0.04	0.55	0.45	0.55	0.79	0.07	0.78	0.71	0.88	0.12	0.34	0.71	0.35	0.85	0.99	0.62	0.49	0.59	0.2	0.68	0.01	0.4	0.44	0.09
Firmicutes|Clostridia|Clostridiales|Lachnospiraceae|Roseburia	0.48	0.36	0.44	0.28	0.46	0.67	0.5	0.67	0.59	0.39	0.4	0.92	0.59	0.8	0.19	0.66	0.7	0.73	0.43	0.92	0.49	0.89	0.84	0.62	0.21	0.52	0.36	0.33	0.81	0.57	0.5	0.43	0.26	0.15	0.55	0.04	0.09	0.6	0.68	0.42	0.62	0.56	0.83	0.27	0.84	0.32	0.07	0.95	0.82
Actinobacteria|Actinobacteria|Actinomycetales|Micrococcaceae|Rothia	0.36	0.67	0.78	0.72	0.42	0.9	0.5	0.1	0.1	0.29	0.34	0.15	0.03	0.71	0.04	0.56	0.84	0.58	0.44	0.48	0.6	0.27	0.53	0.17	0.24	0.06	0.23	0.85	0.6	0.73	0.21	0.69	0.96	0.33	0.08	0.63	0.59	0.17	0.32	0.85	0.18	0.25	0.35	0.33	0.46	0.04	0.62	0.57	0.1
Firmicutes|Clostridia|Clostridiales|Ruminococcaceae|Ruminococcus	0.27	0.34	0.51	0.96	0.78	0.65	0.94	0.36	0.93	0.41	0.54	0.85	0.57	0.29	0.92	0.99	0.3	0.8	0.72	0.82	0.72	0.52	0.05	0.79	0.97	0.36	0.87	0.38	0.27	0.45	0.71	0.74	0.24	0.36	0.69	0.96	0.26	1	0.11	0.02	0.71	0.05	0.41	0.1	0.25	0.94	0.47	0.64	0.39
Firmicutes|Clostridia|Clostridiales|Veillonellaceae|Selenomonas	0.82	0.48	0.38	0.18	0.17	0.69	0.88	0.19	0.25	0.27	0.53	0.17	0.09	0.64	0.12	0.14	0.57	0.62	0.09	0.09	0.87	0.12	0.63	0.05	0.8	0.04	0.67	0.46	0.56	0.67	0.08	0.75	0.63	0.98	0.09	0.39	0.83	0.42	0.97	0.89	0.65	0.49	0.48	0.22	0.76	0.01	0.44	0.51	0.12
Proteobacteria|Gammaproteobacteria|Enterobacteriales|Enterobacteriaceae|Serratia	0.57	0.63	0.58	0.27	0.08	0.68	0.84	0.27	0.18	0.26	0.5	0.11	0.07	0.37	0.05	0.23	0.81	0.41	0.17	0.17	0.89	0.1	0.92	0.11	0.52	0.03	0.4	0.33	0.81	0.64	0.05	0.78	0.76	0.76	0.16	0.66	0.59	0.2	0.85	0.66	0.45	0.35	0.3	0.17	0.96	0.02	0.69	0.73	0.14
Proteobacteria|Gammaproteobacteria|Alteromonadales|Shewanellaceae|Shewanella	0.65	0.68	0.18	0.3	0.53	0.41	0.41	0.63	0.63	0.95	0.63	0.05	0.18	0.21	0.17	0.28	0.09	0.79	0.17	0.09	0.27	0.06	0.2	0.3	0.92	0	0.93	0.81	0.98	0.33	0.08	0.89	0.5	0.65	0.32	0.52	0.68	0.78	0.64	0.84	0.8	0.3	0.25	0.41	0.48	0.03	0.23	0.74	0.26
Actinobacteria|Coriobacteriia|Coriobacteriales|Coriobacteriaceae|Slackia	0.85	0.89	0.49	0.5	0.76	0.32	0.99	0.48	0.48	0.98	0.77	0.38	0.2	0.71	0.34	0.14	0.6	0.56	0.72	0.28	0.42	0.53	0.64	0.28	0.26	0.06	0.77	0.77	0.79	0.49	0.12	0.25	0.58	0.87	0.08	0.61	0.88	0.24	0.66	0.39	1	0.78	0.44	0.29	0.81	0.01	0.54	1	0.27
Firmicutes|Clostridia|Clostridiales|Clostridiaceae|SMB53	0.84	0.95	0.65	0.66	0.83	0.34	0.84	0.18	0.45	0.4	0.21	0.71	0.23	0.47	0.38	0.31	0.74	0.91	0.72	0.63	0.47	0.67	0.46	0.29	0.56	0	0.16	0.7	0.13	0.93	0.47	0.46	0.87	0.98	0.2	0.09	0.28	0.19	0.42	0.89	0.29	0.13	0.35	0.81	0.38	0.19	0.61	0.84	0.81
Spirochaetes|Spirochaetes|Sphaerochaetales|Sphaerochaetaceae|Sphaerochaeta	1	0.5	0.55	0.19	0.28	0.36	0.75	0.43	0.3	0.48	0.82	0.24	0.1	0.78	0.17	0.06	0.37	0.89	0.17	0.12	1	0.17	0.71	0.05	0.47	0.07	0.86	0.49	0.81	0.36	0.04	0.47	0.49	0.94	0.06	0.5	0.89	0.19	0.73	0.69	0.67	0.55	0.25	0.18	0.87	0	0.57	0.9	0.11
Firmicutes|Bacilli|Lactobacillales|Streptococcaceae|Streptococcus	0.36	0.31	0.43	0.14	0.21	0.75	0.19	0.1	0.36	0.44	0.08	0.1	0.01	0.78	0.14	0.02	0.22	0.94	0.42	0.07	0.53	0.32	0.72	0.26	0.7	0.01	0.41	0.62	0.28	0.96	0.01	0.8	0.48	0.92	0.23	0.54	0.68	0.44	0.16	0.13	0.03	0.44	0.16	0.51	0.17	0.02	0.15	0.77	0.46
Proteobacteria|Gammaproteobacteria|Aeromonadales|Succinivibrionaceae|Succinatimonas	0.73	0.5	0.27	0.18	0.2	0.64	0.93	0.25	0.22	0.29	0.5	0.11	0.12	0.72	0.16	0.17	0.52	0.48	0.11	0.11	0.85	0.1	0.63	0.07	0.81	0.06	0.51	0.53	0.43	0.82	0.11	0.78	0.45	0.86	0.15	0.29	0.63	0.37	0.97	0.81	0.62	0.44	0.46	0.23	0.86	0.02	0.47	0.52	0.07
Proteobacteria|Gammaproteobacteria|Aeromonadales|Succinivibrionaceae|Succinivibrio	0.74	0.5	0.43	0.18	0.13	0.82	0.74	0.15	0.3	0.2	0.65	0.11	0.07	0.64	0.11	0.17	0.6	0.71	0.1	0.07	0.95	0.15	0.76	0.03	0.88	0.06	0.8	0.52	0.59	0.69	0.11	0.72	0.65	0.95	0.15	0.3	0.71	0.45	0.89	0.98	0.75	0.55	0.58	0.19	0.86	0.01	0.48	0.52	0.15
Proteobacteria|Betaproteobacteria|Burkholderiales|Alcaligenaceae|Sutterella	0.71	0.42	0.78	0.86	0.37	0.27	0.05	0.21	0.4	0.93	0.83	0.19	0.42	0.61	0.39	0.41	0.69	0.16	0.92	0.48	0.32	0.14	0.28	0.51	0.76	0.96	0.47	0.3	0.01	0.45	0.69	0.33	0.07	0.56	0.73	0.23	0.31	0.09	0.74	0.53	0.86	0.83	0.11	0.23	0.02	0.08	0.39	0.4	0.37
Synergistetes|Synergistia|Synergistales|Synergistaceae|Synergistes	0.98	0.44	0.65	0.33	0.27	0.71	0.78	0.15	0.1	0.14	0.44	0.42	0.22	0.85	0.39	0.06	0.46	0.9	0.21	0.06	0.98	0.15	0.49	0.07	0.84	0.05	0.65	0.59	0.33	0.87	0.04	0.89	0.47	0.49	0.15	0.52	0.87	0.25	0.94	0.7	0.71	0.5	0.32	0.08	0.85	0.01	0.75	0.86	0.06
Synergistetes|Synergistia|Synergistales|Dethiosulfovibrionaceae|TG5	0.58	0.4	0.46	0.16	0.37	0.74	0.91	0.13	0.21	0.14	0.23	0.15	0.13	0.44	0.12	0.2	0.53	0.87	0.15	0.14	0.85	0.27	0.42	0.09	0.92	0.12	0.92	0.29	0.9	0.65	0.07	0.91	0.48	0.85	0.06	0.61	0.91	0.28	0.7	0.86	0.98	0.38	0.33	0.41	0.79	0.04	0.46	0.72	0.26
Spirochaetes|Spirochaetes|Spirochaetales|Spirochaetaceae|Treponema	0.67	0.63	0.55	0.26	0.27	0.52	0.92	0.32	0.24	0.41	0.61	0.27	0.17	0.83	0.21	0.08	0.39	0.83	0.15	0.16	0.92	0.21	0.44	0.09	0.63	0.05	0.89	0.63	0.54	0.58	0.04	0.52	0.43	0.78	0.05	0.36	0.98	0.27	0.74	0.89	0.52	0.7	0.36	0.13	0.98	0.01	0.63	0.69	0.08
Firmicutes|Bacilli|Turicibacterales|Turicibacteraceae|Turicibacter	0.33	0.97	0.19	0.36	0.31	0.2	0.66	0.8	0.55	0.98	0.5	0.62	0.28	0.94	0.17	0.33	0.97	0.69	0.61	0.05	0.34	0.66	0.24	0.33	0.76	0.14	0.73	0.28	0.45	0.87	0.39	0.89	0.88	0.82	0.04	0.69	0.34	0.59	0.79	0.84	0.89	0.51	0.93	0.37	0.78	0.03	0.57	0.75	0.18
Euryarchaeota|Thermoplasmata|E2|[Methanomassiliicoccaceae]|vadinCA11	0.91	0.39	0.33	0.13	0.19	0.5	0.97	0.28	0.33	0.3	0.63	0.14	0.06	0.55	0.08	0.12	0.56	0.72	0.1	0.06	0.82	0.1	0.95	0.02	0.67	0.05	0.83	0.3	0.85	0.43	0.08	0.62	0.63	0.83	0.1	0.54	0.72	0.32	0.98	0.97	0.83	0.34	0.35	0.25	0.99	0.01	0.44	0.7	0.16
Firmicutes|Clostridia|Clostridiales|Veillonellaceae|Veillonella	0.89	0.59	0.86	0.81	0.5	0.26	0.32	0.82	0.15	0.85	0.24	0.41	0.76	0.81	0.76	0.51	0.24	0.81	0.31	0.1	0.36	0.78	0.79	0.22	0.66	0.34	0.31	0.85	0.14	0.94	0.22	0.63	0.6	0.88	0.08	0.57	0.72	0.57	0.94	0.26	0.46	0.03	0.82	0.3	0.83	0.08	0.83	0.67	0.59
Lentisphaerae|[Lentisphaeria]|Victivallales|Victivallaceae|Victivallis	0.96	0.32	0.59	0.21	0.23	0.85	0.77	0.25	0.36	0.16	0.79	0.21	0.08	0.38	0.22	0.09	0.31	0.28	0.13	0.12	0.81	0.16	0.57	0.03	0.88	0.13	0.87	0.48	0.56	0.53	0.09	0.57	0.47	0.78	0.27	0.29	0.83	0.33	0.7	0.63	0.71	0.2	0.21	0.36	0.83	0.02	0.31	0.85	0.18
Firmicutes|Clostridia|Clostridiales|[Tissierellaceae]|WAL_1855D	0.99	0.39	0.39	0.13	0.19	0.98	0.65	0.09	0.2	0.17	0.38	0.22	0.08	0.52	0.08	0.12	0.53	0.63	0.05	0.06	0.8	0.13	0.43	0.05	0.77	0.03	0.63	0.44	0.59	0.59	0.06	0.75	0.65	0.84	0.09	0.42	0.88	0.51	0.88	0.98	0.91	0.63	0.63	0.24	0.61	0.01	0.3	0.39	0.08
Firmicutes|Bacilli|Lactobacillales|Leuconostocaceae|Weissella	0.87	0.35	0.33	0.11	0.11	0.82	0.77	0.15	0.19	0.32	0.61	0.18	0.08	0.46	0.13	0.08	0.43	0.51	0.07	0.07	0.75	0.09	0.53	0.05	0.89	0.05	0.77	0.43	0.48	0.8	0.1	0.57	0.54	0.88	0.08	0.24	0.71	0.48	0.79	0.9	0.83	0.67	0.68	0.2	0.6	0.01	0.3	0.34	0.07
Species
Bacteroidetes|Bacteroidia|Bacteroidales|Bacteroidaceae|Bacteroides eggerthii	0.95	0.57	0.77	0.25	0.1	0.52	0.7	0.07	0.49	0.41	0.53	0.69	0.22	0.79	0.26	0.1	0.54	0.87	0.12	0.14	0.78	0.4	0.25	0.24	0.51	0.1	0.19	0.73	0.36	0.54	0.16	0.37	0.14	0.35	0.75	0.26	0.78	0.24	0.99	0.48	0.75	0.46	0.8	0.87	0.62	0.07	0.58	0.56	0.14
Firmicutes|Clostridia|Clostridiales|Veillonellaceae|Megasphaera sp.	0.33	0.76	0.91	0.48	0.1	0.86	0.56	0.6	0.15	0.12	0.33	0.03	0.05	0.85	0.48	0.19	0.24	0.31	0.39	0.21	0.59	0.41	0.72	0.01	0.6	0.05	0.34	0.8	0.07	0.86	0.03	0.47	0.78	0.76	0.38	0.74	0.36	0.11	0.49	0.47	0.67	0.1	0.55	0.98	0.61	0.29	0.39	0.71	0.42
Firmicutes|Clostridia|Clostridiales|Veillonellaceae|Acidaminococcus sp.	0.77	0.37	0.39	0.12	0.09	0.95	0.88	0.33	0.34	0.43	0.33	0.24	0.1	0.79	0.16	0.05	0.34	0.73	0.1	0.09	0.87	0.14	0.59	0.06	0.97	0.02	0.6	0.51	0.42	0.64	0.04	0.42	0.65	0.77	0.18	0.19	0.51	0.19	0.7	0.71	0.91	0.44	0.72	0.31	0.84	0.02	0.41	0.76	0.25
Bacteroidetes|Bacteroidia|Bacteroidales|Bacteroidaceae|Bacteroides sp.	0.41	0.99	0.32	0.61	0.22	0.31	0.59	0.73	0.81	0.63	0.58	0.97	0.94	0.21	0.95	0.62	0.39	0.15	0.89	0.65	0.63	0.74	0.4	0.7	0.81	0.87	0.72	0.49	0.29	0.66	0.74	0.93	0.52	0.4	0.59	0.74	0.2	0.12	0.88	0.33	0.52	0.59	0.47	0.3	0.96	0.7	0.86	0.33	0.96
Bacteroidetes|Bacteroidia|Bacteroidales|Bacteroidaceae|Bacteroides uniformis	0.95	0.19	0.48	0.97	0.79	0.58	0.1	0.15	0.36	0.55	0.83	0.97	0.91	0.3	0.59	0.12	0.03	0.16	0.01	0.15	0.15	0.05	0.05	0.24	0.85	0.35	0.89	0.87	0.05	0.24	0.52	0.39	0.39	0.37	0.98	0.81	0.97	0.52	0.85	0.66	0.21	0.85	0.11	0.45	0.13	0.87	0.25	0.13	0.87
Firmicutes|Clostridia|Clostridiales|Ruminococcaceae|Faecalibacterium prausnitzii	0.75	0.56	0.69	0.8	0.48	0.74	0.76	0.43	0.21	0.64	0.1	0.45	0.7	0.85	0.87	0.96	0.42	0.28	0.65	0.82	0.6	0.65	0.32	0.5	0.24	0.15	0.72	0.08	0.69	0.33	0.76	0.64	0.34	0.3	0.43	0.44	0.91	0.99	0.69	0.62	0.18	0.46	0.35	0.94	1	0.92	0.95	0.51	0.03
Actinobacteria|Actinobacteria|Bifidobacteriales|Bifidobacteriaceae|Bifidobacterium adolescentis	0.4	0.37	0.96	0.99	0.9	0.5	0.19	0.23	0.13	0.19	0.48	0.34	0.46	0.16	0.17	0.48	0.98	0.87	0.58	0.92	0.29	0.55	0.73	0.47	0.58	0.55	0.32	0.94	0.52	0.72	0.07	0.88	0.84	0.51	0.24	0.33	0.76	0.7	0.09	0.74	0.28	0.72	0.83	0.13	0.91	0.94	0.74	0.5	0.28
Firmicutes|Clostridia|Clostridiales|Lachnospiraceae|Roseburia faecis	0.18	0.82	0.9	0.12	0.89	0.22	0.67	0.35	0.95	0.42	0.86	0.92	0.82	0.44	0.37	0.11	0.42	0.8	0.95	0.65	0.59	0.66	0.97	0.84	0.18	0.73	0.47	0.3	0.98	1	0.14	0.58	0.19	0.81	0.48	0.44	0.04	0.83	0.47	0.17	0.8	0.36	0.13	0.9	0.47	0.31	0.04	0.36	0.47
Firmicutes|Clostridia|Clostridiales|Ruminococcaceae|Gemmiger formicilis	0.07	0.75	0.89	0.84	0.81	0.09	0.81	0.83	0.98	0.96	0.83	0.58	0.92	0.21	0.25	0.71	0.99	0.79	0.7	0.24	0.95	0.75	0.71	0.65	0.78	0.59	0.11	0.44	0.57	0.67	0.74	0.17	0.84	0.54	0.41	0.87	0.83	0.77	0.24	0.53	0.91	0.75	0.52	0.12	0.52	0.74	0.78	0.89	0.32
Firmicutes|Clostridia|Clostridiales|Veillonellaceae|Dialister sp.	0.63	0.46	0.24	0.95	0.62	0.86	0.75	0.34	0.12	0.34	0.25	0.83	0.6	0.71	0.19	0.7	0.8	0.41	0.9	0.83	0.71	0.65	0.25	0.94	0.14	0.02	0.25	0.95	0.86	0.59	0.05	0.32	0.53	0.84	0.43	0.31	0.88	0.51	0.57	0.5	0.61	0.16	0.45	0.77	0.66	0.49	0.77	0.91	0.6
Bacteroidetes|Bacteroidia|Bacteroidales|Porphyromonadaceae|Parabacteroides sp.	0.59	0.23	0.71	0.13	0.09	0.25	0.49	0.78	0.79	0.44	0.13	0.41	0.77	0.38	0.98	0.5	0.89	0.85	0.42	0.46	0.45	0.6	0.02	0.68	0.39	0.33	0.12	0.59	0.57	0.64	0.51	0.75	0.68	0.56	0.76	0.54	0.95	0.04	0.53	0.22	0.84	0.19	0.55	0.01	0.56	0.13	0.62	0.12	0.89
Bacteroidetes|Bacteroidia|Bacteroidales|Porphyromonadaceae|Parabacteroides distasonis	0.72	0.58	0.13	0.69	0.06	0.48	0.65	0.57	0.13	0.95	0	0.19	0.84	0.34	0.78	0.6	0.03	0.99	0.46	0.9	0.55	0.81	0.47	0.55	0.82	0.07	0.66	0.58	0.47	0.31	0.96	0.56	0.23	0.08	0.84	0.02	0.35	0.77	0.68	0.71	0.79	0.26	0.66	0.81	0.89	0.57	0.97	0.31	0.58
Firmicutes|Clostridia|Clostridiales|Ruminococcaceae|Oscillospira sp.	0.57	0.77	0.82	0.45	0.29	0.78	0.77	0.77	0.38	0.23	0.15	0.06	0.29	0.03	0.01	0.47	0.22	0.89	0.54	0.89	0.81	0.92	0.61	0.25	0.74	0.36	0.62	0.35	0.9	0.19	0.23	0.3	0.67	0.24	0.9	0.62	0.41	0.79	0.68	0.03	0.53	0.93	0.23	0.73	0.36	0.74	0.54	0.43	0.83
Firmicutes|Clostridia|Clostridiales|Ruminococcaceae|Ruminococcus sp.	0.88	0.47	0.63	0.61	0.79	0.6	0.45	0.3	0.59	0.26	0.75	0.8	0.53	0.94	0.88	0.2	0.5	0.2	0.75	0.69	0.26	0.97	0.51	0.66	0.27	0.51	0.98	0.98	0.7	0.64	0.47	0.2	0.88	0.9	0.56	0.44	0.31	0.58	0.58	0.22	0.71	0.33	0.84	0.29	0.78	0.1	0.62	0.71	0.26
Bacteroidetes|Bacteroidia|Bacteroidales|Rikenellaceae|Alistipes onderdonkii	0.63	0.83	0.76	0.97	0.92	0.9	0.74	0.53	0.55	0.16	0.83	0.84	0.62	0.94	0.96	0.6	0.65	0.57	0.79	0.41	0.35	0.87	0.18	0.97	0.9	0.71	0.53	0.61	0.72	0.44	0.3	0.75	0.16	0.94	0.31	0.94	0.31	0.54	0.67	0.12	0.15	0.49	0.85	0.19	0.21	0.61	0.13	0.48	0.74
Firmicutes|Clostridia|Clostridiales|Lachnospiraceae|Lachnospira sp.	0.44	0.78	0.01	0.14	0.58	0.35	0.54	0.4	0.68	0.68	0.65	0.49	0.21	0.62	0.85	0.19	0.37	0.14	0.19	0.9	0.34	0.1	0.19	0.26	0.73	0.77	0.28	0.18	0.3	0.06	0.6	0.82	0.7	0.26	0.42	0	0.13	0.4	0.7	0.96	0.18	0.85	0.93	0.67	0.79	0.32	0.93	0.55	0.52
Bacteroidetes|Bacteroidia|Bacteroidales|[Odoribacteraceae]|Odoribacter sp.	0.8	0.91	0.65	0.97	0.83	0.95	0.77	0.46	0.55	0.97	0.86	0.75	0.81	0.65	0.51	0.45	0.95	0.14	0.93	0.47	0.52	0.23	0.02	0.59	0.02	0.89	0.43	0.1	0.33	0.43	0.49	0.97	0.01	0.24	0.27	0.9	0.4	0.68	0	0.92	0.91	0.1	0.44	0	0.93	0.28	0.43	0.7	0.48
Bacteroidetes|Bacteroidia|Bacteroidales|Rikenellaceae|Alistipes finegoldii	0.31	0.46	0.82	0.29	0.01	0.21	0.85	0.89	0.35	0.66	0.91	0.68	0.25	0.35	0.39	0.39	0.79	0.41	0.75	0.26	0.18	0.68	0.8	0.21	0.35	0.18	0.8	0.14	0.58	0.6	0	0.21	0.44	0.4	0.07	0.95	0.49	0.89	0.51	0.14	0.49	0.57	0.65	0.45	0.78	0.01	0.58	0.42	0.22
Proteobacteria|Betaproteobacteria|Burkholderiales|Alcaligenaceae|Sutterella sp.	0.71	0.42	0.79	0.86	0.37	0.27	0.05	0.21	0.4	0.94	0.83	0.2	0.42	0.6	0.38	0.41	0.7	0.17	0.92	0.48	0.32	0.14	0.28	0.51	0.74	0.97	0.46	0.3	0.01	0.44	0.69	0.32	0.07	0.56	0.73	0.23	0.31	0.09	0.72	0.52	0.86	0.82	0.11	0.22	0.02	0.08	0.39	0.4	0.37
Firmicutes|Clostridia|Clostridiales|Veillonellaceae|Megamonas sp.	0.77	0.37	0.39	0.12	0.09	0.95	0.88	0.33	0.34	0.43	0.33	0.24	0.1	0.79	0.16	0.05	0.34	0.73	0.1	0.09	0.87	0.14	0.59	0.06	0.97	0.02	0.6	0.51	0.42	0.64	0.04	0.42	0.65	0.77	0.18	0.19	0.51	0.19	0.7	0.71	0.91	0.44	0.72	0.31	0.84	0.02	0.41	0.76	0.25
Bacteroidetes|Bacteroidia|Bacteroidales|Porphyromonadaceae|Porphyromonas sp.	0.46	0.63	0.33	0.33	0.4	0.59	0.66	0.48	0.74	0.3	0.55	0.31	0.23	0.57	0.43	0.11	0.32	0.65	0.09	0.33	0.85	0.21	0.37	0.05	0.55	0.08	0.83	0.83	0.16	0.36	0.19	0.38	0.36	0.26	0.88	0.12	0.35	0.14	0.65	0.85	0.61	0.13	0.54	0.64	0.79	0.23	0.76	0.74	0.78
Firmicutes|Clostridia|Clostridiales|Ruminococcaceae|Ruminococcus bromii	0.36	0.89	0.2	0.19	0.37	0.87	0.96	0.5	0.48	0.34	0.14	0.67	0.21	0.6	0.33	0.11	0.15	0.22	0.27	0.04	0.82	0.31	0.23	0.15	0.73	0.14	0.75	0.61	0.18	0.85	0.25	0.48	0.58	0.69	0.18	0.1	0.65	0.46	0.71	0.87	0.78	0.61	1	0.53	0.78	0.06	0.84	0.92	0.1
Actinobacteria|Actinobacteria|Bifidobacteriales|Bifidobacteriaceae|Bifidobacterium sp.	0.07	0.63	0.87	0.52	0.09	0.73	0.76	0.75	0.71	0.88	0.82	0.06	0.9	0.71	0.07	0.82	0.95	0.1	0.89	0.7	0.54	0.43	0.71	0.91	0.72	0.91	0.49	0.96	0.2	0.91	0.9	0.77	0.84	0.24	0.57	0.3	0.43	0.89	0.69	0.2	0.84	0.96	0.89	0.29	0.6	0.79	0.93	0.61	0.55
Bacteroidetes|Bacteroidia|Bacteroidales|Bacteroidaceae|Bacteroides fragilis	0.36	0.03	0.38	0.09	0.25	0.53	0.07	0.01	0.45	0.13	0.16	0.34	0.09	0.37	0.78	0.17	0.28	0.87	0.88	0.55	0.45	0.98	0.52	0.7	0.57	0.24	0.35	0.18	0.27	0.13	0.94	0.26	0.85	0.47	0.92	0.1	0.31	0.88	0.86	0.45	0.27	0.03	0.21	0.77	0.25	0.38	0.99	0.32	0.83
Bacteroidetes|Bacteroidia|Bacteroidales|Bacteroidaceae|Bacteroides caccae	0.73	0.9	0.35	0.84	0.23	0.22	0.74	0.3	0.49	0.42	0.43	0.28	0.24	0.44	0.86	0.59	0.18	0.58	0.6	1	0.13	0.39	0.13	0.83	0.02	0.02	0.73	0.71	0.4	0.5	0.49	0	0.51	0.73	0.7	0.27	0.34	0.07	0.77	0.65	0.88	0.42	1	0.64	0.53	0.82	0.5	0.44	0.71
Firmicutes|Clostridia|Clostridiales|Lachnospiraceae|Anaerostipes sp.	0.34	0.26	0.69	0.5	0.59	0.56	0.97	0.49	0.86	0.41	0.42	0.92	0.27	0.25	0.5	0.33	0.03	0.61	0.38	0.48	0.75	0.98	0.12	0.76	0.56	0.08	0.89	0.46	0.98	0.54	0.11	0.32	0.18	0.25	0.41	0.42	0.67	0.56	0.24	0.92	0.4	0.37	0.25	0.18	0.54	0.54	0.89	0.41	0.79
Proteobacteria|Deltaproteobacteria|Desulfovibrionales|Desulfovibrionaceae|Bilophila sp.	0.18	0.89	0.14	0.19	0.18	0.27	0	0.09	0.01	0.7	0.16	0.18	0.05	0.78	0.91	0.19	0.32	0.32	0.45	0.31	0.72	0.73	0.56	0.66	0.35	0.48	0.66	0.13	0.17	0.43	0.01	0.15	0.72	0.8	0.72	0.23	0.71	0.81	0.59	0.09	0.04	0.97	0.96	0.83	0.28	0.15	0.6	0.48	0.69
Fusobacteria|Fusobacteriia|Fusobacteriales|Fusobacteriaceae|Fusobacterium sp.	0.92	0.29	0.51	0.1	0.02	0.91	0.96	0.65	0.6	0.39	0.33	0.05	0.17	0.98	0.13	0.11	0.7	0.68	0.6	0.16	0.72	0.44	0.96	0.11	0.9	0.03	0.5	0.13	0.17	0.12	0.02	0.13	0.97	0.72	0.56	0.66	0.64	0.24	0.47	0.48	0.95	0.23	0.64	0.37	0.49	0.17	0.57	0.55	0.61
Firmicutes|Clostridia|Clostridiales|Lachnospiraceae|Roseburia inulinivorans	0.01	0.32	0.23	0.66	0.08	0.41	0.55	0.36	0.14	0.57	0.19	0.94	0.27	0.85	0.16	0.84	0.92	0.68	0.58	0.89	0.95	0.47	0.58	0.36	0.32	0.01	0.32	0.81	0.93	0.4	0.39	0.06	0.15	0.05	0.54	0.11	0.11	0.32	0.77	0.5	0.28	0.78	0.96	0.46	0.18	0.37	0.79	0.24	0.57
Firmicutes|Clostridia|Clostridiales|Ruminococcaceae|Anaerotruncus sp.	0.04	0.23	0.91	0.27	0.8	0.74	0.78	0.15	0.39	0.26	0.21	0.75	0.59	0.68	0.41	0.11	0.01	0.23	0.47	0.34	0.64	0.33	0.21	0.56	0.06	0.05	0.72	0.27	0.93	0.49	0	0.41	0.3	0.85	0.94	0.88	0.99	0.19	0.86	0.01	0.86	0.59	0.75	0.67	0.35	0.03	0.56	0.75	0.42
Bacteroidetes|Bacteroidia|Bacteroidales|Bacteroidaceae|Bacteroides ovatus	0.38	0.54	0.81	0.16	0.61	0.84	0.84	0.7	0.45	0.6	0.31	0.37	0.46	0.15	0.87	0.01	0.11	0.15	0.35	0.86	0.78	0.17	0.99	0.9	0.53	0.47	0.83	0.85	0.15	0.97	0.75	0.18	0.02	0.53	0.6	0.05	0.15	0.07	0.5	0.8	0.8	0.6	0.53	0.91	0.55	0.37	0.31	0.96	0.86
Actinobacteria|Actinobacteria|Bifidobacteriales|Bifidobacteriaceae|Bifidobacterium longum	0.15	0.3	0.55	0.28	0.34	0.42	0.85	0.71	0.57	0.17	0.89	0.48	0.92	0.64	0.25	0.28	0.8	0.17	0.88	0.57	0.9	0.9	0.51	0.58	0.3	0.36	0.23	0.57	0.42	0.37	0.8	0.82	0.66	0.77	0.22	0.19	0.37	0.62	0.08	0.91	0.5	0.28	0.38	0.15	0.12	0.47	0.39	0.06	0.35
Firmicutes|Clostridia|Clostridiales|Ruminococcaceae|Ruminococcus callidus	0.82	0.54	0.51	0.29	0.7	0.68	0.93	0.16	0.53	1	0.28	0.06	0.08	0.11	0.2	0.53	0.3	0.99	0.29	0.64	0.65	0.1	0.57	0.58	0.97	0.02	0.56	0.26	0.48	0.29	0.12	0.56	0.14	0.84	0.58	0.96	0.11	0.2	0.16	0.09	0.6	0.07	0.09	0.88	0.1	0.44	0.6	0.66	0.68
Firmicutes|Clostridia|Clostridiales|Lachnospiraceae|Clostridium lavalense	0.43	0.77	0.85	0.38	0.13	0.49	0.79	0.29	0.75	0.36	0.72	0.32	0.63	0.11	0	0.66	0.77	0.02	0.43	0.17	0.29	0.26	0.25	0.06	0.51	0.22	0.21	0.35	0.79	0.89	0.96	0.58	0.5	0.86	0.61	0.33	0.35	0.62	0.19	0.05	0.08	0.94	0.82	0.16	0.58	0.26	0.67	0.3	0.41
Firmicutes|Clostridia|Clostridiales|Lachnospiraceae|[Ruminococcus] torques	0.62	0.77	0.16	0.73	0.69	0.56	0.95	0.91	0.68	0.72	0.88	0.59	0.43	0.11	0.37	0.99	0.65	0.41	0.6	0.43	0.15	0.2	0.05	0.79	0.98	0.8	0.46	0.1	0.85	0.88	0.24	0.34	0.48	0.62	0.72	0.5	0.68	0.31	0.87	0.41	0.3	0.32	0.81	0.44	0.57	0.49	0.71	0.38	0.04
Proteobacteria|Gammaproteobacteria|Enterobacteriales|Enterobacteriaceae|Klebsiella sp.	0.56	0.2	0.42	0.05	0.16	0.74	0.34	0.35	0.46	0.93	0.64	0.16	0.1	1	0.24	0.02	0.25	0.97	0.14	0.12	0.82	0.2	0.81	0.11	0.61	0.04	0.48	0.72	0.12	0.51	0.16	0.1	0.52	0.5	0.14	0.2	0.54	0.14	0.43	0.65	0.95	0.9	0.64	0.16	0.83	0.03	0.52	0.62	0.38
Firmicutes|Clostridia|Clostridiales|Lachnospiraceae|Blautia sp.	0.01	0	0.03	0.04	0.86	0.94	0.27	0.3	0.13	0.98	0.32	0.16	0.6	0.6	0.15	0.24	0.28	0.97	0.02	0.03	0.09	0.12	0.33	0.21	0.5	0.15	0.73	0.8	0.47	0.73	0.18	0.49	0.47	0.37	0.9	0.11	0.07	0.37	0.8	0.31	0.86	0.66	0.24	0.21	0.96	0.42	0.93	0.26	0.37
Actinobacteria|Actinobacteria|Bifidobacteriales|Bifidobacteriaceae|Bifidobacterium bifidum	0.21	0.57	0.15	0.35	0.32	0.78	0.97	0.44	0.56	0.55	0.19	0.24	0.13	0.36	0	0.42	0.72	0.27	0.02	0.37	0.29	0.22	0.85	0.01	0.75	0.08	0.7	0.84	0.98	0.77	0.24	0.27	0.99	0.99	0.19	0.54	0.55	0.44	0.82	0.69	0.55	0.4	0.84	0.33	0.65	0.13	0.46	0.78	0.55
Actinobacteria|Coriobacteriia|Coriobacteriales|Coriobacteriaceae|Collinsella aerofaciens	0.42	0.91	0.92	0.79	0.65	0.21	0.77	0.98	1	0.59	0.88	0.32	0.98	0.45	0.22	0.09	0.05	0.99	0.54	0.26	0.92	0.59	0.36	0.5	0.71	0.35	0.92	0.2	0.25	0.03	0.58	0.82	0.75	0.34	0.69	0.79	0.82	0.39	0.39	0.68	0.77	0.65	0.83	0.99	0.73	0.46	0.12	0.27	0.9
Firmicutes|Clostridia|Clostridiales|Lachnospiraceae|Blautia obeum	0.8	0.23	0.06	0.05	0.64	0.19	0.46	0.43	0.68	0.92	0.42	0.92	0.06	0.03	0	0.16	0.43	0.25	0	0.19	0.07	0.38	0.61	0.2	0.61	0.71	0.51	0.24	0.38	0.64	0.35	0.17	0.15	0.5	0.41	0.09	0.08	0.68	0.72	0.38	0.15	0.87	0.65	0.87	0.88	0.23	0.92	0.23	0.75
Firmicutes|Clostridia|Clostridiales|Lachnospiraceae|Dorea longicatena	0.31	0.67	0.21	0.27	0.57	0.55	0.48	0.99	0.01	0.15	0.04	0.59	0.97	0.24	0.19	0.43	0.45	0.55	0.28	0.37	0.35	0.2	0.44	0.48	0.91	0.22	0.63	0.57	0.4	0.25	0.16	0.53	0.91	0.64	0.12	0.19	0.67	0.92	0.22	0.46	0.91	0.72	0.42	0.17	0.24	0.12	0.81	0.54	0.43
Firmicutes|Clostridia|Clostridiales|[Tissierellaceae]|Parvimonas sp.	0.44	0.08	0.05	0.07	0.82	0.99	0.41	0.62	0.69	0.26	0.12	0.11	0.06	0.1	0.2	0.21	0.12	0.1	0.31	0.1	0.38	0.2	0.58	0.13	0.86	0.15	0.18	0.04	0.02	0.02	0.04	0.96	0.56	0.75	0.34	0.58	0.35	0.7	0.68	0.22	0.13	0.25	0.92	0.94	0.91	0.17	0.38	0.54	0.46
Firmicutes|Clostridia|Clostridiales|Clostridiaceae|Clostridium sp.	0.49	0.88	0.81	0.66	0.71	0.25	0.53	0.96	0.97	0.89	0.35	0.46	0.42	0.32	0.36	0.33	0.19	0.25	0.28	0.55	0.15	0.18	0.41	0.67	0.94	0.36	0.45	0.9	0.9	0.89	0.48	0.56	0.07	0.7	0.24	0.61	0.12	0.63	0.34	0.58	0.36	0.33	0.95	0.41	0.7	1	0.57	0.45	0.8
Firmicutes|Clostridia|Clostridiales|Lachnospiraceae|Dorea sp.	0.46	0.58	0.67	0.33	0.12	0.62	0.76	0.32	0.17	0.35	0.3	0.16	0.2	0.84	0.83	0.15	0.92	0.4	0.26	0.51	0.66	0.46	0.89	0.14	0.81	0.07	0.93	0.21	0.7	0.47	0.05	0.61	0.91	0.81	0.15	0.87	0.59	0.16	0.68	0.61	0.69	0.09	0.15	0.75	0.87	0.43	0.46	0.71	0.62
Firmicutes|Clostridia|Clostridiales|Lachnospiraceae|Coprococcus sp.	0.68	0.33	0.44	0.04	0.21	0.58	0.72	0.06	0.27	0.47	0.23	0.21	0.01	0.31	0.04	0.01	0.16	0.58	0.09	0.09	0.79	0.11	0.68	0.02	0.48	0	0.53	0.54	0.18	0.55	0.08	0.84	0.42	0.67	0.07	0.18	0.33	0.44	0.57	0.74	0.88	0.49	0.4	0.26	0.65	0.02	0.4	0.6	0.18
Firmicutes|Clostridia|Clostridiales|Lachnospiraceae|Clostridium symbiosum	0.2	0.99	0.82	0.52	0.24	0.47	0.02	0.06	0.04	0.51	0.2	0.73	0.86	0.23	0.68	0.9	0.57	0.35	0.8	0.24	0.78	0.75	0.64	0.42	0.68	0.16	0.31	0.8	0.99	0.97	0.8	0.83	0.78	0.54	0.14	0.21	0.02	0.92	0.56	0.71	0.97	0.21	0.28	0.58	0.87	1	0.46	1	0.71
Firmicutes|Clostridia|Clostridiales|Clostridiaceae|SMB53 sp.	0.69	0.96	0.58	0.64	0.66	0.38	0.77	0.2	0.45	0.43	0.23	0.64	0.19	0.45	0.42	0.32	0.7	0.97	0.73	0.58	0.5	0.62	0.45	0.32	0.57	0	0.19	0.76	0.16	1	0.43	0.53	0.87	0.94	0.15	0.1	0.28	0.3	0.52	0.84	0.26	0.17	0.39	0.8	0.44	0.13	0.66	0.96	0.83
Firmicutes|Clostridia|Clostridiales|Lachnospiraceae|Clostridium hathewayi	0.22	0.99	0.81	0.84	0.75	0.78	0.12	0.5	0.15	0.17	0.47	0.52	0.43	0.6	0.79	0.17	0.58	0.25	0.06	0.07	0.33	0.33	0.27	0.3	0.07	0.53	0.79	0.22	0.69	0.3	0.55	0.78	0.35	0.65	0.73	0.99	0.12	0.18	0.02	0.4	0.07	0.94	0.28	0.37	0.37	0.35	0.69	0.65	0.2
Firmicutes|Clostridia|Clostridiales|Peptostreptococcaceae|Peptostreptococcus sp.	0.48	0.95	0.39	0.34	0.28	0.89	0.94	0.4	0.9	0.92	0.18	0.33	0.22	0.74	0.05	0.27	0.94	0.75	0.22	0.17	0.32	0.83	0.85	0.15	0.86	0.05	0.97	0.22	0.5	0.42	0	0.58	0.78	0.87	0.44	0.52	0.4	0.69	0.88	0.72	0.4	0.7	0.73	0.94	0.57	0.21	0.25	0.22	0.62
Firmicutes|Clostridia|Clostridiales|Lachnospiraceae|[Ruminococcus] sp.	0.2	0.33	0.8	0.42	0.51	0.26	0.3	0.77	0.29	0.61	0.22	0.61	0.76	0.67	0.58	0.51	0.46	0.36	0.63	0.85	0.13	0.7	0.39	0.88	0.68	0.19	0.11	0.33	0.03	0.12	0.96	0.43	0.57	0.56	0.39	0.21	0.11	0.13	0.75	0.93	0.65	0.15	0.96	0.99	0.16	0.76	0.87	0.53	0.81
Firmicutes|Erysipelotrichi|Erysipelotrichales|Erysipelotrichaceae|Holdemania sp.	0.19	0.98	0.92	0.73	0.11	0.56	0.89	0.57	0.14	0.27	0.12	0.05	0.02	0.31	0	0.59	0.54	0.3	0.1	0.14	0.51	0.99	0.95	0.07	0.56	0.08	0.74	0.34	0.69	0.1	0	0.99	0.64	0.01	0.11	0.35	0.69	0.68	0.47	0.8	0.97	0.37	1	0.92	0.26	0.15	0.29	0.31	0.35
Firmicutes|Clostridia|Clostridiales|Lachnospiraceae|Clostridium aldenense	0.73	0.12	0.41	0.09	0.3	0.21	0.35	0.44	0.44	0.89	0.45	0.67	0.88	0.55	0.86	0.09	0.3	0.4	0.88	0.54	0.24	0.05	0.19	0.56	0.42	0.45	0.95	0.08	0.78	0.01	0.22	0.73	0.59	0.58	0.06	0.85	0.21	0.7	0.95	0.46	0.51	0.37	0.64	0	0.84	0	0.18	0.44	0.53
Firmicutes|Clostridia|Clostridiales|Lachnospiraceae|Coprococcus eutactus	0.42	0.48	0.37	0.46	0.47	0.6	0.66	0.95	0.58	0.8	0.54	0.43	0.25	0.58	0.74	0.57	0.71	0.83	0.89	0.94	0.77	0.72	0.94	0.8	0.32	0.01	0.78	0.35	0.92	0.54	0.16	0.61	0.8	0.55	0.55	0.67	0.73	0.99	0.59	0.84	0.41	0.81	0.77	0.53	0.26	0.23	0.47	0.21	0.24
Firmicutes|Bacilli|Lactobacillales|Streptococcaceae|Streptococcus sp.	0.97	0.78	0.57	0.46	0.2	0.97	0.34	0.22	0.46	0.7	0.23	0.31	0.02	0.77	0.42	0.04	0.34	0.68	0.66	0.24	0.9	0.47	0.56	0.6	0.79	0.01	0.36	1	0.18	0.87	0.06	0.68	0.6	0.65	0.36	0.14	0.73	0.26	0.47	0.24	0.17	0.84	0.44	0.93	0.31	0.05	0.31	0.91	0.97
Firmicutes|Clostridia|Clostridiales|Ruminococcaceae|Butyricicoccus pullicaecorum	0.7	0.66	0.81	0.37	0.8	0.36	0.68	0.1	0.54	0.65	0.69	0.58	0.34	0.76	0.47	0.27	0.73	0.56	0.11	0.15	0.84	0.68	0.13	0.5	0.72	0.12	0.02	0.46	0.3	0.58	0.3	0.02	0.03	0.59	1	0.01	0.24	0.04	0.6	0.53	0.46	0.16	0.73	0.87	0.48	0.21	0.74	0.85	0.86
Firmicutes|Clostridia|Clostridiales|Lachnospiraceae|Dorea formicigenerans	0.8	0.14	0.57	0.26	0.42	0.54	0.77	0.37	0.47	0.7	0.35	0.23	0.11	0.54	0.22	0.19	0.05	0.65	0.47	0.13	0.39	0.15	0.51	0.15	0.65	0.03	0.7	0.94	0.61	0.36	0.09	0.38	0.36	0.83	0.09	0.75	0.82	0.89	0.41	0.02	0.51	0.98	0.65	0.75	0.99	0.04	0.19	0.8	0.92
Firmicutes|Clostridia|Clostridiales|Ruminococcaceae|Faecalibacterium sp.	0.88	0.73	0.95	0.51	0.66	0.14	0.97	0.16	0.22	0.66	0.53	0.22	0.06	0.87	0.26	0.09	0.25	0.2	0.17	0.34	0.89	0.21	0.12	0.16	0.99	0.09	0.15	0.72	0.11	0.59	0.16	0.25	0.42	0.71	0.32	0.12	0.37	0.2	0.3	0.63	0.41	0.18	0.52	0.63	0.68	0.11	0.78	0.97	0.47
Bacteroidetes|Bacteroidia|Bacteroidales|[Paraprevotellaceae]|Paraprevotella sp.	0.68	0.31	0.99	0.65	0.53	0.17	0.54	0.18	0.13	0.4	0.06	0.44	0.73	0.96	0.52	0.93	0.79	0.69	0.34	0.61	0.66	0.85	0.92	0.94	0.86	0.19	0.97	0.17	0.77	0.85	0.46	0.32	0.73	0.84	0.74	0.9	0.47	0.89	0.35	0.7	0.22	0.13	0.26	0.52	0.31	0.61	0.29	0.18	0.11
Bacteroidetes|Bacteroidia|Bacteroidales|Rikenellaceae|Alistipes putredinis	0.4	0.06	0.13	0.02	0.22	0.24	0.82	0.3	0.94	0.68	0.48	0.42	0.03	0.34	0.84	0.02	0.11	0.32	0.07	0.09	0.08	0.42	0.72	0.3	0.78	0.77	0.79	0.45	0.34	0.96	0.55	0.95	0.69	0.28	0.43	0.61	0.02	0.03	0.01	0.81	0.82	0.22	0.81	0.27	0.1	0.18	0.37	0.88	0.27
Proteobacteria|Gammaproteobacteria|Pasteurellales|Pasteurellaceae|Haemophilus parainfluenzae	0.42	0.59	0.39	0.15	0.62	0.88	0.27	0.2	0.77	0.95	0.93	0.43	0.34	0.81	0.63	0.27	0.64	0.56	0.1	0.09	0.99	0.39	0.65	0.37	0.76	0.17	0.77	0.67	0.04	0.69	0.95	0.33	0.48	0.42	0.03	0.26	0.82	0.15	0.42	0.48	0.8	0.86	0.61	0.2	0.89	0.1	0.64	0.59	0.23
Firmicutes|Clostridia|Clostridiales|Veillonellaceae|Phascolarctobacterium sp.	0.51	0.47	0.32	0.58	0.14	0.37	0.29	0.86	0.09	0.91	0.5	0.17	0.49	0.22	0.42	0.38	0.09	0.65	0.12	0.33	0.36	0.22	0.23	0.09	0.33	0.49	0.67	0.5	0.95	0.98	0.19	0.69	0.83	0.38	0.4	0.65	0.87	0.98	0.93	0.13	0.43	0.79	0.66	0.48	0.14	0.6	0.91	0.9	0.9
Firmicutes|Clostridia|Clostridiales|Veillonellaceae|Veillonella dispar	0.75	0.92	0.97	0.72	0.65	0.41	0.39	0.9	0.17	0.79	0.16	0.24	0.93	0.59	0.94	0.75	0.41	0.85	0.38	0.36	0.57	0.88	0.91	0.47	0.57	0.31	0.37	0.92	0.14	0.83	0.23	0.49	0.23	0.71	0.09	0.57	0.54	0.38	0.85	0.58	0.86	0.04	0.66	0.35	0.65	0.12	0.74	0.64	0.52
Firmicutes|Clostridia|Clostridiales|Lachnospiraceae|Roseburia sp.	0.33	0.8	0.37	0.24	0.16	0.34	0.62	0.45	0.25	0.54	0.05	0.24	0.01	0.41	0.09	0.3	0.92	0.03	0.14	0.23	0.52	0.2	0.21	0.13	0.89	0.02	0.64	0.33	0.31	0.64	0.09	0.79	0.7	0.94	0.73	0.71	0.76	0.12	0.54	0.19	0.15	0.91	0.94	0.24	0.86	0.05	0.85	0.49	0.08
Firmicutes|Clostridia|Clostridiales|Veillonellaceae|Veillonella parvula	0.22	0.8	0.97	0.99	0.43	0.34	0.71	0.09	0.72	0.65	0.29	0.55	0.1	0.78	0.06	0.56	0.59	0.16	0.18	0.18	0.95	0.95	0.08	0.02	0.72	0.05	0.13	0.61	0.2	0.31	0.48	0.34	0.44	0.83	0.18	0.13	0.15	0.44	0.32	0.76	0.4	0.79	0.42	0.93	0.5	0.46	0.43	0.64	0.31
Firmicutes|Clostridia|Clostridiales|Lachnospiraceae|[Ruminococcus] gnavus	0.48	0.87	0.56	0.46	0.44	0.81	0.6	0.92	0.03	0.9	0.15	0.6	0.45	0.88	0.55	0.1	0.17	0.71	0.15	0.56	0.71	0.77	0.59	0.31	0.56	0.99	0.86	0.42	0.44	0.84	0.38	0.15	0.51	0.44	0.46	0.73	0.21	0.94	0.78	0.53	0.75	0.13	0.25	0.79	0.52	0.57	0.82	0.31	0.17
Firmicutes|Clostridia|Clostridiales|Lachnospiraceae|Clostridium colinum	0.49	0.28	0.45	0.68	0.56	0.41	0.8	0.2	0.56	0.06	0.6	0.71	0.85	0.13	0.98	0.94	0.25	0.97	0.6	0.94	0.8	0.78	0	0.79	1	0.64	0.42	0.27	0.06	0.24	0.96	0.4	0.24	0.55	0.58	0.05	0.7	0.7	0.5	0.41	0.38	0.21	0.14	0.8	0.64	0.48	0.46	0.23	0.49
Firmicutes|Clostridia|Clostridiales|Lachnospiraceae|Ruminococcus lactaris	0.44	0.66	0.27	0.33	0.22	0.8	1	0.41	0.5	0.47	0.31	0.57	0.28	0.93	0.39	0.45	0.99	0.46	0.32	0.03	0.59	0.38	0.23	0.27	0.88	0.24	0.55	0.22	0.58	0.98	0.22	0.71	0.86	0.82	0.02	0.72	0.55	0.92	0.93	0.99	0.89	1	0.92	0.43	0.86	0.13	0.25	0.75	0.05
Firmicutes|Bacilli|Turicibacterales|Turicibacteraceae|Turicibacter sp.	0.29	1	0.21	0.39	0.27	0.2	0.63	0.83	0.57	0.99	0.5	0.63	0.28	0.97	0.19	0.34	0.98	0.68	0.62	0.06	0.34	0.67	0.24	0.35	0.79	0.13	0.73	0.29	0.44	0.84	0.4	0.96	0.87	0.84	0.04	0.69	0.33	0.54	0.85	0.84	0.9	0.5	0.95	0.37	0.81	0.03	0.59	0.73	0.19
Firmicutes|Erysipelotrichi|Erysipelotrichales|Erysipelotrichaceae|[Eubacterium] dolichum	0.55	0.73	0.23	0.35	0.36	0.57	0.71	0.39	0.52	0.58	0.39	0.36	0.22	0.99	0.29	0.3	0.79	0.35	0.23	0.04	0.78	0.28	0.38	0.13	0.88	0.11	0.96	0.31	0.51	0.91	0.21	0.87	0.96	0.98	0.06	0.41	1	0.58	0.69	0.73	0.66	0.82	0.8	0.27	0.95	0.05	0.74	0.78	0.05
Firmicutes|Bacilli|Lactobacillales|Carnobacteriaceae|Granulicatella sp.	0.66	0.72	0.11	0.44	0.8	0.67	0.53	0.75	0.49	0.94	0.2	0.1	0.24	0.36	0.22	0.35	0.21	0.31	0.19	0.03	0.53	0.08	0.16	0.41	0.92	0.01	0.83	0.5	0.64	0.93	0.21	0.29	0.51	0.33	0.26	0.23	0.53	0.66	0.96	0.94	0.71	0.3	0.6	0.73	0.9	0.11	0.77	0.65	0.17
Firmicutes|Bacilli|Lactobacillales|Lactobacillaceae|Lactobacillus plantarum	0.23	0.94	0.31	0.67	0.31	0.49	0.89	0.43	0.32	0.72	0.31	0.25	0.13	0.72	0.09	0.62	0.77	0.15	0.28	0.12	0.67	0.17	0.71	0.17	0.64	0.06	0.49	0.15	0.74	0.97	0.16	0.78	0.69	0.6	0.07	0.86	0.7	0.38	0.72	0.61	0.45	0.45	0.55	0.18	0.53	0.09	0.88	0.86	0.05
Actinobacteria|Coriobacteriia|Coriobacteriales|Coriobacteriaceae|Eggerthella lenta	0.49	0.65	0.18	0.19	0.17	0.61	0.82	0.5	0.87	0.99	0.3	0.31	0.25	0.59	0.17	0.23	0.62	0.12	0.07	0	0.66	0.31	0.9	0.12	0.96	0.27	0.62	0.09	0.78	0.46	0.13	0.96	0.77	0.6	0.07	0.51	0.85	0.77	0.66	0.9	0.85	0.91	0.55	0.2	0.96	0.04	0.28	0.33	0.05
Firmicutes|Clostridia|Clostridiales|Lachnospiraceae|Blautia producta	0.5	0.76	0.36	0.97	0.83	0.63	0.74	0.42	0.57	0.71	0.3	0.4	0.21	0.29	0.65	0.88	0.66	0.65	0.84	0.21	0.31	0.77	0.37	0.47	0.74	0.22	0.36	1	0.1	0.93	0.99	0.7	0.75	0.8	0.01	0.59	0.98	0.58	0.74	0.67	0.77	0.98	0.66	0.23	0.49	0.15	0.39	0.3	0.06
Firmicutes|Clostridia|Clostridiales|Lachnospiraceae|Clostridium clostridioforme	0.27	0.85	0.24	0.84	0.95	0.98	0.94	0.21	0.36	0.43	0.15	0.5	0.13	0.49	0.41	0.76	0.9	0.41	0.61	0.13	0.48	0.56	0.18	0.3	0.49	0.09	0.45	0.75	0.24	0.76	0.71	0.87	0.75	0.56	0.02	0.35	0.98	0.79	0.43	0.95	0.43	0.75	0.92	0.47	0.39	0.09	0.65	0.53	0.04
Bacteroidetes|Bacteroidia|Bacteroidales|Prevotellaceae|Prevotella copri	0.98	0.63	0.49	0.61	0.34	0.23	0.98	0.87	0.26	0.51	0.94	0.02	0.4	1	0.98	0.89	0.89	0.55	0.7	0.75	0.34	0.54	0.19	0.51	0.55	0.07	0.46	0.97	0.4	0.91	0.75	0.69	0.71	0.84	0.6	0.86	0.82	0.32	0.96	0.08	0.25	0.78	0.88	0.46	0.11	0.07	0.67	0.31	0.9
Bacteroidetes|Bacteroidia|Bacteroidales|Bacteroidaceae|Bacteroides plebeius	0.36	0.41	0.23	0.48	0.21	0.12	0.01	0	0	0.02	0.03	0.51	0.76	0.34	0.47	0.46	0.75	0.51	0.42	0.52	0.34	0.56	0.74	0.42	0.87	0.24	0.48	0.75	0.36	0.74	0.23	0.35	0.49	0.35	0.14	0.47	0.05	0.18	0.11	0.32	0.03	0.23	0.71	0.96	0.59	0.48	0.98	0.3	0.5
Firmicutes|Erysipelotrichi|Erysipelotrichales|Erysipelotrichaceae|Coprobacillus cateniformis	0.81	0.82	0.42	0.82	0.97	0.15	1	0.92	0.98	0.95	0.49	0.69	0.74	0.87	0.82	1	0.7	0.42	0.66	0.82	0.88	0.15	0.56	1	0.3	0	0.63	0.46	0.38	0.12	0.53	0.87	0.96	0.73	0.5	0.49	0.52	0.77	0.79	0.58	0.46	0.95	0.82	0.47	0.5	0.07	0.36	0.47	0.55
Bacteroidetes|Bacteroidia|Bacteroidales|Rikenellaceae|Alistipes indistinctus	0.34	0.76	0.59	0.93	0.25	0.82	0.87	0.22	0.21	0.72	0.67	0.81	0.11	0.61	0.38	0.43	0.5	0.71	0.27	0.55	0.9	0.43	0.23	0.68	0.3	0.8	0.78	0.27	0.88	0.92	0.13	0.73	0.52	0.21	0.28	0.68	0.38	0.91	0.7	0.17	0.85	0.68	0.99	0.75	0.11	0.02	0.07	0.15	0.56
Verrucomicrobia|Verrucomicrobiae|Verrucomicrobiales|Verrucomicrobiaceae|Akkermansia muciniphila	0.58	0.21	0.8	0.88	0.84	0.71	0.25	0.48	0.91	0.57	0.69	0.12	0.48	0.13	0.12	0.43	0.99	0.61	0.33	0.65	0.83	0.6	0.23	0.87	0.54	0.2	0.89	0.88	0.83	0.6	0.53	0.97	0.05	0.34	0.62	0.18	0.29	0.19	0.02	0.68	0.93	0.19	0.4	0.17	0.71	0.62	0.45	0.9	0.86
Firmicutes|Clostridia|Clostridiales|Lachnospiraceae|Coprococcus catus	0.68	0.57	0.26	0.7	1	0.57	0.77	0.8	0.83	0.3	0.94	0.44	0.32	0.17	0.15	0.47	0.38	0.37	0.74	0.89	0.89	0.65	0.86	0.62	0.13	0.05	0.88	0.32	0.22	0.09	0.31	0.67	0.59	0.05	0.02	0.83	0.92	0.02	0.36	0.65	0.69	0.19	0.75	0.96	0.36	0.03	0.84	0.13	0.73
Bacteroidetes|Bacteroidia|Bacteroidales|Prevotellaceae|Prevotella sp.	0.55	0.6	0.55	0.26	0.07	0.46	0.96	0.27	0.18	0.46	0.55	0.26	0.13	0.46	0.06	0.19	0.73	1	0.19	0.16	0.8	0.26	0.56	0.05	0.7	0.04	0.88	0.27	0.62	0.57	0.07	0.76	0.6	0.89	0.1	0.4	0.95	0.74	0.74	0.95	0.76	0.86	0.6	0.27	0.74	0.01	0.51	0.56	0.13
Bacteroidetes|Bacteroidia|Bacteroidales|Prevotellaceae|Prevotella stercorea	0.84	0.32	0.33	0.1	0.08	0.58	0.75	0.25	0.19	0.21	0.52	0.08	0.08	0.7	0.15	0.11	0.53	0.66	0.08	0.04	0.77	0.11	0.51	0.03	0.75	0.03	0.58	0.32	0.45	0.67	0.07	0.46	0.54	0.89	0.13	0.34	0.66	0.3	0.97	0.84	0.55	0.41	0.47	0.21	0.77	0.01	0.53	0.56	0.15
Proteobacteria|Gammaproteobacteria|Aeromonadales|Succinivibrionaceae|Succinivibrio sp.	0.73	0.5	0.43	0.18	0.13	0.82	0.74	0.15	0.3	0.2	0.65	0.11	0.07	0.64	0.11	0.17	0.6	0.71	0.1	0.07	0.95	0.15	0.76	0.03	0.88	0.06	0.81	0.52	0.59	0.69	0.11	0.72	0.64	0.95	0.15	0.3	0.71	0.46	0.89	0.98	0.75	0.55	0.58	0.19	0.86	0.01	0.48	0.52	0.15
Euryarchaeota|Methanobacteria|Methanobacteriales|Methanobacteriaceae|Methanobrevibacter sp.	0.9	0.92	0.93	0.53	0.58	0.76	0.99	0.15	0.32	0.38	0.75	0.44	0.41	0.53	0.26	0.15	0.4	0.99	0.1	0.38	0.83	0.44	0.09	0.43	0.45	0.15	0.63	0.93	0.46	0.68	0.24	0.54	0.17	0.38	0.07	0.48	0.87	0.08	0.78	0.43	0.53	0.65	0.27	0.6	0.54	0.04	0.79	0.97	0.23
Firmicutes|Erysipelotrichi|Erysipelotrichales|Erysipelotrichaceae|[Eubacterium] biforme	0.12	0.93	0.18	0.3	0.36	0.81	0.1	0.53	0.12	0.64	0.35	0.04	0.09	0.21	0.07	0.22	0.44	0.17	0.26	0.3	0.92	0.09	0.64	0.05	0.48	0.29	0.63	0.36	0.58	0.46	0.2	0.93	0.91	0.17	0.14	0.49	0.89	0.8	0.88	0.82	0.8	0.4	0.59	0.08	0.85	0.07	0.46	0.23	0.15
Bacteroidetes|Bacteroidia|Bacteroidales|[Odoribacteraceae]|Butyricimonas sp.	0.77	0.23	0.37	0.16	0.11	0.38	0.97	0.39	0.18	0.28	0.66	0.11	0.06	0.71	0.13	0.1	0.59	0.68	0.09	0.04	0.75	0.08	0.9	0.01	0.59	0.03	0.72	0.24	0.7	0.38	0.06	0.54	0.8	0.63	0.1	0.59	0.65	0.3	0.81	0.85	0.8	0.23	0.36	0.33	0.85	0.01	0.49	0.79	0.18
Proteobacteria|Deltaproteobacteria|Desulfovibrionales|Desulfovibrionaceae|Desulfovibrio sp.	0.98	0.52	0.47	0.19	0.21	0.71	0.76	0.15	0.16	0.21	0.35	0.19	0.13	0.52	0.07	0.18	0.62	0.52	0.12	0.09	0.97	0.17	0.49	0.07	0.74	0.04	0.61	0.42	0.65	0.62	0.07	0.75	0.47	0.84	0.06	0.34	0.94	0.24	0.91	0.91	0.76	0.65	0.55	0.29	0.93	0.02	0.57	0.61	0.12
Firmicutes|Clostridia|Clostridiales|Ruminococcaceae|Ruminococcus flavefaciens	0.57	0.56	0.59	0.23	0.06	0.72	0.76	0.36	0.47	0.54	0.76	0.12	0.17	0.83	0.05	0.21	0.75	0.33	0.03	0.02	0.96	0.19	0.71	0.01	0.89	0.07	0.98	0.32	0.63	0.46	0.04	0.94	0.67	0.68	0.15	0.33	0.65	0.53	0.75	0.64	0.54	0.27	0.53	0.41	0.94	0.03	0.2	0.29	0.1
Firmicutes|Clostridia|Clostridiales|Ruminococcaceae|Ruminococcus albus	0.93	0.37	0.35	0.13	0.13	0.8	0.99	0.19	0.27	0.37	0.7	0.16	0.07	0.58	0.12	0.1	0.45	0.55	0.08	0.07	0.74	0.1	0.54	0.04	0.81	0.03	0.72	0.5	0.4	0.8	0.09	0.82	0.63	0.98	0.12	0.27	0.8	0.34	0.96	0.98	0.49	0.45	0.44	0.27	0.72	0.01	0.38	0.51	0.18
Firmicutes|Erysipelotrichi|Erysipelotrichales|Erysipelotrichaceae|Catenibacterium sp.	0.1	0.79	0.38	0.87	0.25	0.21	0.82	0.72	0.69	0.37	0.97	0.18	0.15	0.78	0.86	0.8	0.73	0.57	0.58	0.33	0.52	0.83	0.95	0.76	0.72	0.45	0.48	0.82	0.6	0.83	0.36	0.64	0.53	0.46	0.99	0.73	0.39	0.07	0.41	0.48	0.9	0.37	0.83	0.87	0.69	0.24	0.36	0.84	0.88
Proteobacteria|Gammaproteobacteria|Enterobacteriales|Enterobacteriaceae|Citrobacter sp.	0.92	0.6	0.51	0.26	0.25	0.79	0.72	0.33	0.37	0.33	0.74	0.15	0.16	0.88	0.22	0.22	0.83	0.91	0.17	0.16	0.86	0.23	0.54	0.12	0.58	0.09	0.45	0.78	0.55	0.94	0.18	0.57	0.57	0.78	0.17	0.4	0.79	0.36	0.76	0.99	0.8	0.66	0.72	0.45	0.86	0.03	0.51	0.61	0.18
Firmicutes|Clostridia|Clostridiales|Eubacteriaceae|Pseudoramibacter_Eubacterium sp.	0.59	0.34	0.51	0.52	0.06	0.81	0.71	0.16	0.13	0.29	0.45	0.13	0.03	0.34	0.04	0.13	0.58	0.45	0.15	0.14	0.9	0.06	0.75	0.1	0.31	0.06	0.33	0.26	0.61	0.87	0.05	0.97	0.97	0.49	0.23	0.5	0.72	0.41	0.66	0.97	0.89	0.32	0.55	0.16	0.75	0.01	0.64	0.56	0.16
Proteobacteria|Betaproteobacteria|Burkholderiales|Oxalobacteraceae|Oxalobacter formigenes	0.53	0.87	0.2	0.28	0.39	0.36	0.93	0.32	0.5	0.69	0.62	0.22	0.08	0.81	0.07	0.19	0.59	0.91	0.28	0.17	0.81	0.36	0.94	0.11	0.68	0.04	0.66	0.51	0.95	0.47	0.1	0.42	0.62	0.53	0.12	0.58	0.95	0.36	0.82	0.88	0.66	0.71	0.49	0.32	0.7	0.02	0.35	0.39	0.22
Bacteroidetes|Bacteroidia|Bacteroidales|Porphyromonadaceae|Parabacteroides gordonii	0.97	0.53	0.85	0.63	0.79	0.3	0.52	0.03	0.04	0.08	0.55	0.23	0.09	0.95	0.12	0.33	0.48	0.52	0.06	0.59	0.99	0.55	0.55	0.08	0.81	0.05	0.07	0.43	0.54	0.72	0.23	0.45	0.52	0.48	0.05	0.45	0.85	0.94	0.52	0.85	0.14	0.85	0.82	0.46	0.54	0.02	0.51	0.32	0.23
Actinobacteria|Coriobacteriia|Coriobacteriales|Coriobacteriaceae|Adlercreutzia sp.	0.51	0.71	0.72	0.35	0.08	0.77	0.84	0.24	0.27	0.26	0.52	0.16	0.1	0.35	0.05	0.18	0.68	0.31	0.17	0.24	0.99	0.08	0.77	0.15	0.6	0.04	0.48	0.4	0.88	0.6	0.08	0.92	0.82	0.7	0.18	0.76	0.63	0.23	0.81	0.73	0.43	0.35	0.3	0.28	0.98	0.03	0.6	0.63	0.13
Firmicutes|Clostridia|Clostridiales|Dehalobacteriaceae|Dehalobacterium sp.	0.99	0.19	0.29	0.32	0.11	0.82	0.86	0.13	0.23	0.53	0.76	0.23	0.06	0.49	0.15	0.05	0.26	0.48	0.07	0.05	0.61	0.07	0.33	0.05	0.71	0.09	0.78	0.49	0.26	1	0.14	0.84	0.97	0.53	0.12	0.18	0.97	0.8	0.73	0.53	0.85	0.63	0.98	0.31	0.36	0	0.21	0.23	0.12
Firmicutes|Clostridia|Clostridiales|Lachnospiraceae|Lachnobacterium sp.	0.79	0.15	0.3	0.03	0.04	0.9	0.64	0.09	0.09	0.14	0.54	0.06	0.01	0.5	0.09	0.02	0.31	0.44	0.02	0.02	0.47	0.03	0.83	0.01	0.53	0.01	0.77	0.11	0.21	0.8	0.01	0.82	0.81	0.79	0.14	0.7	0.82	0.24	1	0.62	0.68	0.51	0.74	0.11	0.55	0	0.51	0.43	0.2
Firmicutes|Clostridia|Clostridiales|Veillonellaceae|Mitsuokella sp.	0.85	0.42	0.39	0.11	0.26	0.89	0.98	0.38	0.67	0.23	0.78	0.13	0.18	0.29	0.48	0.06	0.22	0.42	0.16	0.14	0.67	0.14	0.83	0.03	0.9	0.16	0.91	0.83	0.31	0.95	0.42	0.62	0.57	0.75	0.21	0.64	0.97	0.17	0.96	0.92	0.62	0.34	0.35	0.66	0.99	0.07	0.63	0.77	0.39
Firmicutes|Clostridia|Clostridiales|[Tissierellaceae]|WAL_1855D sp.	0.99	0.39	0.39	0.13	0.19	0.98	0.66	0.09	0.2	0.17	0.37	0.22	0.08	0.51	0.08	0.11	0.52	0.63	0.05	0.06	0.79	0.13	0.43	0.05	0.77	0.03	0.63	0.44	0.59	0.59	0.06	0.75	0.65	0.85	0.09	0.42	0.88	0.5	0.88	0.98	0.91	0.62	0.63	0.24	0.61	0.01	0.3	0.39	0.08
Synergistetes|Synergistia|Synergistales|Synergistaceae|Synergistes sp.	0.98	0.44	0.65	0.33	0.27	0.71	0.79	0.16	0.09	0.14	0.44	0.42	0.22	0.85	0.39	0.06	0.46	0.9	0.21	0.06	0.99	0.15	0.48	0.07	0.83	0.05	0.65	0.6	0.32	0.88	0.04	0.9	0.47	0.49	0.15	0.53	0.88	0.26	0.92	0.7	0.72	0.51	0.32	0.08	0.85	0.01	0.75	0.86	0.06
Firmicutes|Clostridia|Clostridiales|Peptostreptococcaceae|Peptostreptococcus anaerobius	0.73	0.19	0.22	0.06	0.22	0.77	0.58	0.07	0.05	0.09	0.22	0.13	0.06	0.37	0.03	0.1	0.45	0.36	0.06	0.05	0.69	0.11	0.51	0.04	0.74	0.02	0.91	0.22	0.88	0.43	0.03	0.76	0.59	0.55	0.01	0.52	0.8	0.78	0.78	0.86	0.72	0.63	0.83	0.18	0.66	0.01	0.42	0.52	0.06
Synergistetes|Synergistia|Synergistales|Synergistaceae|Cloacibacillus sp.	0.57	0.79	0.86	0.83	0.88	0.34	0.18	0.11	0.36	0.08	0.93	0.32	0.07	0.4	0.64	0.52	0.62	0.93	0.3	0.66	0.51	0.51	0.12	0.35	0.22	0.5	0.34	0.71	0.13	0.69	0.42	0.69	0.37	0.51	0.58	0.73	0.51	0.2	0.11	0.75	0.17	0.05	0.29	0.78	0.32	0.27	0.41	0.93	0.56
Firmicutes|Clostridia|Clostridiales|[Tissierellaceae]|Anaerococcus sp.	0.79	0.45	0.4	0.16	0.14	0.85	0.72	0.14	0.16	0.19	0.44	0.15	0.06	0.54	0.1	0.13	0.58	0.67	0.09	0.1	0.83	0.11	0.67	0.04	0.72	0.04	0.57	0.37	0.61	0.79	0.06	0.73	0.53	0.97	0.11	0.35	0.66	0.43	0.84	0.86	0.77	0.47	0.46	0.15	0.81	0.01	0.52	0.48	0.08
Bacteroidetes|Bacteroidia|Bacteroidales|Rikenellaceae|Alistipes massiliensis	0.62	0.95	0.44	0.57	0.98	0.74	0.99	0.74	0.85	0.32	0.95	0.42	0.5	0.37	0.5	0.27	0.7	0.99	0.3	0.7	0.67	0.64	0.28	0.26	0.87	0.31	0.67	0.69	0.79	0.7	0.29	0.22	0.42	0.61	0.27	0.29	0.87	0.41	0.71	0.69	0.96	0.15	0.49	0.95	0.92	0.28	0.92	0.99	0.56
Firmicutes|Erysipelotrichi|Erysipelotrichales|Erysipelotrichaceae|Clostridium ramosum	0.66	0.71	0.65	0.79	0.71	0.05	0.66	0.92	0.52	0.91	0.6	0.24	0.54	0.52	0.59	0.42	0.98	0.58	0.54	0.38	0.56	0.36	0.65	0.33	0.62	0.19	0.06	0.82	0.36	0.8	0.86	0.58	0.58	0.76	0.06	0.48	0.83	0.35	0.39	0.36	0.26	0.62	0.82	0.22	0.38	0.04	0.19	0.26	0.17
Firmicutes|Erysipelotrichi|Erysipelotrichales|Erysipelotrichaceae|Bulleidia moorei	0.93	0.72	0.98	0.4	0.19	0.99	0.97	0.19	0.36	0.33	0.15	0.53	0.21	0.9	0.22	0.33	0.98	0.91	0.38	0.41	0.75	0.39	0.29	0.29	0.69	0.08	0.89	0.15	0.51	0.52	0.07	0.91	0.18	0.73	0.2	0.32	0.75	0.26	0.92	0.93	0.69	0.27	0.21	0.53	0.88	0.16	0.3	0.96	0.08
Firmicutes|Erysipelotrichi|Erysipelotrichales|Erysipelotrichaceae|Clostridium spiroforme	0.88	0.44	0.3	0.16	0.21	0.71	0.98	0.2	0.33	0.35	0.65	0.16	0.12	0.62	0.13	0.15	0.57	0.46	0.08	0.11	0.79	0.07	0.67	0.03	0.7	0.03	0.54	0.46	0.43	0.83	0.07	0.6	0.65	0.97	0.16	0.23	0.67	0.3	0.89	0.97	0.51	0.42	0.49	0.25	0.69	0.01	0.45	0.49	0.15
Firmicutes|Bacilli|Lactobacillales|Lactobacillaceae|Lactobacillus sp.	0.79	0.49	0.53	0.24	0.27	0.43	0.76	0.36	0.39	0.82	0.9	0.14	0.13	0.72	0.22	0.12	0.58	0.89	0.2	0.15	0.85	0.27	0.71	0.14	0.98	0.12	0.69	0.75	0.26	0.54	0.19	0.48	0.74	0.93	0.05	0.52	0.72	0.57	0.71	0.57	0.84	0.88	0.46	0.2	0.56	0.01	0.22	0.22	0.16
Actinobacteria|Actinobacteria|Actinomycetales|Actinomycetaceae|Actinomyces sp.	0.28	0.72	0.7	0.75	0.37	0.96	0.56	0.14	0.13	0.27	0.32	0.18	0.03	0.8	0.07	0.64	0.83	0.58	0.54	0.46	0.52	0.32	0.54	0.27	0.25	0.04	0.2	0.86	0.6	0.74	0.25	0.77	0.96	0.36	0.06	0.63	0.59	0.28	0.37	0.95	0.2	0.34	0.36	0.34	0.46	0.03	0.63	0.51	0.16
Firmicutes|Bacilli|Lactobacillales|Lactobacillaceae|Lactobacillus vaginalis	0.86	0.47	0.37	0.16	0.16	0.72	0.87	0.19	0.24	0.27	0.52	0.16	0.09	0.62	0.12	0.13	0.55	0.6	0.08	0.09	0.84	0.12	0.6	0.05	0.81	0.04	0.64	0.45	0.53	0.7	0.08	0.72	0.61	0.99	0.1	0.37	0.79	0.38	0.98	0.9	0.66	0.5	0.49	0.21	0.79	0.01	0.45	0.5	0.11
Firmicutes|Clostridia|Clostridiales|Clostridiaceae|Clostridium paraputrificum	0.42	0.81	0.2	0.41	0.72	0.66	0.44	0.11	0.11	0.18	0.22	0.43	0.05	0.9	0.09	0.43	0.78	0.76	0.15	0.28	0.81	0.15	0.43	0.1	0.64	0.2	0.81	0.82	0.43	0.91	0.51	0.91	0.99	0.76	0.09	0.2	0.87	0.93	0.35	0.77	0.4	0.75	0.69	0.28	0.93	0.03	0.56	0.44	0.14
Proteobacteria|Gammaproteobacteria|Enterobacteriales|Enterobacteriaceae|Morganella morganii	0.99	0.42	0.47	0.15	0.18	0.91	0.49	0.07	0.25	0.11	0.24	0.1	0.08	0.36	0.05	0.16	0.34	0.84	0.05	0.13	0.78	0.1	0.97	0.02	0.52	0.1	0.75	0.19	0.9	0.48	0.02	0.96	0.67	0.77	0.14	0.59	0.54	0.67	0.93	0.73	0.68	0.73	0.74	0.1	0.93	0.01	0.7	0.47	0.08
Firmicutes|Clostridia|Clostridiales|Clostridiaceae|Clostridium perfringens	0.74	0.68	0.5	0.22	0.13	0.65	0.82	0.19	0.25	0.21	0.45	0.14	0.14	0.49	0.07	0.18	0.66	0.6	0.05	0.09	1	0.18	0.72	0.03	0.89	0.02	0.58	0.59	0.53	0.81	0.05	0.56	0.47	0.92	0.14	0.54	0.61	0.36	0.85	0.85	0.88	0.71	0.73	0.28	0.74	0.02	0.29	0.41	0.13
Bacteroidetes|Bacteroidia|Bacteroidales|[Paraprevotellaceae]|[Prevotella] sp.	0.94	0.13	0.21	0.04	0.06	0.57	1	0.14	0.22	0.29	0.74	0.15	0.03	0.52	0.09	0.03	0.24	0.5	0.04	0.03	0.47	0.03	0.47	0.01	0.78	0.05	0.91	0.16	0.68	0.57	0.03	0.91	0.61	0.89	0.08	0.63	0.8	0.65	0.64	0.99	0.79	0.73	0.97	0.04	0.41	0	0.32	0.24	0.03
Firmicutes|Bacilli|Lactobacillales|Streptococcaceae|Lactococcus garvieae	0.89	0.35	0.33	0.11	0.11	0.82	0.78	0.15	0.18	0.32	0.6	0.18	0.08	0.46	0.12	0.08	0.43	0.5	0.07	0.07	0.75	0.09	0.53	0.05	0.89	0.05	0.76	0.43	0.47	0.81	0.1	0.57	0.54	0.88	0.07	0.25	0.71	0.47	0.79	0.91	0.82	0.66	0.67	0.2	0.6	0.01	0.3	0.34	0.07
Proteobacteria|Deltaproteobacteria|Desulfovibrionales|Desulfovibrionaceae|Desulfovibrio D168	0.9	0.54	0.52	0.47	0.51	0.88	0.61	0.11	0.1	0.27	0.32	0.22	0.22	0.93	0.41	0.09	0.33	0.93	0.38	0.12	0.82	0.26	0.46	0.15	0.82	0.04	0.57	0.76	0.22	0.84	0.11	0.86	0.5	0.72	0.22	0.37	0.67	0.53	0.76	0.93	0.44	0.37	0.12	0.22	0.65	0.02	0.77	0.99	0.08
Firmicutes|Bacilli|Lactobacillales|Lactobacillaceae|Pediococcus sp.	0.95	0.47	0.41	0.19	0.26	0.7	0.76	0.14	0.44	0.19	0.39	0.1	0.13	0.4	0.06	0.18	0.33	0.81	0.06	0.11	0.83	0.13	0.86	0.03	0.54	0.12	0.85	0.33	0.82	0.42	0.05	0.9	0.82	0.72	0.15	0.65	0.67	0.69	0.88	0.79	0.5	0.77	0.79	0.22	0.93	0.01	0.65	0.46	0.13
Actinobacteria|Coriobacteriia|Coriobacteriales|Coriobacteriaceae|Slackia sp.	0.78	0.85	0.53	0.54	0.71	0.32	0.97	0.51	0.5	0.97	0.78	0.39	0.2	0.68	0.37	0.15	0.6	0.57	0.73	0.29	0.42	0.55	0.65	0.32	0.28	0.06	0.77	0.8	0.77	0.52	0.13	0.3	0.57	0.84	0.09	0.6	0.9	0.28	0.72	0.4	1	0.79	0.42	0.3	0.77	0.01	0.56	0.98	0.29
Firmicutes|Clostridia|Clostridiales|Lachnospiraceae|Butyrivibrio crossotus	0.3	0.45	0.17	0.26	0.08	0.27	0.65	0.38	0.08	0.06	0.59	0.03	0.12	0.76	0.27	0.18	0.95	0.78	0.1	0.3	0.55	0.26	0.65	0.02	0.29	0.06	0.93	0.89	0.72	0.66	0.12	0.85	0.67	0.78	0.13	0.92	0.35	0.57	0.54	0.43	0.2	0.96	0.62	0.47	0.84	0.03	0.38	0.36	0.05
Bacteroidetes|Bacteroidia|Bacteroidales|Bacteroidaceae|Bacteroides coprophilus	0.45	0.47	0.04	0.02	0.2	0.83	0.24	0.05	0.02	0.83	0.11	0.06	0.02	0.22	0.02	0.06	0.32	0.24	0.02	0.11	0.25	0.01	0.52	0.06	0.19	0.1	0.78	0.1	0.95	0.03	0.12	0.84	0.87	0.1	0.04	0.78	0.55	0.6	0.8	0.65	0.46	0.34	0.65	0.01	0.32	0.01	0.11	0.18	0
Proteobacteria|Epsilonproteobacteria|Campylobacterales|Campylobacteraceae|Campylobacter sp.	0.96	0.08	0.16	0.03	0.1	0.81	0.38	0.01	0.17	0.14	0.46	0.08	0	0.16	0	0.01	0.11	0.12	0.01	0.03	0.32	0.03	0.87	0.01	0.56	0.02	0.38	0.35	0.2	0.68	0.21	0.8	0.27	0.76	0.05	0.42	0.89	0.95	0.85	0.74	0.9	0.88	0.68	0.5	0.58	0.04	0.47	0.37	0.25
Fusobacteria|Fusobacteriia|Fusobacteriales|Leptotrichiaceae|Leptotrichia sp.	0.92	0.52	0.45	0.2	0.21	0.88	0.84	0.2	0.23	0.2	0.41	0.22	0.12	0.73	0.16	0.17	0.61	0.48	0.08	0.12	0.94	0.14	0.72	0.07	0.79	0.06	0.6	0.54	0.57	0.66	0.06	0.83	0.58	0.97	0.12	0.31	0.8	0.4	0.92	0.78	0.62	0.54	0.54	0.15	0.74	0.01	0.36	0.43	0.12
Firmicutes|Erysipelotrichi|Erysipelotrichales|Erysipelotrichaceae|Bulleidia p-1630-c5	0.58	0.61	0.22	0.25	0.26	0.63	0.92	0.26	0.42	0.3	0.73	0.12	0.17	0.62	0.08	0.23	0.74	0.85	0.07	0.15	1	0.14	0.62	0.06	0.99	0.04	0.59	0.67	0.75	0.92	0.07	0.58	0.49	0.87	0.2	0.33	0.96	0.41	0.83	0.76	0.56	0.73	0.61	0.21	0.91	0.02	0.45	0.29	0.15
Lentisphaerae|[Lentisphaeria]|Victivallales|Victivallaceae|Victivallis vadensis	0.96	0.32	0.6	0.22	0.22	0.85	0.77	0.25	0.35	0.16	0.78	0.21	0.08	0.38	0.22	0.09	0.32	0.28	0.13	0.12	0.81	0.16	0.55	0.03	0.9	0.13	0.87	0.48	0.55	0.53	0.09	0.59	0.47	0.78	0.27	0.3	0.84	0.33	0.72	0.63	0.73	0.2	0.21	0.36	0.83	0.02	0.31	0.84	0.18
Firmicutes|Bacilli|Lactobacillales|Streptococcaceae|Streptococcus luteciae	0.87	0.39	0.4	0.13	0.17	0.49	0.94	0.31	0.31	0.18	0.37	0.09	0.1	0.38	0.05	0.14	0.56	0.67	0.09	0.04	0.75	0.13	0.73	0.02	0.84	0.04	0.68	0.36	0.84	0.52	0.07	0.97	0.85	0.86	0.07	0.54	0.89	0.47	0.71	0.91	0.88	0.68	0.7	0.14	0.83	0.01	0.41	0.6	0.05
Bacteroidetes|Bacteroidia|Bacteroidales|Bacteroidaceae|Bacteroides acidifaciens	0.83	0.06	0.06	0.03	0.14	0.46	0.84	0.23	0.7	0.29	0.45	0.12	0.09	0.28	0.35	0	0.02	0.23	0.04	0.04	0.05	0	0.34	0.04	0.31	0.11	0.68	0.4	0.99	0.44	0.04	0.75	0.18	0.92	0.28	0.68	0.64	0.88	0.56	0.53	0.9	0.35	0.64	0.32	0.47	0.02	0.12	0.35	0.18
Actinobacteria|Actinobacteria|Bifidobacteriales|Bifidobacteriaceae|Bifidobacterium animalis	0.56	0.4	0.27	0.15	0.07	0.45	0.85	0.21	0.4	0.14	0.59	0.21	0.18	0.97	0.23	0.24	0.68	0.77	0.2	0.03	0.93	0.26	0.97	0.08	0.8	0.15	0.63	0.39	0.85	0.78	0.05	0.95	0.42	0.87	0.06	0.48	0.92	0.52	0.83	0.92	0.95	0.74	0.75	0.49	0.41	0.03	0.13	0.35	0.2
Firmicutes|Clostridia|Clostridiales|Ruminococcaceae|Anaerofilum sp.	0.77	0.4	0.5	0.6	0.26	0.5	0.82	0.29	0.3	0.65	0.76	0.34	0.13	0.88	0.24	0.04	0.23	0.81	0.15	0.13	0.93	0.17	0.26	0.09	0.47	0.1	0.92	0.71	0.31	0.75	0.07	0.78	0.83	0.85	0.09	0.27	0.7	0.51	0.68	0.52	0.82	0.66	0.63	0.21	0.68	0	0.5	0.53	0.14
Firmicutes|Clostridia|Clostridiales|Lachnospiraceae|Clostridium citroniae	0.73	0.29	0.48	0.75	0.97	0.77	0.56	0.06	0.04	0.44	0.25	0.78	0.56	0.07	0.83	0.54	0.44	0.2	0.81	0.34	0.09	0.66	0.75	0.92	0.33	0.01	0.12	0.76	0.88	0.91	0.28	0.87	0.99	0.67	0.33	0.63	0.32	0.41	0.31	0.25	0.3	0.17	0.35	0.61	0.44	0.3	0.72	0.32	0.03
Firmicutes|Clostridia|Clostridiales|Lachnospiraceae|Oribacterium sp.	0.83	0.4	0.39	0.13	0.11	0.67	0.63	0.12	0.31	0.23	0.47	0.1	0.1	0.61	0.1	0.13	0.42	0.48	0.1	0.04	0.8	0.13	0.9	0.03	0.85	0.06	0.52	0.5	0.48	0.9	0.07	0.95	0.66	0.97	0.05	0.53	0.94	0.46	0.98	0.83	0.94	0.8	0.77	0.23	0.59	0.01	0.3	0.32	0.1
Firmicutes|Bacilli|Lactobacillales|Leuconostocaceae|Leuconostoc mesenteroides	0.68	0.58	0.48	0.25	0.23	0.84	0.78	0.17	0.21	0.19	0.49	0.15	0.13	0.72	0.13	0.19	0.7	0.62	0.12	0.13	0.99	0.17	0.6	0.03	0.67	0.05	0.52	0.56	0.56	0.69	0.09	0.62	0.68	0.88	0.07	0.46	0.78	0.39	0.9	0.76	0.56	0.4	0.42	0.21	0.94	0.02	0.53	0.58	0.15
Firmicutes|Bacilli|Lactobacillales|Leuconostocaceae|Weissella sp.	0.88	0.35	0.33	0.11	0.11	0.82	0.78	0.15	0.19	0.32	0.61	0.18	0.08	0.46	0.13	0.08	0.43	0.51	0.07	0.07	0.75	0.09	0.52	0.05	0.89	0.05	0.76	0.43	0.47	0.81	0.1	0.57	0.54	0.88	0.08	0.24	0.71	0.47	0.79	0.9	0.83	0.66	0.68	0.2	0.6	0.01	0.3	0.35	0.07
Bacteroidetes|Bacteroidia|Bacteroidales|[Paraprevotellaceae]|CF231 sp.	0.77	0.32	0.32	0.14	0.31	0.92	0.71	0.18	0.44	0.22	0.4	0.15	0.11	0.73	0.21	0.24	0.32	0.95	0.1	0.19	0.73	0.2	0.9	0.1	0.81	0.09	0.41	0.35	0.77	0.5	0.18	0.8	0.42	0.79	0.18	0.75	0.39	0.48	0.77	0.53	0.35	0.68	0.73	0.21	0.69	0.03	0.81	0.61	0.07
Firmicutes|Bacilli|Lactobacillales|Lactobacillaceae|Lactobacillus ruminis	0.99	0.2	0.13	0.04	0.12	0.6	0.47	0.01	0.22	0.6	0.43	0.07	0.01	0.36	0.07	0.01	0.08	0.19	0.04	0.01	0.37	0.02	0.51	0.04	0.97	0.18	0.43	0.3	0.13	0.68	0.06	0.79	0.86	0.25	0.09	0.46	0.63	0.87	0.91	0.58	0.42	0.93	0.86	0.2	0.21	0	0.23	0.13	0.12
Firmicutes|Bacilli|Lactobacillales|Lactobacillaceae|Lactobacillus mucosae	0.85	0.74	0.78	0.4	0.31	0.34	0.67	0.44	0.52	0.75	0.92	0.19	0.07	0.92	0.28	0.24	0.82	0.85	0.32	0.24	0.65	0.38	0.65	0.12	0.83	0.06	0.45	0.95	0.3	0.53	0.22	0.52	0.62	0.68	0.11	0.62	0.6	0.27	0.84	0.81	0.93	0.58	0.18	0.2	0.95	0.04	0.37	0.45	0.2
Actinobacteria|Actinobacteria|Actinomycetales|Micrococcaceae|Rothia dentocariosa	0.28	0.72	0.7	0.75	0.37	0.96	0.56	0.14	0.13	0.27	0.32	0.18	0.03	0.8	0.07	0.64	0.83	0.58	0.54	0.46	0.52	0.32	0.54	0.27	0.25	0.04	0.2	0.86	0.6	0.74	0.25	0.77	0.96	0.36	0.06	0.63	0.59	0.28	0.37	0.95	0.2	0.34	0.36	0.34	0.46	0.03	0.63	0.51	0.16
Firmicutes|Erysipelotrichi|Erysipelotrichales|Erysipelotrichaceae|[Eubacterium] sp.	0.65	0.58	0.52	0.23	0.09	0.56	0.89	0.24	0.19	0.24	0.5	0.26	0.15	0.84	0.2	0.21	0.76	0.83	0.06	0.15	0.99	0.2	0.66	0.09	0.89	0.02	0.53	0.43	0.6	0.65	0.14	0.59	0.58	0.94	0.09	0.54	0.8	0.41	0.85	0.71	0.74	0.39	0.39	0.26	0.75	0.02	0.63	0.67	0.05
Firmicutes|Bacilli|Lactobacillales|Lactobacillaceae|Lactobacillus iners	0.89	0.35	0.33	0.11	0.11	0.82	0.78	0.15	0.18	0.32	0.6	0.18	0.08	0.46	0.12	0.08	0.43	0.5	0.07	0.07	0.75	0.09	0.53	0.05	0.89	0.05	0.76	0.43	0.47	0.81	0.1	0.57	0.54	0.88	0.07	0.25	0.71	0.47	0.79	0.91	0.82	0.66	0.67	0.2	0.6	0.01	0.3	0.34	0.07
Euryarchaeota|Thermoplasmata|E2|[Methanomassiliicoccaceae]|vadinCA11 sp.	0.91	0.38	0.32	0.13	0.19	0.5	0.96	0.28	0.33	0.3	0.63	0.14	0.06	0.55	0.08	0.12	0.56	0.71	0.1	0.07	0.82	0.1	0.95	0.02	0.67	0.05	0.83	0.3	0.85	0.43	0.08	0.62	0.62	0.83	0.1	0.54	0.72	0.32	0.98	0.97	0.83	0.34	0.35	0.25	0.99	0.01	0.44	0.7	0.16
Firmicutes|Erysipelotrichi|Erysipelotrichales|Erysipelotrichaceae|cc_115 sp.	0.56	0.42	0.53	0.16	0.27	0.51	0.94	0.24	0.19	0.25	0.57	0.18	0.09	0.51	0.06	0.18	0.69	0.59	0.13	0.07	0.94	0.14	0.77	0.04	0.52	0.05	0.79	0.3	0.94	0.39	0.06	0.66	0.65	0.88	0.04	0.51	0.92	0.25	0.87	0.66	0.97	0.47	0.48	0.49	0.96	0.01	0.52	0.82	0.18
Proteobacteria|Gammaproteobacteria|Enterobacteriales|Enterobacteriaceae|Serratia sp.	0.57	0.63	0.58	0.27	0.08	0.68	0.85	0.27	0.18	0.26	0.5	0.11	0.07	0.37	0.05	0.23	0.8	0.41	0.17	0.17	0.9	0.1	0.92	0.11	0.52	0.03	0.4	0.33	0.8	0.64	0.05	0.78	0.76	0.76	0.16	0.66	0.59	0.2	0.85	0.66	0.45	0.35	0.3	0.17	0.96	0.02	0.69	0.73	0.14
Firmicutes|Clostridia|Clostridiales|Veillonellaceae|Mitsuokella multacida	0.85	0.49	0.39	0.17	0.17	0.72	0.85	0.19	0.24	0.26	0.51	0.15	0.09	0.61	0.12	0.13	0.57	0.63	0.09	0.09	0.87	0.12	0.63	0.05	0.84	0.04	0.67	0.46	0.55	0.7	0.07	0.73	0.63	0.97	0.1	0.4	0.81	0.39	0.95	0.93	0.68	0.51	0.5	0.22	0.76	0.01	0.43	0.48	0.11
Bacteroidetes|Bacteroidia|Bacteroidales|Prevotellaceae|Prevotella intermedia	0.74	0.33	0.39	0.11	0.19	0.58	0.84	0.27	0.35	0.21	0.79	0.1	0.04	0.45	0.11	0.11	0.41	0.72	0.06	0.07	0.59	0.1	0.81	0.03	0.67	0.08	0.83	0.35	0.68	0.5	0.09	0.82	0.6	0.97	0.11	0.57	0.58	0.23	0.91	0.78	0.98	0.29	0.31	0.34	0.94	0.01	0.51	0.76	0.23
Firmicutes|Clostridia|Clostridiales|[Mogibacteriaceae]|Mogibacterium sp.	0.88	0.35	0.33	0.11	0.11	0.82	0.78	0.15	0.18	0.32	0.6	0.18	0.08	0.46	0.13	0.08	0.43	0.5	0.07	0.07	0.75	0.09	0.53	0.05	0.9	0.05	0.76	0.43	0.47	0.81	0.1	0.57	0.54	0.88	0.07	0.25	0.71	0.47	0.78	0.9	0.82	0.67	0.67	0.2	0.6	0.01	0.3	0.34	0.07
Synergistetes|Synergistia|Synergistales|Dethiosulfovibrionaceae|TG5 sp.	0.58	0.4	0.46	0.16	0.37	0.74	0.9	0.14	0.21	0.15	0.23	0.15	0.13	0.45	0.12	0.21	0.53	0.86	0.15	0.14	0.86	0.27	0.42	0.09	0.92	0.12	0.91	0.29	0.9	0.66	0.07	0.91	0.47	0.85	0.07	0.61	0.91	0.28	0.72	0.86	0.99	0.39	0.34	0.41	0.79	0.04	0.46	0.72	0.26
Bacteroidetes|Bacteroidia|Bacteroidales|[Barnesiellaceae]|Barnesiella intestinihominis	0.49	0.72	0.22	0.33	0.35	0.54	0.95	0.41	0.5	0.42	0.29	0.05	0.23	0.31	0.22	0.28	0.28	0.79	0.21	0.22	0.49	0.04	0.32	0.14	0.93	0.01	0.94	0.65	0.93	0.37	0.05	0.76	0.46	0.66	0.24	0.47	0.46	0.4	0.67	0.81	0.75	0.25	0.24	0.46	0.99	0.04	0.3	0.83	0.21
Firmicutes|Clostridia|Clostridiales|Veillonellaceae|Veillonella sp.	0.77	0.2	0.31	0.31	0.15	0.51	0.94	0.25	0.34	0.26	0.38	0.11	0.07	0.4	0.06	0.08	0.35	0.66	0.07	0.03	0.58	0.09	0.55	0.02	0.68	0.07	0.67	0.34	0.58	0.63	0.1	0.86	0.77	0.55	0.09	0.43	0.8	0.76	0.66	0.56	0.74	0.68	0.93	0.18	0.52	0.01	0.31	0.46	0.08
Firmicutes|Clostridia|Clostridiales|Clostridiaceae|Clostridium neonatale	0.83	0.48	0.38	0.17	0.16	0.71	0.86	0.19	0.24	0.25	0.51	0.16	0.09	0.62	0.12	0.13	0.56	0.61	0.08	0.09	0.85	0.12	0.62	0.05	0.83	0.04	0.66	0.44	0.55	0.68	0.08	0.72	0.6	0.99	0.1	0.38	0.8	0.39	0.95	0.91	0.68	0.51	0.5	0.21	0.78	0.01	0.44	0.49	0.11
Firmicutes|Erysipelotrichi|Erysipelotrichales|Erysipelotrichaceae|Clostridium saccharogumia	0.85	0.56	0.54	0.23	0.26	0.39	0.81	0.4	0.4	0.47	0.81	0.12	0.15	0.9	0.23	0.18	0.8	0.88	0.15	0.16	0.9	0.2	0.91	0.09	0.89	0.1	0.54	0.64	0.29	0.43	0.16	0.55	0.59	0.73	0.05	0.62	0.83	0.24	0.61	0.71	0.93	0.73	0.31	0.08	0.66	0.02	0.25	0.28	0.15
Firmicutes|Erysipelotrichi|Erysipelotrichales|Erysipelotrichaceae|Coprobacillus sp.	0.93	0.32	0.41	0.47	0.19	0.71	0.73	0.12	0.17	0.3	0.41	0.21	0.1	0.57	0.08	0.11	0.43	0.53	0.1	0.07	0.83	0.13	0.29	0.08	0.6	0.07	0.59	0.4	0.47	0.78	0.11	0.94	0.8	0.83	0.08	0.22	0.8	0.47	1	0.58	0.87	0.66	0.93	0.38	0.65	0.01	0.47	0.49	0.19
Proteobacteria|Gammaproteobacteria|Pseudomonadales|Pseudomonadaceae|Pseudomonas fragi	0.51	0.4	0.56	0.19	0.5	0.22	0.36	0.02	0.03	0.05	0.19	0.19	0.09	0.8	0.41	0.17	0.9	0.95	0.21	0.11	0.83	0.17	0.93	0.15	0.6	0.05	0.6	0.66	0.54	0.57	0.17	0.8	0.97	0.96	0.23	0.43	0.62	0.7	0.46	0.87	0.32	0.26	0.23	0.26	0.82	0.02	0.61	0.79	0.13
Firmicutes|Bacilli|Lactobacillales|Lactobacillaceae|Lactobacillus salivarius	0.92	0.48	0.42	0.18	0.19	0.63	1	0.21	0.18	0.24	0.5	0.16	0.06	0.7	0.07	0.09	0.58	0.52	0.07	0.11	0.93	0.12	0.51	0.05	0.72	0.02	0.53	0.5	0.51	0.77	0.1	0.56	0.48	0.91	0.14	0.35	0.96	0.52	0.89	0.76	0.54	0.38	0.4	0.28	0.9	0.02	0.54	0.63	0.17
Firmicutes|Bacilli|Lactobacillales|Lactobacillaceae|Lactobacillus brevis	0.55	0.64	0.58	0.27	0.08	0.65	0.86	0.28	0.18	0.26	0.51	0.12	0.07	0.37	0.05	0.23	0.82	0.41	0.17	0.18	0.89	0.1	0.89	0.11	0.52	0.03	0.39	0.32	0.81	0.65	0.05	0.78	0.75	0.77	0.16	0.65	0.58	0.19	0.85	0.66	0.46	0.33	0.31	0.17	0.94	0.02	0.7	0.74	0.14
Fusobacteria|Fusobacteriia|Fusobacteriales|Fusobacteriaceae|Cetobacterium somerae	0.9	0.17	0.22	0.05	0.13	0.55	0.77	0.11	0.27	0.44	0.68	0.18	0.05	0.6	0.12	0.05	0.36	0.44	0.05	0.05	0.56	0.06	0.39	0.03	1	0.04	0.78	0.33	0.71	0.45	0.06	0.91	0.67	0.67	0.05	0.58	0.9	0.78	0.53	0.99	0.85	0.92	0.95	0.08	0.43	0	0.22	0.24	0.04
Proteobacteria|Gammaproteobacteria|Alteromonadales|Shewanellaceae|Shewanella algae	0.62	0.69	0.18	0.31	0.5	0.4	0.41	0.64	0.61	0.94	0.61	0.05	0.18	0.21	0.18	0.28	0.09	0.78	0.17	0.09	0.27	0.06	0.2	0.32	0.94	0	0.93	0.79	0.98	0.33	0.08	0.9	0.48	0.65	0.31	0.53	0.68	0.77	0.68	0.85	0.82	0.3	0.25	0.39	0.5	0.03	0.23	0.74	0.26
Firmicutes|Clostridia|Clostridiales|Lachnospiraceae|Lachnoanaerobaculum orale	0.87	0.23	0.27	0.07	0.1	0.77	0.83	0.12	0.3	0.28	0.79	0.11	0.04	0.58	0.11	0.08	0.39	0.66	0.07	0.03	0.69	0.08	0.65	0.02	0.83	0.06	0.99	0.39	0.81	0.43	0.13	0.95	0.78	0.8	0.07	0.41	0.91	0.79	0.8	0.9	0.97	0.82	0.85	0.07	0.51	0	0.26	0.28	0.06
Firmicutes|Clostridia|Clostridiales|Peptostreptococcaceae|Filifactor sp.	0.68	0.27	0.35	0.1	0.27	0.93	0.52	0.05	0.15	0.05	0.21	0.13	0.07	0.56	0.03	0.11	0.59	0.44	0.16	0.05	0.97	0.16	0.9	0.05	0.69	0.04	0.85	0.59	0.93	0.38	0.19	0.35	0.37	0.67	0.09	0.21	0.77	0.6	0.76	0.86	0.74	0.6	0.76	0.26	0.72	0.03	0.65	0.63	0.24
Synergistetes|Synergistia|Synergistales|Dethiosulfovibrionaceae|Pyramidobacter piscolens	0.99	0.56	0.5	0.22	0.22	0.7	0.74	0.15	0.16	0.2	0.38	0.18	0.14	0.55	0.08	0.19	0.66	0.54	0.12	0.1	0.98	0.18	0.44	0.08	0.76	0.04	0.59	0.42	0.7	0.66	0.08	0.77	0.48	0.83	0.06	0.31	0.91	0.27	0.93	0.93	0.74	0.64	0.57	0.3	0.96	0.02	0.58	0.63	0.12
Proteobacteria|Betaproteobacteria|Neisseriales|Neisseriaceae|Eikenella sp.	0.7	0.54	0.59	0.22	0.26	0.66	0.74	0.46	0.42	0.27	0.23	0.19	0.19	0.51	0.09	0.2	0.73	0.84	0.19	0.09	0.98	0.25	0.94	0.05	0.91	0.05	0.87	0.21	0.99	0.68	0.05	0.85	0.83	0.97	0.1	0.58	0.79	0.36	0.8	0.87	0.95	0.54	0.53	0.2	0.65	0.03	0.28	0.82	0.12
Proteobacteria|Epsilonproteobacteria|Campylobacterales|Campylobacteraceae|Campylobacter rectus	0.87	0.39	0.4	0.13	0.17	0.49	0.94	0.31	0.31	0.18	0.37	0.09	0.1	0.38	0.05	0.14	0.56	0.67	0.09	0.04	0.75	0.13	0.73	0.02	0.84	0.04	0.68	0.36	0.84	0.52	0.07	0.97	0.85	0.86	0.07	0.54	0.89	0.47	0.71	0.91	0.88	0.68	0.7	0.14	0.83	0.01	0.41	0.6	0.05
Firmicutes|Clostridia|Clostridiales|[Tissierellaceae]|1-68 sp.	0.93	0.68	0.66	0.31	0.34	0.96	0.58	0.19	0.36	0.26	0.68	0.27	0.21	0.79	0.15	0.26	0.9	0.91	0.11	0.17	0.82	0.29	0.4	0.14	0.65	0.06	0.37	0.76	0.65	0.93	0.15	0.6	0.65	0.81	0.14	0.37	0.78	0.39	0.84	0.93	0.99	0.64	0.83	0.41	0.73	0.02	0.43	0.53	0.16
Firmicutes|Clostridia|Clostridiales|Veillonellaceae|Selenomonas sp.	0.82	0.48	0.38	0.18	0.17	0.69	0.88	0.19	0.25	0.27	0.53	0.17	0.09	0.63	0.12	0.14	0.57	0.62	0.09	0.09	0.86	0.12	0.63	0.05	0.8	0.04	0.67	0.45	0.56	0.67	0.08	0.75	0.63	0.98	0.09	0.4	0.83	0.42	0.97	0.89	0.65	0.48	0.47	0.22	0.77	0.01	0.44	0.52	0.12
Firmicutes|Clostridia|Clostridiales|Lachnospiraceae|Moryella sp.	0.66	0.59	0.5	0.24	0.11	0.58	0.86	0.23	0.23	0.23	0.47	0.14	0.15	0.5	0.08	0.2	0.7	0.58	0.06	0.11	0.99	0.17	0.71	0.03	0.93	0.02	0.54	0.59	0.46	0.79	0.04	0.58	0.44	0.91	0.14	0.47	0.63	0.38	0.91	0.94	0.85	0.66	0.64	0.26	0.79	0.02	0.35	0.43	0.13
Proteobacteria|Gammaproteobacteria|Pasteurellales|Pasteurellaceae|Haemophilus sp.	0.63	0.63	0.31	0.26	0.25	0.64	0.7	0.16	0.17	0.35	0.42	0.15	0.07	0.65	0.08	0.21	0.74	0.48	0.05	0.14	0.74	0.08	0.66	0.03	0.9	0.02	0.49	0.32	0.54	0.63	0.09	0.58	0.7	0.84	0.07	0.49	0.72	0.45	0.92	0.98	0.71	0.36	0.53	0.17	0.98	0.02	0.36	0.38	0.09
Firmicutes|Bacilli|Lactobacillales|Streptococcaceae|Streptococcus sobrinus	0.88	0.51	0.41	0.18	0.18	0.76	0.82	0.18	0.26	0.23	0.5	0.18	0.1	0.64	0.11	0.14	0.59	0.66	0.08	0.08	0.9	0.14	0.57	0.06	0.77	0.04	0.67	0.48	0.59	0.71	0.09	0.72	0.62	0.96	0.11	0.42	0.77	0.37	0.91	0.96	0.73	0.54	0.54	0.24	0.77	0.01	0.4	0.51	0.12
Firmicutes|Clostridia|Clostridiales|Christensenellaceae|Christensenella sp.	0.76	0.67	0.65	0.31	0.13	0.48	1	0.31	0.25	0.34	0.52	0.33	0.11	0.97	0.27	0.25	0.9	0.98	0.09	0.21	0.87	0.27	0.54	0.1	0.74	0.02	0.48	0.56	0.69	0.61	0.2	0.51	0.47	0.9	0.13	0.53	0.71	0.34	0.85	0.62	0.62	0.33	0.31	0.36	0.88	0.04	0.73	0.77	0.04
Firmicutes|Clostridia|Clostridiales|Lachnospiraceae|Epulopiscium sp.	0.89	0.36	0.33	0.12	0.12	0.8	0.9	0.17	0.23	0.3	0.57	0.15	0.07	0.55	0.1	0.1	0.47	0.55	0.06	0.07	0.73	0.09	0.57	0.04	0.81	0.03	0.68	0.41	0.43	0.74	0.08	0.72	0.54	0.97	0.1	0.27	0.75	0.3	0.92	0.97	0.55	0.47	0.48	0.21	0.73	0.01	0.39	0.53	0.15
Actinobacteria|Coriobacteriia|Coriobacteriales|Coriobacteriaceae|Atopobium sp.	0.48	0.71	0.51	0.33	0.11	0.58	0.87	0.32	0.23	0.34	0.62	0.13	0.09	0.46	0.07	0.29	0.91	0.35	0.22	0.23	0.79	0.08	0.83	0.09	0.47	0.03	0.32	0.34	0.8	0.75	0.05	0.85	0.86	0.66	0.2	0.6	0.5	0.16	0.73	0.75	0.41	0.34	0.38	0.17	0.95	0.02	0.64	0.67	0.11
Firmicutes|Erysipelotrichi|Erysipelotrichales|Erysipelotrichaceae|p-75-a5 sp.	0.92	0.68	0.7	0.32	0.38	0.5	0.69	0.4	0.37	0.43	0.77	0.27	0.09	0.81	0.33	0.1	0.36	0.95	0.16	0.25	0.98	0.32	0.26	0.12	0.79	0.07	0.78	0.85	0.47	0.62	0.09	0.59	0.3	0.71	0.09	0.4	0.73	0.15	0.9	0.88	0.52	0.48	0.22	0.24	0.76	0.02	0.9	0.89	0.09
Proteobacteria|Gammaproteobacteria|Aeromonadales|Succinivibrionaceae|Succinatimonas hippei	0.74	0.5	0.27	0.18	0.2	0.63	0.94	0.25	0.22	0.29	0.5	0.11	0.12	0.72	0.16	0.17	0.52	0.48	0.1	0.11	0.84	0.1	0.62	0.07	0.81	0.06	0.51	0.53	0.43	0.82	0.11	0.78	0.44	0.86	0.15	0.29	0.63	0.37	0.97	0.82	0.63	0.44	0.46	0.23	0.86	0.02	0.48	0.52	0.07
Firmicutes|Clostridia|Clostridiales|Clostridiaceae|Clostridium tertium	0.81	0.47	0.38	0.16	0.15	0.69	0.88	0.2	0.23	0.28	0.47	0.17	0.09	0.59	0.11	0.13	0.56	0.57	0.07	0.08	0.84	0.11	0.63	0.04	0.78	0.04	0.67	0.44	0.5	0.65	0.06	0.72	0.58	0.99	0.1	0.42	0.82	0.35	0.94	0.9	0.73	0.5	0.52	0.19	0.79	0.01	0.43	0.48	0.1
Proteobacteria|Epsilonproteobacteria|Campylobacterales|Campylobacteraceae|Campylobacter ureolyticus	0.87	0.42	0.28	0.15	0.2	0.71	0.73	0.17	0.25	0.42	0.54	0.2	0.07	0.7	0.13	0.15	0.64	0.57	0.07	0.09	0.87	0.12	0.46	0.04	0.69	0.03	0.49	0.35	0.43	0.78	0.07	0.78	0.64	0.96	0.08	0.42	0.81	0.52	0.9	0.77	0.81	0.54	0.74	0.23	0.9	0.01	0.52	0.55	0.08
Firmicutes|Clostridia|Clostridiales|Peptococcaceae|Peptococcus sp.	0.88	0.33	0.28	0.11	0.2	0.44	0.92	0.34	0.34	0.33	0.6	0.1	0.05	0.57	0.09	0.1	0.54	0.71	0.09	0.06	0.76	0.1	0.99	0.03	0.6	0.06	0.95	0.35	0.96	0.35	0.1	0.72	0.68	0.83	0.08	0.47	0.74	0.29	0.95	0.83	0.91	0.46	0.41	0.28	0.94	0.01	0.38	0.6	0.13
Bacteroidetes|Bacteroidia|Bacteroidales|Prevotellaceae|Prevotella nigrescens	0.77	0.43	0.4	0.15	0.08	0.51	0.83	0.31	0.18	0.22	0.47	0.12	0.1	0.74	0.15	0.15	0.63	0.7	0.1	0.06	0.89	0.14	0.5	0.04	0.76	0.02	0.53	0.39	0.48	0.67	0.08	0.49	0.5	0.98	0.15	0.33	0.63	0.3	0.99	0.81	0.63	0.37	0.48	0.22	0.85	0.01	0.56	0.6	0.11
Proteobacteria|Betaproteobacteria|Burkholderiales|Comamonadaceae|Comamonas sp.	0.98	0.26	0.14	0.09	0.18	0.41	0.81	0.34	0.53	0.21	0.97	0.11	0.07	0.51	0.05	0.12	0.55	0.8	0.05	0.05	0.66	0.06	0.99	0.01	0.96	0.09	0.73	0.28	1	0.77	0.04	0.64	0.4	0.97	0.19	0.58	0.99	0.27	0.78	0.89	0.87	0.53	0.61	0.14	0.99	0.01	0.53	0.36	0.18
Firmicutes|Clostridia|Clostridiales|Clostridiaceae|Clostridium colicanis	0.55	0.87	0.2	0.47	0.61	0.41	0.49	0.83	0.6	0.44	0.59	0.05	0.3	0.31	0.22	0.5	0.24	0.94	0.19	0.07	0.42	0.1	0.42	0.31	0.88	0.02	0.74	0.97	0.86	0.73	0.05	0.53	0.2	0.35	0.59	0.26	0.19	0.2	0.78	0.84	0.44	0.25	0.21	0.87	0.65	0.11	0.32	0.78	0.44
Firmicutes|Bacilli|Lactobacillales|Streptococcaceae|Streptococcus agalactiae	0.87	0.19	0.26	0.05	0.13	0.68	0.5	0.07	0.14	0.21	0.35	0.08	0.03	0.46	0.07	0.06	0.38	0.25	0.03	0.05	0.58	0.06	0.66	0.03	0.98	0.03	0.66	0.26	0.44	0.7	0.02	0.95	0.47	0.69	0.08	0.73	0.65	0.58	0.65	1	0.85	0.7	0.74	0.1	0.54	0	0.31	0.32	0.04
Firmicutes|Clostridia|Clostridiales|Peptostreptococcaceae|Clostridium venationis	0.52	0.73	0.66	0.33	0.09	0.64	0.79	0.4	0.47	0.46	0.67	0.13	0.21	0.9	0.05	0.29	0.88	0.38	0.04	0.03	0.82	0.25	0.77	0.02	0.87	0.09	0.98	0.34	0.77	0.41	0.04	0.93	0.74	0.65	0.14	0.48	0.68	0.65	0.71	0.57	0.68	0.28	0.55	0.4	0.87	0.04	0.23	0.26	0.07
Bacteroidetes|Bacteroidia|Bacteroidales|Porphyromonadaceae|Porphyromonas endodontalis	0.83	0.38	0.25	0.12	0.17	0.92	0.76	0.15	0.16	0.18	0.38	0.1	0.09	0.58	0.09	0.11	0.55	0.65	0.09	0.09	0.82	0.12	0.62	0.03	0.87	0.06	0.88	0.46	0.8	0.47	0.07	0.53	0.77	0.76	0.05	0.59	0.99	0.56	0.95	0.85	0.65	0.48	0.49	0.15	0.79	0.01	0.41	0.44	0.1
Bacteroidetes|Bacteroidia|Bacteroidales|[Paraprevotellaceae]|[Prevotella] tannerae	0.85	0.39	0.26	0.13	0.17	0.92	0.76	0.15	0.16	0.2	0.41	0.1	0.09	0.58	0.1	0.11	0.55	0.66	0.09	0.09	0.83	0.12	0.61	0.03	0.86	0.06	0.91	0.49	0.79	0.49	0.07	0.53	0.78	0.74	0.06	0.59	1	0.55	0.95	0.86	0.64	0.5	0.49	0.16	0.79	0.01	0.4	0.44	0.1
Spirochaetes|Spirochaetes|Spirochaetales|Spirochaetaceae|Treponema sp.	0.68	0.63	0.55	0.26	0.27	0.52	0.92	0.32	0.24	0.41	0.61	0.27	0.17	0.83	0.21	0.07	0.39	0.83	0.15	0.17	0.92	0.21	0.44	0.09	0.63	0.05	0.89	0.63	0.53	0.58	0.04	0.52	0.43	0.78	0.05	0.37	0.98	0.26	0.74	0.89	0.52	0.69	0.35	0.13	0.99	0.01	0.64	0.69	0.08
Firmicutes|Clostridia|Clostridiales|Lachnospiraceae|Lactonifactor longoviformis	0.95	0.58	0.39	0.24	0.33	0.87	1	0.29	0.12	0.27	0.47	0.06	0.06	0.33	0.04	0.21	0.43	0.72	0.04	0.07	0.66	0.24	0.62	0.08	0.45	0.03	0.67	0.4	0.64	0.64	0.02	0.41	0.64	0.88	0.09	0.58	0.85	0.45	0.77	0.86	0.62	0.49	0.46	0.49	0.71	0.04	0.77	0.48	0.16
Firmicutes|Erysipelotrichi|Erysipelotrichales|Erysipelotrichaceae|Bulleidia sp.	0.77	0.51	0.33	0.19	0.19	0.67	0.86	0.2	0.27	0.27	0.48	0.17	0.1	0.59	0.11	0.15	0.59	0.67	0.1	0.1	0.9	0.13	0.62	0.05	0.86	0.04	0.62	0.44	0.57	0.67	0.09	0.66	0.56	0.98	0.09	0.39	0.8	0.4	0.97	0.84	0.64	0.47	0.47	0.19	0.83	0.01	0.5	0.52	0.11
Spirochaetes|Spirochaetes|Sphaerochaetales|Sphaerochaetaceae|Sphaerochaeta sp.	0.99	0.5	0.55	0.2	0.28	0.36	0.74	0.44	0.3	0.48	0.81	0.24	0.1	0.78	0.17	0.06	0.37	0.89	0.16	0.12	1	0.17	0.7	0.05	0.46	0.07	0.86	0.49	0.81	0.37	0.04	0.48	0.49	0.94	0.06	0.51	0.9	0.19	0.72	0.69	0.68	0.55	0.26	0.18	0.86	0	0.57	0.9	0.11
Proteobacteria|Alphaproteobacteria|Rickettsiales|mitochondria|Raphanus sativus	0.93	0.6	0.6	0.25	0.23	0.97	0.56	0.1	0.11	0.12	0.23	0.29	0.15	0.94	0.24	0.26	0.86	0.86	0.15	0.07	0.89	0.19	0.68	0.12	0.8	0.02	0.41	0.73	0.34	0.81	0.15	0.91	0.74	0.72	0.21	0.52	0.64	0.44	0.74	0.99	0.74	0.39	0.29	0.36	0.85	0.03	0.48	0.79	0.13
Firmicutes|Clostridia|Clostridiales|Lachnospiraceae|Moryella indoligenes	0.75	0.49	0.43	0.18	0.13	0.84	0.73	0.14	0.3	0.2	0.63	0.11	0.07	0.64	0.11	0.17	0.58	0.71	0.1	0.07	0.94	0.15	0.79	0.04	0.89	0.07	0.82	0.52	0.59	0.69	0.11	0.72	0.66	0.95	0.14	0.3	0.72	0.47	0.89	0.99	0.74	0.57	0.57	0.19	0.85	0.01	0.46	0.5	0.15
Firmicutes|Clostridia|Clostridiales|Lachnospiraceae|Robinsoniella peoriensis	0.74	0.55	0.32	0.21	0.21	0.64	0.88	0.23	0.29	0.32	0.61	0.18	0.12	0.72	0.16	0.17	0.65	0.54	0.11	0.12	0.95	0.09	0.56	0.04	0.77	0.04	0.55	0.45	0.55	0.79	0.07	0.78	0.71	0.88	0.12	0.34	0.71	0.35	0.85	0.99	0.62	0.49	0.59	0.21	0.68	0.01	0.4	0.44	0.09
Proteobacteria|Gammaproteobacteria|Pseudomonadales|Moraxellaceae|Enhydrobacter sp.	0.74	0.5	0.28	0.19	0.21	0.83	0.92	0.24	0.23	0.34	0.5	0.16	0.07	0.65	0.12	0.17	0.65	0.71	0.07	0.09	0.91	0.13	0.59	0.05	0.8	0.03	0.55	0.35	0.48	0.75	0.11	0.64	0.7	0.88	0.07	0.36	0.9	0.48	0.96	0.78	0.63	0.42	0.55	0.24	0.92	0.01	0.54	0.59	0.08
[truncated: 9 more rows]
[truncated: 167 more columns]

## Sheet: Table S5
Table S5. False discovery rate adjusted p-values for Spearman correlation between dietary factors and relative abundance of microbial taxonomy
[truncated: 449 more rows]
[truncated: 167 more columns]
